# Supplementary material for: Bottom-up computational design of shape-selective organic macrocycles for humid CO2 capture
Source: Nat Chem. 2025 Jul 22;17(11):1696–704. doi: 10.1038/s41557-025-01873-1 (PMC12580339; doi:10.1038/s41557-025-01873-1)
Supplement: Supplementary file 2 — SMILES and binding energy results of CHN/CHO/CHF/CHNF datasets. [file 41557_2025_1873_MOESM2_ESM.xlsx]

## Sheet: CHN
SMILES	CO2_binding_energy	H2O_binding_energy
NC1=CC=CC=C1	-0.20832	-0.44908
C1=CC=CC=C1	-0.15663	-0.29559
C=CC1=CC=CC=C1	-0.19658	-0.35008
NCC1=CC=CC=C1	-0.23697	-0.50543
C1CCNCC1	-0.31043	-0.62174
C1=CC2=CC=CC=C2C=C1	-0.18133	-0.32888
C1=CC=NC=C1	-0.26184	-0.49419
CC1=CC=CC=C1	-0.19133	-0.37326
C1=CC2=C3C(C=CC4=C3C(C=C2)=CC=C4)=C1	NA	NA
C#CC1=CC=CC=C1	-0.16566	-0.42164
N1C=CN=C1	-0.24642	-0.51205
N1C=CC=C1	-0.19313	-0.37873
N1C=CC2=CC=CC=C12	-0.21805	-0.40308
C1=CC2=C(C=C1)C1=CC=CC=C1C=C2	-0.22715	-0.34244
CC1=CC=C(N)C=C1	-0.22654	-0.44536
CN1CCC[C@H]1C1=CC=CN=C1	-0.27092	-0.51365
C1CCNC1	-0.27384	-0.55046
CCNCC	-0.295	-0.6042
C1=CC2=CC3=CC=CC=C3C=C2C=C1	-0.2083	-0.33427
NC1=C(N)C=CC=C1	-0.26847	-0.67993
CCCCN	-0.27072	-0.59956
CC(C)(\N=N\C(C)(C)C#N)C#N	-0.26344	-0.59944
C1CCC(CC1)N=C=NC1CCCCC1	-0.2828	-0.6152
NCCN	-0.30476	-0.72056
NNC1=CC=CC=C1	-0.261	-0.51778
N#CCC#N	-0.17063	-0.447
CN(C)C1=CC=NC=C1	-0.28924	-0.54118
CC1=CCC2CC1C2(C)C	-0.20188	-0.41999
NCCC1=CNC=N1	-0.30402	-0.62549
NC1=NC(N)=NC(N)=N1	-0.37412	-0.74382
C1CNCCN1	-0.27097	-0.54157
NC1=NC=NC2=C1N=CN2	-0.32804	-0.76518
CC(=C)C=C	-0.1845	-0.37738
C1C2=CC=CC=C2C2=C1C=CC=C2	-0.24506	-0.4161
C1CCCCC1	-0.12632	-0.30911
C1=CC2=CC3=C4C(C=CC5=CC=CC(C=C3)=C45)=C2C=C1	-0.22754	-0.3497
NC1CCCCC1	-0.26587	-0.60174
N1C=NC2=C1C=NC=N2	-0.2218	-0.46613
CC(=C)C1CCC(C)=CC1	-0.21199	-0.40634
N1C2=C(C=CC=C2)C2=C1C=CC=C2	-0.24432	-0.39894
C1=CC=C2C(=C1)C1=CC=CC3=CC=CC2=C13	-0.21506	-0.35929
CN1CCNCC1	-0.32507	-0.59924
C1CCC=CC1	-0.19432	-0.39204
C1N2CN3CN1CN(C2)C3	-0.2754	-0.5132
CC1=C(N)C=CC=C1	-0.23466	-0.43027
C[C@H](C1=CNC=N1)C1=C(C)C(C)=CC=C1	-0.35116	-0.68063
N1C=NC2=CC=CC=C12	-0.26113	-0.55806
C1=CN=CN=C1	-0.23688	-0.4681
C1=CC2=CC=C3C=CC=NC3=C2N=C1	-0.31143	-0.54936
CC(C)(C)N	-0.27885	-0.64079
NC1=CC=C(N)C=C1	-0.22088	-0.43365
C1=CC=C(C=C1)C1=CC=CC=C1	-0.21701	-0.41083
C1=CN=C(C=C1)C1=NC=CC=C1	-0.31507	-0.56889
N#CC1=CC=CC=C1	-0.17937	-0.46263
N(C1=CC=CC=C1)C1=CC=CC=C1	-0.23393	-0.47257
C1=CC2=C(C=C1)C1=C(C=C2)C2=CC=CC=C2C=C1	-0.23017	-0.36608
NC1=NC=CC=C1	-0.32333	-0.73978
C(=C/C1=CC=CC=C1)\C1=CC=CC=C1	-0.21779	-0.37321
NCCC1=CC=CC=C1	-0.20946	-0.41659
CCC1=CC=CC=C1	-0.20701	-0.41336
CN1C=CN=C1	-0.25093	-0.51987
C1=CC=C(C=C1)C#CC1=CC=CC=C1	-0.20898	-0.53433
N1C=CC=N1	-0.26676	-0.5968
CNC1=CC=CC=C1	-0.2263	-0.42938
CC1(C)C2CC1C(=C)CC2	-0.21648	-0.42518
N1C=CN=N1	-0.24576	-0.59562
CC(C)C1=CC=C(C)C=C1	-0.23057	-0.45384
CC1=NC=CN1	-0.28028	-0.62428
C1=CC2=C(C=C1)C1=CC3=CC=CC=C3C=C1C=C2	-0.23277	-0.37097
CC1=CC=C(C)C=C1	-0.21894	-0.38258
NCCC1=CNC2=C1C=CC=C2	-0.33384	-0.66416
C1=CC=C(C=C1)\N=N\C1=CC=CC=C1	-0.23689	-0.6078
NC1=C2C=CC=CC2=CC=C1	NA	NA
CC(C)C1=CC=CC=C1	-0.20884	-0.43724
CCCCC#C	-0.19605	-0.40365
CC1=CC=CC(N)=C1	-0.22869	-0.42576
N1N=NC2=CC=CC=C12	-0.19122	-0.53571
C1CN2CCN1CC2	-0.29317	-0.52697
CC(=C)C1=CC=CC=C1	-0.22887	-0.40905
NC1=CC=NC=C1	-0.28433	-0.53367
NCCCN	NA	NA
C1CC2=C3C1=CC=CC3=CC=C2	-0.24267	-0.41751
CN1C=NC(N)=C2N=CN=C12	-0.39644	-0.98655
CN(C)C1=CC=CC=C1	-0.25428	-0.45403
C1=CC2=C3C(C=CC=C3C3=CC=CC4=CC=CC2=C34)=C1	-0.22649	-0.36498
CC1=CC=C(C=C1)C#C	-0.19205	-0.36452
C1=CN=CC=N1	-0.23459	-0.45184
C1C=CC2=C1C=CC=C2	-0.20885	-0.40326
NC12CC3CC(CC(C3)C1)C2	-0.28513	-0.65267
C1=CC=C2N=CC=CC2=C1	-0.2801	-0.58672
CC12CC3CC(C)(C1)CC(N)(C3)C2	-0.28768	-0.65892
N#CCC1=CC=CC=C1	-0.2211	-0.50032
CC(C)NC(C)C	-0.29929	-0.68106
CCN1C(C2=CC=CC=C2)C2=C(C=CC(N)=C2)C2=C1C=C(N)C=C2	-0.3275	-0.57512
CC(C)C1=CCC(C)=CC1	-0.2786	-0.48703
CC1=CC=NC=C1	-0.2669	-0.50353
C1=CC2=C(C=C1)C1=CC3=CC=CC=C3C3=C1C2=CC=C3	-0.22256	-0.35153
CC1=CC(C)=CC=C1	-0.21497	-0.38616
CC(C)CN1C=NC2=C1C1=C(C=CC=C1)N=C2N	-0.31961	-0.77797
N1C=NC=N1	-0.24771	-0.58049
CC1=CC=CC=C1C	-0.21829	-0.39247
C1=CC2=C(C=C1)C=C1C3=CC=CC4=C3C(=CC=C4)C1=C2	-0.21562	-0.35268
CC1=CC(C)=CC(C)=C1	-0.21913	-0.39503
C1=CC2=CC=C3C=CC4=C5C6=C(C=CC=C6C(=C1)C2=C35)C=C4	-0.23626	-0.36252
CC1=NC=CC=C1	-0.28056	-0.56911
C1CC=CC1	-0.18664	-0.35948
C1=CC2=CC=CC3=C2C1=CC=C3	-0.20777	-0.3577
CC(=C)[C@@H]1CCC(C)=CC1	-0.23309	-0.43226
NC1=CC(N)=CC=C1	-0.22881	-0.44654
C1=CC2=CC3=CC4=CC5=C(C=CC=C5)C=C4C=C3C=C2C=C1	-0.20351	-0.33501
CN(C)CCN	-0.29146	-0.60052
NC(=N)NC#N	-0.22428	-0.5163
C1=CC2=CC=C3C=C4C(C=CC5=C4C=CC=C5)=CC3=C2C=C1	-0.23381	-0.37108
CC(C)CN	-0.27389	-0.60436
C1=CC=C2C=NC=CC2=C1	-0.26631	-0.50775
CCCC1=CC=CC=C1	-0.21022	-0.42079
CCCCC	-0.14925	-0.30603
CC1=CC=C(C=C)C=C1	-0.19512	-0.37243
C1CC=CC=C1	-0.18672	-0.4107
C1=CC(=CC=N1)C1=CC=NC=C1	-0.25595	-0.48614
[H][C@@](C)(N)C1=CC=CC=C1	-0.27348	-0.62833
CN1CCN2C(C1)C1=CC=CC=C1CC1=CC=CN=C21	-0.31743	-0.53744
CNCC1=CC=CC=C1	-0.27983	-0.635
N#CC(C#N)=C(C#N)C#N	-0.18675	-0.43099
CC(=C)C(C)=C	-0.20733	-0.39767
CCCC=C	-0.18171	-0.38477
C\C1=C/CC(C)(C)\C=C\C\C(C)=C\CC1	-0.25577	-0.53569
C1C\C=C/CC\C=C/1	-0.17969	-0.37616
NC1=CC2=CC=CC=C2C=C1	-0.20179	-0.38361
CCNC1=CC=CC=C1	-0.2572	-0.47925
[H][C@](C)(N)C1=CC=CC=C1	-0.27348	-0.62827
NC1=CC=C(C=C1)C#N	-0.19297	-0.49561
C1CCN2N=NN=C2CC1	-0.23631	-0.51859
C1CCC\C=C/CC1	-0.1889	-0.46472
C=C(C1=CC=CC=C1)C1=CC=CC=C1	-0.23181	-0.49532
C1=CC=C2C(=C1)C1=CC=C3C=CC4=C5C(=CC=C4)C=C2C1=C35	-0.23415	-0.36145
CN1C=CC2=CC=CC=C12	-0.2387	-0.47449
CC1=CC=CC(C)=N1	-0.26957	-0.61661
CC=C(C)C	-0.19519	-0.36382
C1C2CC3CC1CC(C2)C3	-0.12419	-0.31137
CC(C)C12CC1C(=C)CC2	NA	NA
NC1=C2CCCCC2=NC2=CC=CC=C12	-0.24785	-0.66563
CC1=CNC2=CC=CC=C12	-0.24735	-0.41968
C1=CC2=CC3=C(C=CC=C3)N=C2C=C1	-0.24907	-0.61936
CC1=CN=CC=C1	-0.26797	-0.50764
CC1=CC2=CC=CC=C2C=C1	-0.19357	-0.37168
C1CC2=CC=CC=C2CN1	-0.25957	-0.49272
C1CN(CCN1)C1=CC=CC=C1	-0.31078	-0.55949
CC1=CC=CC(C)=C1N	-0.2427	-0.42941
NC1=CC=CN=C1	-0.27801	-0.53243
N#N=NCC1=CC=CC=C1	-0.22426	-0.43644
C1=CC2=C3C4=C5C(C=CC6=C5C5=C(C=C6)C=CC(C=C2)=C35)=CC=C14	-0.23724	-0.35993
NC1=CC=C(C=C1)C1=CC=C(N)C=C1	-0.23753	-0.44536
C1=CC=C(C=C1)C1=NC=CC=C1	-0.23467	-0.57086
CC(C)(C)C#C	-0.19358	-0.431
CC1=CC2=CC=CC=C2N1	-0.23211	-0.42953
C=CC1=CC=NC=C1	-0.26325	-0.49863
CC(N)C1=CC=CC=C1	-0.22939	-0.49533
C(=C\C1=CC=CC=C1)\C1=CC=CC=C1	-0.22388	-0.49423
CC1=CC(C)=C(C)C=C1	-0.2368	-0.39966
NCC1=NC=CC=C1	-0.23357	-0.62049
CC(C)=C1CCC(C)=CC1	-0.29318	-0.52917
C(C1=CC=CC=C1)C1=CC=CC=C1	-0.28496	-0.48311
CC(C)(C)C1=CC=NC=C1	-0.26863	-0.50759
CC1=CC=C(C=C1)C1=CC=CC=C1	-0.22236	-0.41868
C1CC2CC1C=C2	-0.18206	-0.37843
CC#CC1=CC=CC=C1	-0.17711	-0.45664
C=CCC1=CC=CC=C1	-0.22512	-0.4421
CN(C)N	-0.32543	-0.72808
[C-]#[N+]C1CCCCC1	-0.17445	-0.43071
CC(C)=C(C)C	-0.22193	-0.38374
NC1CCCC1	-0.27036	-0.60122
C1CC2=C(N1)C=CC=C2	-0.24005	-0.44796
C1CCN(CC1)C1(CCCCC1)C1=CC=CC=C1	-0.2338	-0.5023
CC1=CC=C(C=C1)C#N	-0.18593	-0.33872
N#N=NC1=CC=CC=C1	-0.1794	-0.308
N1C=NN=N1	-0.17167	-0.37104
C1=CC2=NC3=CC=CC=C3N=C2C=C1	-0.19063	-0.34553
CC1=C2NC3=CC=CC=C3C2=CC=N1	-0.24061	-0.60474
C1CNC2=CC=CC=C2C1	-0.23837	-0.4756
C1CCC2=CC=CC=C2C1	-0.22549	-0.42279
C1=CC2=C(C=C1)N=CC=N2	-0.26262	-0.54801
C1CCCNCC1	-0.28486	-0.53193
CC1=CC=CC(C)=C1C	-0.22756	-0.40325
CC1=NC2=CC=CC=C2C=C1	-0.25001	-0.62291
CCCC(C)C	-0.15118	-0.3095
N#CC(=CC1=CC=CC=C1)C#N	-0.19846	-0.51923
CC1CCCCC1	-0.13756	-0.30749
C1=CC2=CC3=CC4=CC=CC=C4C=C3C=C2C=C1	-0.20152	-0.33519
CC(C)C1=CC=CC(C(C)C)=C1N	-0.27607	-0.51249
C=CC1=CC=CC=N1	-0.20345	-0.59163
CC1=C2C=CC3=C(C=CC=C3)C2=C(C)C2=C1C=CC=C2	-0.28743	-0.45699
NC(=N)C1=CC=CC=C1	-0.25065	-0.64195
N#CC1=CC=NC=C1	-0.23912	-0.45793
CN1C=CC=C1	-0.22666	-0.47384
CC(C)(C)C1=CC=CC=C1	-0.21499	-0.44437
CC1=CC=C(CN)C=C1	-0.25289	-0.6333
CCC(C)CC	-0.14183	-0.28438
CCC#CCC	-0.20006	-0.48363
CN(C)C1=CC=C(N)C=C1	-0.27776	-0.48388
NC1=C2N=CC=CC2=CC=C1	-0.22418	-0.68741
CCCC#C	-0.18785	-0.39971
C1[C@H]2CNC[C@@H]1C1=CC3=C(C=C21)N=CC=N3	-0.36941	-0.64312
CC1CCCC1	-0.14413	-0.30393
NC1=NC=CC=N1	-0.31866	-0.71826
CC(C)N=C=NC(C)C	-0.27148	-0.56009
C1CCC(CC1)NC1CCCCC1	-0.35811	-0.73195
CC1=CC(C)=C(N)C(C)=C1	-0.25913	-0.43319
CCC(C)C	-0.13164	-0.28955
CC1=CCC2C(C1)C2(C)C	-0.22299	-0.44505
CC1=NC2=C3N=C(C)C=CC3=CC=C2C=C1	-0.40004	-0.77072
C1C2C=CC1C=C2	-0.22615	-0.39227
C\C=C\C1=CC=CC=C1	-0.2088	-0.36986
CC1=CCCCC1	-0.21256	-0.41005
NC1=CC=C(C=C1)C1=CC=CC=C1	-0.22827	-0.43084
C1=CC2=C(C=C1)C1=C(C=CC=C1)C1=C2C=CC=C1	-0.23485	-0.36764
N#CC1=CC=CC=C1C#N	-0.19512	-0.4215
C1CC2=CC=CC=C2C1	-0.21539	-0.41205
CC1=CC=CC2=CC=CC=C12	-0.22487	-0.41119
CC1=C(C)C(C)=C(C)C(C)=C1C	-0.26376	-0.42716
CC1=CC(C)=C(N)C=C1	-0.25089	-0.4318
C1=CC2=C(C=C1)C1=C3C(C=CC4=C3C2=CC=C4)=CC=C1	-0.23488	-0.36028
CC1=CC(C)=NN1	-0.29454	-0.60707
CC(C)CC(C)(C)C	-0.15958	-0.34282
N#CC1=CN=CC=C1	-0.23515	-0.45388
C1=NC=NC=N1	-0.21214	-0.42487
C#CC1CC1	-0.15923	-0.42629
CC1=CC(C)=C(C)C=C1C	-0.24796	-0.40619
CCC(C)N	-0.26276	-0.63047
CCCC#N	-0.17104	-0.45663
CC(C)C(C)C	-0.13933	-0.28618
C1CCCC1	-0.13687	-0.28627
C=CN1C=CN=C1	-0.24129	-0.50607
CC1=NC(C)=C(C)N=C1C	-0.23729	-0.3855
CC(C)(C)C1=CC=C(N)C=C1	-0.24772	-0.477
C=CC1=CC=C2C=CC=CC2=C1	-0.20375	-0.34898
N#CC1=NC=CC=C1	-0.21735	-0.45154
C1=CC2=CC=CC=CC2=C1	-0.18123	-0.34805
CC(C)(N)C(C)(C)N	-0.28043	-0.63446
CCCC#CCCC	-0.25059	-0.48776
CCC(C)(C)C	-0.13503	-0.30782
N1N=CC2=CC=CC=C12	-0.25609	-0.57471
CN(C)CC1=CC=CC=C1	-0.28571	-0.62502
CC1=CC=C(N)C(N)=C1	-0.27209	-0.68115
C\C=C\C=C	-0.17075	-0.30824
NC1=C(C=CC=C1)C#N	-0.24083	-0.67322
NC1=NC2=CC=CC=C2N1	-0.34534	-0.79738
C#CC1=CCCCC1	-0.20817	-0.40701
N1C2=CC=CC=C2C=C1C1=CC=CC=C1	-0.24745	-0.55162
C1=CN=NC=C1	-0.18076	-0.40711
N=C(C1=CC=CC=C1)C1=CC=CC=C1	-0.25116	-0.60046
CC1=CC(N)=CC(C)=C1	-0.23893	-0.42147
CC1CCNCC1	-0.27286	-0.54222
NCC1=CC=CN=C1	-0.26873	-0.50966
CC(C1=CNC=N1)C1=CC=CC(C)=C1C	-0.26591	-0.4508
C1CCC(CC1)C1=CC=CC=C1	-0.2141	-0.44262
CC1=CN=CC=N1	-0.26057	-0.52468
CC(C)C#N	-0.19016	-0.44477
CC1=CC=CC(=C1)C#C	-0.19828	-0.36749
CC(C)(C)C1=CC=C(C=C)C=C1	-0.22189	-0.44606
C1=CC=C2N=CN=CC2=C1	-0.26454	-0.56587
CC(N)CN	-0.25629	-0.54171
N[C@@H]1C[C@H]1C1=CC=CC=C1	-0.2533	-0.48553
CC1=C2NC3=CC=CC=C3C2=C(C)C2=C1C=CN=C2	-0.28895	-0.55672
NC(C1=CC=CC=C1)C1=CC=CC=C1	-0.23639	-0.55159
CC(C)(C)C1=CC=C(C=C1)C#C	-0.21488	-0.43413
[2H]C1=C([2H])C([2H])=C([2H])C([2H])=C1[2H]	-0.15651	-0.29554
CCC1=CC=C(N)C=C1	-0.22126	-0.44207
C#CC1CCCCC1	-0.20412	-0.4368
C1C=CCC=C1	-0.22225	-0.41389
CC1=CC(C)=CN1	-0.24632	-0.43619
CC1=CC=CC=C1C=C	-0.23292	-0.43661
C#CC1=NC=CC=C1	-0.24586	-0.49251
N1C2=CC=CC=C2C2=C1C=NC=C2	-0.27873	-0.50681
CC(C)CCN	-0.24876	-0.59024
N#CC1=CC=C(C=C1)C#N	-0.18127	-0.46815
CC(C)(C)C=C	-0.17272	-0.40461
N#CC1=CC=C(C=C1)C1=CC=CC=C1	-0.20442	-0.40108
C#CCN[C@@H]1CCC2=CC=CC=C12	-0.3038	-0.69458
C1=CC=C(C=C1)C1=C2C=CC=CC2=C(C2=CC=CC=C2)C2=CC=CC=C12	-0.28711	-0.57363
N[C@@H]1CCCC[C@H]1N	-0.28757	-0.63038
NC1=CC=CC=C1C1=CC=CC=C1	-0.24924	-0.61641
C1CCC=CCC1	-0.18411	-0.38498
CC1=CC(C)=NC(NC2=CC=CC=C2)=N1	-0.28106	-0.52874
C1=CC=C(C=C1)C#CC#CC1=CC=CC=C1	-0.20716	-0.44142
CCN1CCNCC1	-0.41266	-0.76388
NCC1=CC=NC=C1	-0.27034	-0.51145
N1C=CC2=CC=CN=C12	-0.32845	-0.75482
CC1=CC(N)=NC=C1	-0.32721	-0.74676
CC1=C(C)C=C(N)C=C1	-0.24162	-0.41473
C1CNCCNCCCNCCNC1	-0.28198	-0.52397
NC1=CC=CC(N)=N1	-0.3414	-0.73345
N1C2=CC=CC=C2N=C1C1=CC=CC=C1	-0.25251	-0.64284
C1CC2=CC=CC=C2C=C1	-0.22009	-0.44725
CC(C)C1=CC=C(C)CC1	-0.23531	-0.46654
C\C=C/C1=CC=CC=C1	-0.21779	-0.44507
CN1CCCC1	-0.33912	-0.58796
CC1=CC=C2NC=CC2=C1	-0.2208	-0.40995
C1=CC=C(C=C1)C1=CC=C(C=C1)C1=CC=CC=C1	-0.23079	-0.41112
CC1=CC=CC(N)=N1	-0.30645	-0.75333
C1CNCCNCCNCCN1	-0.34094	-0.65268
CCC1=CC=C(C)C=C1	-0.22705	-0.43173
CC1=CC=CC(C=C)=C1	-0.20565	-0.36597
C1C=CC=CC=C1	-0.21073	-0.35805
C1CCCCCCC1	-0.14562	-0.33054
CC1(C)CCCC(C)(C)N1	-0.30076	-0.69627
CC1=CC=NC2=CC=CC=C12	-0.28362	-0.51006
C[C@]12N[C@H](CC3=C1C=CC=C3)C1=C2C=CC=C1	-0.3322	-0.52988
CC1=NC2=C3N=C(C)C=C(C4=CC=CC=C4)C3=CC=C2C(=C1)C1=CC=CC=C1	NA	NA
CCC(C)=C	-0.18184	-0.39438
CC1=CC(=NC=C1)C1=CC(C)=CC=N1	-0.32365	-0.58203
CC1=CNC=N1	-0.27571	-0.56692
CC(C)C1=CC=C(N)C=C1	-0.24401	-0.4715
CC1=CC(N)=C(N)C=C1C	-0.25563	-0.68922
CC1=C(C=CC=C1)C1=CC=CC=C1	-0.23559	-0.47073
CC1=CN=C(C)C=N1	-0.2768	-0.49197
CC(C)(C)C#N	-0.19229	-0.4526
C[C@@H]1CCC=C2CC[C@H](C[C@@]12C)C(C)=C	-0.24645	-0.5003
C1=C/C=C\C=C/C=C\1	-0.22907	-0.3787
NCC1CCCCC1	-0.28508	-0.62713
CC1=CNN=C1	-0.26973	-0.59751
[2H]C1=C([2H])C2=C(C([2H])=C1[2H])C1=C(C([2H])=C2[2H])C2=C(C([2H])=C([2H])C([2H])=C2[2H])C([2H])=C1[2H]	-0.23017	-0.36622
N#CC(C#N)=C1C=CC(C=C1)=C(C#N)C#N	-0.19027	-0.50648
CCC1=CC=CC=C1C	-0.23288	-0.42703
NC1=NC=CN=C1	-0.30607	-0.71345
NC1=CC=C2C=C3C=CC=CC3=CC2=C1	-0.20943	-0.36407
N#CCCC#N	-0.22057	-0.52705
CC\C=C\C	-0.19124	-0.37054
NCC1CC1	-0.24455	-0.52376
CCC1CCCCC1	-0.1614	-0.34823
CN(C)C1=CC=C(C)C=C1	-0.2598	-0.46113
NC1=C2C=CC=CC2=NC2=CC=CC=C12	-0.23264	-0.66142
CC1=C2CCC3=C4C=CC5=C(C=CC=C5)C4=CC(C=C1)=C23	-0.26196	-0.43032
C1CN=CN1	-0.25505	-0.53127
CC(C)C=C	-0.17108	-0.39463
CC1=CC=C(C=C1)C1=CC=C(C)C=C1	-0.22292	-0.42079
CC1=CC(C)=NC(C)=C1	-0.27392	-0.62435
CCN1C2=CC=CC=C2C2=C1C=CC(N)=C2	-0.28491	-0.50969
CC1=NC2=C(N1)C=CC=C2	-0.29374	-0.61434
CN1CCCCC1	-0.32723	-0.61735
C1CNC2=NCCCN2C1	-0.41528	-0.85226
C#CCCC1=CC=CC=C1	-0.20197	-0.43014
C1=CC=C(C=C1)C1=CC=NC2=C3N=CC=C(C4=CC=CC=C4)C3=CC=C12	-0.31954	-0.57964
CC1=CC=CC=C1C#N	-0.18607	-0.4592
CCC1(CC2=C(C1)C=CC=C2)C1=CN=CN1	-0.25369	-0.47323
C1CN2CCC1CC2	NA	NA
CC1=CN=C(N)C=C1	-0.32647	-0.7402
CCCCC#N	-0.17637	-0.42095
CC1=CC=C(C)C(N)=C1	-0.24954	-0.42412
NC1=CC=CC(=C1)C#N	-0.20087	-0.50923
CC(C)C1=CC=CC=C1C	-0.23593	-0.43904
CC1=CC(C)=CN=C1	-0.27363	-0.51287
NC1=CC=CC2=CC=CC(N)=C12	-0.25995	-0.70475
NC1=NC2=C(N=C(C(N)=N2)C2=CC=CC=C2)C(N)=N1	-0.32721	-0.80557
C#CC1=CC=C(C=C1)C#C	-0.16751	-0.41777
C1CCC(=CC1)C1=CC=CC=C1	-0.25626	-0.44264
NCCC1=NC=CC=C1	-0.27486	-0.67139
C1CCCCCC1	-0.13208	-0.32486
CC1=CC=CC=C1C#C	-0.19856	-0.41553
CN1C=CN=C1C	-0.28615	-0.63428
C1C2=CC=CC=C2CC2=C1C=CC=C2	-0.28806	-0.43736
N#CC1=CC=CC2=CC=CC=C12	-0.18719	-0.30231
C=C1CCCCC1	-0.19765	-0.43341
C1=CN=C(C=C1)C1=CC=CC(=N1)C1=NC=CC=C1	-0.35314	-0.73938
C=CC1CCCCC1	-0.17678	-0.41425
C1CN(CCN1)C1=NC=CC=C1	-0.23757	-0.54298
C1=CC2=C(C=C1)C1=C(C=CC=C1)N=C2	-0.28208	-0.58452
C1=CN(N=C1)C1=CC=CC=C1	-0.2317	-0.55918
C#CC1=CC=C(C=C1)C#N	-0.18017	-0.46424
C1=CC=C(C=C1)C1=CC=CC2=CC=CC=C12	-0.22748	-0.49218
NC1=CC=C(CC2=CC=C(N)C=C2)C=C1	-0.31178	-0.50382
CC1=CN=C(C)C(C)=N1	-0.21954	-0.38188
CC1CCCCN1	-0.31287	-0.64612
CC1=CC(=CC=C1)C#N	-0.18957	-0.46254
NC1=NN=NN1	-0.29778	-0.77867
C#CCC1=CC=CC=C1	-0.22332	-0.42029
C1=CC=C(C=C1)C1=NC2=CC=CC=C2C=C1	-0.2678	-0.62663
C1CC\C=C/C=C\C1	-0.16817	-0.42233
CC1=C2C=CC=CC2=C(C)C2=CC=CC=C12	-0.25997	-0.42822
NC1=CC=CN=C1N	-0.32127	-0.73429
C#CC1=CC=CN=C1	-0.25225	-0.47973
C=CC1CCC=CC1	-0.19668	-0.394
NC1CCC1	-0.2644	-0.62316
CCC1=C(N)C=CC=C1	-0.23492	-0.43046
CC1=CC(C)=NC=C1	-0.28526	-0.58002
N(C1=CC=CC=C1)C1=CC=CC2=C1C=CC=C2	-0.26606	-0.56433
NNC1=CC=CC=N1	-0.27261	-0.66426
NC1CCCCC1N	-0.28757	-0.63034
[H]\C(=C(\[H])C1=CC=NC=C1)C1=CC=NC=C1	-0.25921	-0.49152
CC1=C2C=CC=CC2=CC2=CC=CC=C12	-0.23923	-0.4199
C1=CC=C(C=C1)C1=CC=NC=C1	-0.26439	-0.50005
NCCN1CCCCC1	-0.31996	-0.72808
CC1=CC2=CC=C(C)C=C2C=C1	-0.20368	-0.35174
C(=N/C1=CC=CC=C1)\C1=CC=CC=C1	-0.23244	-0.62286
CC1=CC=CN=C1N	-0.32542	-0.74517
C1=CC2=C(C=C1)C1=C(C=CC=N1)C=C2	-0.19847	-0.58545
CNC1CCCCC1	-0.27542	-0.65247
NC1=CC2=C(C=CC=C2)C=C1N	-0.21197	-0.66767
NC1=CC(=CC=C1)C#C	-0.21241	-0.48099
CC(C)CC(C)C	-0.15292	-0.34062
CCC1=CC=CC(C)=C1	-0.23802	-0.43017
CCC#CC1=CC=CC=C1	-0.19824	-0.51061
CC1=CC=CC(N)=C1C	-0.24792	-0.4341
CN(C)C(=N)N(C)C	-0.30148	-0.64984
NC1=NNC=N1	-0.28773	-0.69241
CN(C)C1=CC=C(C=C1)C#C	-0.2365	-0.44142
CC\C=C\CC	-0.19417	-0.3929
CCCC(C)=C	-0.18598	-0.4011
C=CCC#N	-0.17942	-0.41659
CCC\C=C\C	-0.19391	-0.39593
CC\C=C/C	-0.19288	-0.39351
NC1=CC2=C(C=C1)C1=C(C2)C=CC=C1	-0.25503	-0.43776
C#CC1=CC=C(C=C1)C1=CC=CC=C1	-0.21597	-0.40568
N#CC1=NC2=C(N=C1C#N)C1=C(N=C(C#N)C(=N1)C#N)C1=C2N=C(C#N)C(=N1)C#N	-0.20893	-0.48104
CC(=C)CC(C)(C)C	-0.18464	-0.34568
C1CC[C@H]2CCCC[C@@H]2C1	-0.16232	-0.36999
CC1=CC=CN=C1C	-0.27299	-0.58729
C=CN1C2=CC=CC=C2C2=C1C=CC=C2	-0.24426	-0.39695
CC(=C)C#C	-0.16992	-0.38084
CCN1C2=CC=CC=C2C2=C1C=CC=C2	-0.27839	-0.49352
CC1=C(N)C=C(N)C=C1	-0.25591	-0.43989
NCCN1CCCC1	-0.34951	-0.64765
[H][C@@]12CCCCN1C[C@@H]1C[C@H]2CN2CCCC[C@]12[H]	-0.30149	-0.6444
N#CCCC1=CC=CC=C1	-0.27618	-0.51961
NC1=CC=C(C=C1)C#C	-0.20284	-0.36876
NC1=CC=C(NC2=CC=CC=C2)C=C1	-0.24734	-0.49634
CC1=C2NC=CC2=CC=C1	-0.23801	-0.43022
[C-]#[N+]C1=CC=CC=C1	-0.15543	-0.42852
NCCN1CCNCC1	-0.30871	-0.61181
CN1C=NC2=C1C=CC=C2	-0.26427	-0.56337
CC1=CC(C)=C(C)C(C)=C1C	-0.25717	-0.41989
CC(C)CC=C	-0.1846	-0.38863
C1CC(CCN1)C1=CC=CC=C1	-0.27699	-0.54182
C1CN(CCN1)C1=NC=CC=N1	-0.22606	-0.56019
CCC1=NC=CC=C1	-0.2876	-0.5863
NC1=CC=C2C=CC=CC2=N1	-0.3091	-0.76148
NCC1=CC=CC2=CC=CC=C12	-0.25677	-0.48816
NCC1=CC(CN)=CC=C1	-0.2583	-0.63491
C1=CC=C(C=C1)C1=CC=CN=C1	-0.26614	-0.51008
CC1=CN=CC(C)=N1	-0.24938	-0.49692
CCC(C)C1=CC=CC=C1	-0.20838	-0.43714
NC1=CC=CC2=C(N)C=CC=C12	-0.27179	-0.53192
[2H]C1=C([2H])C2=C(C([2H])=C1[2H])C1=C(C([2H])=C([2H])C([2H])=C1[2H])C([2H])=C2[2H]	-0.22714	-0.36421
N[C@H]1CCCC[C@@H]1N	-0.28471	-0.62709
[2H]C1=C([2H])C2=C([2H])C([2H])=C([2H])C([2H])=C2C([2H])=C1[2H]	-0.18133	-0.32884
NC1=CC=NC=C1N	-0.29336	-0.55571
CNC1=CC=C(C)C=C1	-0.24191	-0.46398
N(C1=NC=CC=C1)C1=NC=CC=C1	-0.33941	-0.70088
C(C1CCNCC1)C1=CC=CC=C1	-0.31506	-0.63254
CC1=CC=C(C=C1)N=N#N	-0.20027	-0.35298
CC(=C)C1=CC=C(C)C=C1	-0.22388	-0.42461
NC1=CC2=NC3=CC(N)=CC=C3C=C2C=C1	-0.28307	-0.71121
CN(C)C1=CC=C(C=C1)C#N	-0.22931	-0.41747
CC1=C(C)C(C)=C(C)C=C1	-0.23486	-0.41248
CCC(C)C(C)C	-0.14875	-0.33378
C1=CC2=C(C=C1)C1=CC=CC=C21	-0.17794	-0.32574
C=CC1=CC=C(C=C1)C1=CC=CC=C1	-0.21432	-0.40955
N#CC1=CC=C2NC=CC2=C1	-0.20046	-0.36847
CCC1=CC=C(C=C1)C#C	-0.20997	-0.40388
C1=CC2=C(C=C1)C=NN=C2	-0.17827	-0.42803
CC(C)CC1=CC=CC=C1	-0.22297	-0.45851
C1C[C@@H]2C[C@H]1C=C2	-0.18205	-0.37847
CC1=C(C)C2=C(C=CC=C2)C=C1	-0.23198	-0.42345
CC1=CCCC1	-0.21323	-0.38151
C#CC1=CC=CC2=C1C=CC=C2	-0.19122	-0.32802
CN1C(C)=CC2=CC=CC=C12	-0.25635	-0.5015
N(C1=CC=CC=C1)C1=CC2=CC=CC=C2C=C1	-0.24799	-0.47859
CN(C)C1=CC=C(C=C1)N(C)C	-0.2789	-0.48848
NN1C=NN=C1	NA	NA
CNCCN	-0.27492	-0.59507
CC1=NC=CN=C1C	-0.20055	-0.37513
N#CCC1=CNC2=C1C=CC=C2	-0.25678	-0.45937
NC1CCN(CC2=CC=CC=C2)CC1	-0.29871	-0.65602
[2H]C1=C([2H])C2=C([2H])C([2H])=C([2H])C3=C2C(=C1[2H])C([2H])([2H])C3([2H])[2H]	-0.24275	-0.41745
N#CC1=CC2=CC=CC=C2C=C1	-0.18029	-0.29186
C1=CC2=C(C=C1)C1=C(C=C2)C=CC2=C1C=CC=C2	-0.24139	-0.44469
C(N1C=CC2=CC=CC=C12)C1=CC=CC=C1	-0.29245	-0.56199
CC(C)(C)CN	-0.25792	-0.62093
N#C\C=C\C#N	-0.18629	-0.49543
[H][C@]12CC[C@]3([H])[C@H]1C(C)(C)CCC[C@]3(C)C2=C	-0.19894	-0.46261
CC1=CC[C@@H]2C[C@H]1C2(C)C	-0.20188	-0.41981
N#C\C=C\C1=CC=CC=C1	-0.18787	-0.4864
NC1=CC2=C(C=CC=C2)N=C1	-0.28762	-0.58848
CC(C)C1CC=C(C)C=C1	-0.22685	-0.43735
CN(N)C1=CC=CC=C1	-0.2791	-0.52506
CCC1=CC=CC(CC)=C1N	-0.27828	-0.46278
CC1=C(CN)C=CC=C1	-0.24839	-0.50785
CC1=NNC=C1	-0.28758	-0.59959
C1=CN(C=N1)C1=CC=CC=C1	-0.24413	-0.50974
C1CCC2CCCCC2C1	-0.1567	-0.31026
C1=CC=C(C=C1)C1=CC2=CC=CC=C2C=C1	-0.23539	-0.4141
CCC1=CC=NC=C1	-0.26735	-0.50377
N#CC1CCCCC1	-0.1967	-0.45862
NC1=NC=CN1	-0.32417	-0.78193
C1CCC(NC1)C1=CC=CN=C1	-0.27027	-0.51299
C1CNCCNC1	-0.2921	-0.54108
N#CC(C1=CC=CC=C1)C1=CC=CC=C1	-0.2817	-0.46596
CCC1=CC=C(CC)C=C1	-0.24274	-0.47132
NC1=CC=C2N=CC=CC2=C1	-0.29036	-0.61268
C1=CN(C=C1)C1=CC=CC=C1	-0.21255	-0.46307
C#CC1=CC2=C(C=CC=C2)C=C1	-0.18338	-0.31891
NCC1=CC=C(CN)C=C1	-0.29006	-0.53166
C=CCC=C	-0.16362	-0.37568
N#CC1=CC(=CC=C1)C#N	-0.1826	-0.47254
CN(C)CC#C	-0.28461	-0.51274
N\C(C#N)=C(/N)C#N	-0.23475	-0.63156
CCCCC#CC1=CC=CC=C1	-0.22231	-0.52133
CN(C)CN(C)C	-0.23425	-0.60206
CC1=C2N=CC=CC2=CC=C1	-0.21118	-0.54783
CC1=CC=C(C=C1)C1=NC=CC=C1	-0.23571	-0.57669
CC1CCCNC1	-0.2777	-0.54301
C1NCC2=CC=CC=C12	-0.26691	-0.54459
C(N1C=CN=C1)C1=CC=CC=C1	-0.23738	-0.57299
CN(C)C1CCCCC1	-0.32251	-0.64463
CC1=CC=C(C=C1)C(C)(C)C	-0.23507	-0.4596
NC1CCCCCC1	-0.27321	-0.60409
C=CC1=CC=C(C=C1)C#N	-0.18759	-0.36791
CC1(C)[C@@H]2C[C@H]1C(=C)CC2	-0.2165	-0.4254
N1N=NN=C1C1=CC=CC=C1	-0.20866	-0.58998
NN1CCCCC1	-0.33621	-0.60017
CCC=C(C)C	-0.22239	-0.42728
C1CNCCNCCN1	-0.31247	-0.66637
[H][C@](C)(N)C1=CC=CC2=CC=CC=C12	-0.30509	-0.59284
CN(C)CC1=CNC2=CC=CC=C12	-0.29618	-0.63188
CN1C(N)=NC2=C1C=C(C=N2)C1=CC=CC=C1	-0.3166	-0.80168
CN1CC(C2=CC=CC=C2)C2=C(C1)C(N)=CC=C2	-0.34194	-0.67251
NC1=CC=C2C=CC3=CC=CC4=C3C2=C1C=C4	-0.23465	-0.52176
CCCC1CCCCC1	-0.15923	-0.3199
CC1=CC=C2N=CC=CC2=C1	-0.2828	-0.59309
NC1=NC(NC2CC2)=NC(N)=N1	-0.47108	-0.84008
C=CC1=CC=CC2=CC=CC=C12	-0.2115	-0.38868
CN1C(=CC2=C1C=CC=C2)C1=CC=CC=C1	-0.26895	-0.51232
C=C\C=C\C1=CC=CC=C1	NA	NA
C1CCCCCCCCCCC1	-0.1747	-0.37678
NC1=NNC=C1	-0.3019	-0.68178
CC1=C(C)C=C2N=CNC2=C1	-0.26847	-0.57546
CC1=CC=C(\C=C\C2=CC=CC=C2)C=C1	-0.2203	-0.37712
CC1=CC(=CC=C1)C1=CC=CC=C1	-0.23249	-0.42136
NC1=C(NC2=CC=CC=C2)C=CC=C1	-0.27383	-0.65315
C1CC2=CC=C(CCC3=CC=C1C=C3)C=C2	-0.27376	-0.65313
CC(C)C1=CC=CC(C)=C1	-0.24176	-0.45235
NN=C(C1=CC=CC=C1)C1=CC=CC=C1	-0.23858	-0.59555
C1CC[C@H]2CCCC[C@H]2C1	-0.1567	-0.3258
CCC1=C(CC)C=CC=C1	-0.23948	-0.46227
CC1C(C)=C(C)C(C)=C1C	-0.27348	-0.46214
CC1=C(C)C2=CC=CC=C2N1	-0.26112	-0.43545
CC(C)=C=C	-0.19688	-0.34778
CN(C)C1=CC=CC2=CC=CC(N(C)C)=C12	-0.25669	-0.54142
C1=CN2C=CC=CC2=N1	-0.27287	-0.59912
C1CCN(C1)C1=CCCCC1	-0.28584	-0.5205
C1CCC2=C(C1)NC1=CC=CC=C21	-0.27971	-0.44703
N#CC1CC1	-0.19748	-0.46111
C\C=C\C=C\C	-0.18346	-0.32032
NC1=CC=C(C=C)C=C1	-0.202	-0.35229
C1=CC=C(C=C1)N1C2=CC=CC=C2C2=C1C=CC=C2	-0.27538	-0.52593
NN1N=NC2=CC=CC=C12	-0.22266	-0.64643
CC(C)C1=C(N)C=CC=C1	-0.2543	-0.46404
CCC(N)CC	-0.26332	-0.60446
C1CC2=CC=CC=C2C=N1	-0.26927	-0.51597
CC(C)(C)C1=CC=C2NC3=C(C=C(C=C3)C(C)(C)C)C2=C1	-0.28637	-0.48695
CC1(C)C2=CC=CC=C2NC2=C1C=CC=C2	-0.32082	-0.53833
N1C2=CC=CC=C2N=C1C1=NC=CC=C1	-0.30758	-0.59957
NC1=NC2=NC(N)=NC3=NC(N)=NC(=N1)N23	-0.3048	-0.76407
CC1=CC=C2C=CNC2=C1	-0.21827	-0.41
CC1=CC=C(NC2=CC=C(C)C=C2)C=C1	-0.23814	-0.47143
CC1=CC2=C(C=CC=C2)C=C1C	-0.23123	-0.40129
CCC1=CC=CC2=C1C=CC=C2	-0.23284	-0.42342
NC1=CC=C(C=C1)\N=N\C1=CC=CC=C1	-0.24933	-0.634
NCC1=C(N)C=CC=C1	-0.25838	-0.61941
CC(C)C(C)=C	-0.17775	-0.4045
NC1=NC2=C(C=N1)N=CN2	-0.36588	-0.71969
CC(C)C(C)C(C)C	-0.16159	-0.34193
C1CCC(CC1)C1CCCCC1	-0.18795	-0.35982
C#CCCCC#N	-0.22063	-0.51198
NC1=CC2=NC3=CC=CC=C3N=C2C=C1N	-0.23729	-0.64363
[2H]C1=C([2H])C2=C3C(C([2H])=C([2H])C4=C([2H])C([2H])=C([2H])C(C([2H])=C2[2H])=C34)=C1[2H]	-0.22355	-0.34762
C1=CC2=C(C=C1)C1C3=C(C=CC=C3)C2C2=C1C=CC=C2	-0.29849	-0.46004
CC1=NC(=CC=C1)C#CC1=CC=CC=C1	-0.30926	-0.70558
C1=CC2=C(C=C1)C1=C(C=C2)C2=C(C=C1)C1=C(C=CC=C1)C=C2	-0.21475	-0.34552
CC1=NC2=CC=CC=C2N=C1	-0.19753	-0.57723
C1=C(N=C2C=CC=CN12)C1=CC=CC=C1	-0.24308	-0.64026
CC1=CC=CN1	-0.21384	-0.41968
CC(C)C#C	-0.193	-0.42507
CC1=CC=CC(CN)=C1	-0.25118	-0.6295
CC1=CC[C@H]2C[C@@H]1C2(C)C	-0.20189	-0.41993
C1CC2=C(CN1)NC1=CC=CC=C21	-0.33483	-0.64236
CC1=C(C)C=NC=C1	-0.27283	-0.5169
CC(C)(C)C1=CC=CC(=N1)C(C)(C)C	-0.25082	-0.68343
[H][C@@]12CCC(C)=C3CC[C@@H](C)[C@@]3([H])[C@]1([H])C2(C)C	-0.2765	-0.48442
CC(C)C(C)(C)C	-0.14216	-0.31349
CC1=CC=C(C)N1	-0.22852	-0.42882
N1C=CN=C1C1=CC=CC=C1	-0.22825	-0.63265
CC1=CC=C(CC#N)C=C1	-0.21289	-0.48336
CC(C)=CC=C(C)C	-0.23362	-0.402
CC1=CC2=CC3=CC=CC=C3C=C2C=C1	-0.2022	-0.37169
CN1C(=C)C(C)(C)C2=CC=CC=C12	-0.24811	-0.52341
C1CCN(CC1)C1=CC=CC=C1	-0.26589	-0.48736
CC(C)=C1C=CC=C1	-0.20958	-0.41116
CC(C)(CN)CN	-0.25096	-0.59065
C#CC1=CC(=CC(=C1)C#C)C#C	-0.17439	-0.41287
CCN1C=CN=C1	-0.25307	-0.52187
CC1CNCCN1	-0.29158	-0.59929
CNCC=C	-0.27118	-0.52464
CN1CCC(N)CC1	-0.33492	-0.63727
[2H]C1=C([2H])C2=C3C(=C1[2H])C1=C([2H])C([2H])=C([2H])C4=C1C(=C([2H])C([2H])=C4[2H])C3=C([2H])C([2H])=C2[	-0.22649	-0.36497
CCC1=CC2=CC=CC=C2C=C1	-0.23398	-0.42599
CC(C)C1=CC2=C(C)C=CC2=C(C)C=C1	-0.27056	-0.45803
C=C1CCCC1	-0.20014	-0.40426
[2H]C1=NC([2H])=C([2H])C([2H])=C1[2H]	-0.26184	-0.49419
CCC1=NC=CN=C1	-0.26993	-0.54863
CCC1=C(C)NC=C1C	-0.28124	-0.49209
C1CCN(C1)C1=CC=CC=C1	-0.2601	-0.4685
C1CCC(CC1)NC1=CC=CC=C1	-0.24431	-0.47183
CNC1=CC=CC=C1N	-0.29386	-0.66903
CC1=C2C=CNC2=CC=C1	-0.24803	-0.43875
CN(C1=CC=CC=C1)C1=CC=CC=C1	-0.24717	-0.53597
NNCC1=CC=CC=C1	-0.30261	-0.66278
CC1=CC(C)=NC(N)=N1	-0.31777	-0.73828
C1=CC=C(C=C1)C1=C(C=CC=C1)C1=CC=CC=C1	-0.24303	-0.46294
CC1=CC=C(C)C2=C1C=CC=C2	-0.23946	-0.41548
CN(C)C1=NC=CC=C1	-0.23179	-0.57127
CCCC(C)(C)C	-0.15699	-0.32591
NC1=C2NC=NC2=NC=N1	-0.31507	-0.75791
CC1=C(C)C2=CC=C3C(C)=C(C)C=NC3=C2N=C1	-0.32874	-0.58054
NC1=CC=C2NC=CC2=C1	-0.22925	-0.42326
CC(C#N)C1=CC=CC=C1	-0.22303	-0.43383
[H][C@@](C)(N)C1=CC=CC2=CC=CC=C12	-0.25821	-0.55916
CC(C)NC1=CC=CC=C1	-0.24608	-0.48346
NC1=CC=C(\N=N\C2=CC=CC=C2)C(N)=N1	-0.35248	-0.70704
C1=CC=C(C=C1)C1=C2C=CC=CC2=CC2=CC=CC=C12	-0.24979	-0.50591
C1=CC2=CC=C3C=C4C=CC5=C(C=CC=C5)C4=CC3=C2C=C1	-0.24128	-0.4199
CC(C)=CC1=CC=CC=C1	-0.22797	-0.45619
CC(=C)[C@H]1CCC(C)=CC1	-0.21884	-0.42094
C1CC1C1=CC=CC=C1	-0.20273	-0.41945
C(C1=CC=CC=C1)C1=NC=CC=C1	-0.27235	-0.64317
N#CC1=CC(C#N)=C(C=C1C#N)C#N	-0.19583	-0.43692
C1CC2=C(C=CC=C2)C2=CC=CC=C12	-0.24932	-0.45842
C#CCCCC#C	-0.18716	-0.43048
N#CC1=C2C=CC=CC2=CC2=CC=CC=C12	-0.19803	-0.32092
CN1C=CC=N1	-0.26771	-0.59127
NN(C1=CC=CC=C1)C1=CC=CC=C1	-0.27277	-0.54978
CCC1=CC(CC)=CC=C1	-0.24235	-0.46141
NC1=C2C=CC=NC2=CC=C1	-0.28277	-0.59328
CC(C)(C)C1=C(N)C=CC=C1	-0.2555	-0.47414
CCC1=NC=CN1	-0.29619	-0.64713
C(C1=CC=CN1)C1=CC=CN1	-0.28658	-0.75668
CNCC#C	-0.29355	-0.56633
CC(C)=CC(C)(C)C	-0.22665	-0.43552
CC(C)N1CCNCC1	-0.34127	-0.78542
C\C=C/C=C	-0.18419	-0.35325
CCC1=NC(C)=CN=C1C	-0.23047	-0.62248
CCC1=CC=CN=C1	-0.2691	-0.51056
CN1C2=C(C=CC=C2)C2=C1C=CC=C2	-0.26095	-0.46823
CC1=NN(C(N)=C1)C1=CC=CC=C1	-0.26628	-0.63888
CC1=CC=CC(N)=C1N	-0.29682	-0.68108
C1=CC2=CC=CC=C2N1C1=CC=CC=C1	-0.24008	-0.51947
CC\C=C/CC	-0.20124	-0.46011
CCC\C=C/C	-0.19787	-0.416
CC1=CC=CC=C1C1=CC=CC=C1C	-0.22017	-0.48826
N#CCC1=NC=CC=C1	-0.27499	-0.5725
CC1=C2C=CC3=CC=CC4=C3C2=C(C=C1)C=C4	-0.22829	-0.41631
CC1=CC=C2N=C(C)C=CC2=C1	-0.2051	-0.62861
C1=CC2=CC=CN=C2N=C1	-0.26632	-0.51137
CC1=CN=C(C=C1)C1=NC=C(C)C=C1	-0.32485	-0.58692
CN1CCCNCC1	-0.28297	-0.52832
C=CC1=CC=C(C=C)C=C1	-0.19774	-0.34867
CN1CCN(C)CC1	-0.42802	-0.72565
CCN(C)C	-0.30135	-0.58735
CC(C)(N)CN	-0.29167	-0.62625
CCC1=CC(N)=CC=C1	-0.23084	-0.47414
CCC(=C)CC	-0.20597	-0.43566
CC1CCC=CC1	-0.19688	-0.39591
CC1=CC=C(CC2=CC=CC=C2)C=C1	-0.29627	-0.51232
C1=CC=C2C(C=CC=C2C2=CC=CC3=CC=CC=C23)=C1	-0.23413	-0.48579
NC1=NC(N)=C2N=CNC2=N1	-0.38987	-0.75895
CC(C)CC#N	-0.17179	-0.45628
CN(C)C1=CC=CC(C)=C1	-0.25791	-0.46522
C1=CC2=CC3=C(C=C2C=C1)C1=C(C=CC=C1)C1=C3C=CC=C1	-0.23591	-0.35879
C1CC=CC=CC1	-0.22456	-0.44436
C1=CC2=CC3=C4C5=C(C=CC=C5C=C3)C3=CC=CC=C3C4=C2C=C1	-0.26194	-0.45319
N1N=C(C=C1C1=CC=CC=C1)C1=CC=CC=C1	-0.30697	-0.60393
N#CC1=CC=C(C=C1)C1CCCC2=CN=CN12	-0.26008	-0.60709
C1=CN2C=CC=CC2=C1	-0.21389	-0.37888
N#CC1=CC=CC(=N1)C#N	-0.17667	-0.3846
C\C(=C/C1=CC=CC=C1)C1=CC=CC=C1	-0.26395	-0.44347
NCC1=CC=C(N)C=C1	-0.25998	-0.50256
CNC(C)C	-0.29762	-0.62465
CCC1=CC=C(C)C2=CC=C(C)C2=C1	-0.27328	-0.4614
CC1CCCC(C)N1	-0.30364	-0.63787
N#CCC1=NC2=C(N1)C=CC=C2	-0.29904	-0.64333
C#CC1=CC(=CC=C1)C#C	-0.17369	-0.41348
CN1CCN(CC1)C1=CC=C(N)C=C1	-0.33318	-0.62225
NC1=CC=CN1	-0.27088	-0.6988
CC1=CC(N)=NN1	-0.30943	-0.69141
NC1CCC2=C1C=CC=C2	-0.24293	-0.52281
C1CC2=CC=CC=C2CN1C1=CC=CC=C1	-0.35386	-0.57812
NC1=C(C=CC=C1)C#C	-0.21222	-0.51122
[2H]C1=C([2H])C([2H])=C(C([2H])=C1[2H])C([2H])([2H])[2H]	-0.19215	-0.37329
NC1=NC=NC=C1	-0.31224	-0.73878
C\C=C\C#N	-0.17998	-0.46721
CC1=CC(=CC(C)=C1N)C1=CC(C)=C(N)C(C)=C1	-0.25764	-0.47586
C1NCC=C1	-0.31404	-0.56962
C1=CC=C(C=C1)C1=CC(=CC=C1)C1=CC=CC=C1	-0.25834	-0.47562
CC(C)(C)C(C)(C)C	-0.14159	-0.31605
CCCNC	-0.29785	-0.59744
CC1=CN=C(C)C=C1	-0.28575	-0.57764
C1=CN=C(N=C1)C1=NC=CC=N1	-0.28924	-0.54129
CCCC1=CC=C(C=C1)C#C	-0.22481	-0.45054
CC1=CC2=C(C=CC=C2)C2=C1C=CC=C2	-0.23433	-0.41298
CCCC#CC	-0.23143	-0.41583
[2H]C#CC1=CC=CC=C1	-0.16566	-0.42178
NC1=CC(=CC=C1)C1=CC=CC=C1	-0.24168	-0.43899
CC1=CC=C(C=C1)C1=NC2=CC=CC=C2N1	-0.2542	-0.649
C=C1CCC1	-0.18521	-0.38185
CN1CCCN2CCCN=C12	-0.27353	-0.66066
CN(C)C1=C2C=CC=CC2=CC=C1	-0.23671	-0.48829
CCC1CCCC1	-0.14433	-0.29861
CC1=CC(C)=C(C=C)C(C)=C1	-0.25861	-0.44991
CC(C)C1=CC=C(C=C1)C(C)C	-0.23739	-0.50598
N#CC1=C2C=CC=CC2=C(C#N)C2=C1C=CC=C2	-0.20432	-0.31389
C#CC1CCCC1	-0.20446	-0.43988
CC1=CC2=C(C=C1)C=CC(C)=C2	-0.20363	-0.37821
NC1=NC=NN1	-0.30992	-0.76851
NC1=C(C=CC=C1)C#CC1=CC=CC=C1	-0.25782	-0.57592
N1C=NC(=C1)C1=CC=CC=C1	-0.2228	-0.60589
CC1CCC2=CC=CC=C2N1	-0.27392	-0.55106
N#CC1=NC=CN=C1	-0.20199	-0.42058
C1C=CCC2=CC=CC=C12	-0.2472	-0.42719
C(N1CCCCC1)C1=CC=CC=C1	-0.30617	-0.69572
CC1=CC(C)(C)NC2=CC=CC=C12	-0.24767	-0.54562
C1CCCCC\C=C/CCCC1	-0.20576	-0.49009
NCCC=C	-0.27923	-0.57369
NC1=CC2=C(NN=C2)C=C1	-0.2623	-0.58086
C1CCN(CC1)C1CCNCC1	-0.31856	-0.65069
CCC1=NC(C)=CN1	-0.32104	-0.67128
CC1CC2=CC=CC=C2N1	-0.2263	-0.52377
CC1=CC2=CC=CC=C2N=C1	-0.28392	-0.58921
NC1=CC=NN1	-0.28392	-0.61876
NC1CCCCCCC1	-0.25805	-0.61412
CCC1=CN=C(C)C=C1	-0.28702	-0.5769
CC1(C)CC(N)CC(C)(CN)C1	-0.34673	-0.81333
N1C2=CC=CC=C2C=CC2=C1C=CC=C2	-0.26301	-0.43247
[H][C@@]12CC=C(C)C[C@]1([H])C2(C)C	-0.22999	-0.43242
CN1C=C(C)C2=C1C=CC=C2	-0.26828	-0.48216
CCN1CCCCC1	-0.31436	-0.60823
CN(C)C1=CC=CC=C1C	-0.22837	-0.45474
CC1=CC=C2C(C)=CC=CC2=C1	-0.23125	-0.4175
C[C@H]1CCCC[C@H]1C	-0.14084	-0.3124
CCC(C)(C)CC	-0.14443	-0.3064
CC1=NC2=CC=CC=C2N=C1C	-0.20958	-0.40378
NC1=CC=CC2=C1C=C1C=CC=CC1=C2	-0.26387	-0.51539
CC(C)(C)CC(C)(C)N	-0.30119	-0.69571
CC1=CC=C2NN=NC2=C1	-0.19625	-0.36437
CNC1=C(C)C=CC=C1	-0.25097	-0.43193
C1C2=CC=CC=C2C2=CC3=C(C=CC=C3)C=C12	-0.24858	-0.41362
CNC1=NC=NC2=C1N=CN2	-0.32941	-0.76692
C#CC1=CC=NC=C1	-0.25579	-0.48557
N1C2=CC=CC=C2C2=C1N=CC=C2	-0.32477	-0.74355
CC1(C)CC(N)CC(C)(C)N1	-0.3221	-0.69969
CCC1=NC=C(C)N=C1C	-0.22457	-0.51865
CC(C)(C)C1=CC=C(CN)C=C1	-0.26965	-0.52579
C1CN(CCN1)C1=NC2=CC=CC=C2C=C1	-0.24844	-0.64894
CC(C)(N)C1=CC=CC=C1	-0.24793	-0.52271
C1CCN(C1)C1=CCCC1	-0.27118	-0.49787
CC1=CC(=CC=C1N)C1=CC=C(N)C(C)=C1	-0.24491	-0.45883
CC(C)[C@H]1CC=C(C)C=C1	-0.22402	-0.43054
NC(CC#N)=C(C#N)C#N	-0.27615	-0.77343
CN(C)C1=CC2=NC3=CC(=CC=C3C=C2C=C1)N(C)C	-0.31241	-0.7472
C1=CC2=C(C=C1)C1=C(C=C2)N=CC=C1	-0.27991	-0.58986
CC1=CC(N)=NC(C)=C1	-0.31038	-0.75999
CC1CCCC=C1	-0.20387	-0.43215
CCCC#CC1=CC=CC=C1	-0.2176	-0.51696
CC1=NNC(N)=C1	-0.30482	-0.63061
[2H]C1=C([2H])C2=C([2H])C3=C(C([2H])=C([2H])C([2H])=C3[2H])C([2H])=C2C([2H])=C1[2H]	-0.2083	-0.33416
C1=CC=C2N=C(C=CC2=C1)C1=NC2=CC=CC=C2C=C1	-0.24391	-0.6345
CC1=C(NN)C=CC=C1	-0.28102	-0.52443
CC(C)C1=CC(=CC=C1)C(C)C	-0.24419	-0.50748
CC1=CC=CC2=C1C=CC=C2C	-0.23802	-0.41811
CN1CCN(C)CCN(C)CC1	-0.35033	-0.75789
CC1(C)CCCCC1	-0.13724	-0.33277
C1=CC=C2C(=C1)C1=CC=CC=C1C2=C1C2=CC=CC=C2C2=CC=CC=C12	-0.2968	-0.49312
NC1=NC(N)=NC=C1	-0.33771	-0.7546
C(C1=CC=CC=C1)C1=CC=NC=C1	-0.2748	-0.47986
CN1C=NC2=C1N=CN=C2N	-0.33649	-0.83315
CNC1=NC=CC=C1	-0.32906	-0.75365
CCC1=CN=CC(C)=N1	-0.24947	-0.47544
CCC(C)(C)N	-0.29613	-0.64878
NC1CC2=CC=CC=C2C1	-0.23732	-0.50589
N(C1=CC=CC=C1)C1=NC=CC=C1	-0.32382	-0.75202
[H][C@]12CC[C@]([H])(CCC1)N2C	-0.30683	-0.6383
NC1=C2C=CC=NC2=C2N=CC=CC2=C1	-0.32098	-0.57785
CC1=C(CC2=CC=CC=C2)C=CC=C1	-0.22382	-0.40006
CC1CCCN1	-0.31099	-0.64336
N#CCCCC#N	-0.18902	-0.50845
CN(C)C1CCNCC1	-0.33534	-0.64747
NC1=CC(N)=NC(N)=N1	-0.36266	-0.74754
CNC1=CC(C)=CC=C1	-0.2425	-0.46403
NCC1=CC=C(C=C1)C#N	-0.21002	-0.44685
C1=CC2=C(C=C1)C1=C3C(=C2)C2=C(C=CC=C2)C2=CC=CC(C=C1)=C32	-0.23854	-0.36219
C1CCC2NCCCC2C1	-0.3391	-0.63778
CN[C@@H]1CCCC[C@H]1NC	-0.32638	-0.63816
CC1=NC=CC2=CC=CC=C12	-0.21449	-0.58506
NC1=CC=C2CCCC2=C1	-0.24425	-0.42836
C1=CC=C(C=C1)C1=NC=CC2=CC=CC=C12	-0.27307	-0.57832
CCC#CC	-0.21447	-0.43574
CC#CC1=CC(C)=NC(NC2=CC=CC=C2)=N1	-0.28658	-0.56076
CC1=CC2=C(C=C1)C=CC1=C2C=CC=C1	-0.2312	-0.37602
C1=NN=CN=N1	-0.14422	-0.32819
NC1=CC=C(CC#N)C=C1	-0.23466	-0.48999
C1=CC=C2N=C3C4=C(N=CC=C4)C4=C(C=CC=N4)C3=NC2=C1	-0.30602	-0.56408
CC1=CC=C(C=C1)N1CCNCC1	-0.31392	-0.57069
N#CCC1=C2C=CC=CC2=CC=C1	-0.24382	-0.44673
C1=CC2=C(C=C1)C1=CC=CC=C1N=N2	-0.19929	-0.58572
C1=CN=C(C=C1)C1=NN=C(N=N1)C1=NC=CC=C1	-0.29492	-0.61862
NCC12CC3CC(CC(C3)C1)C2	-0.26881	-0.65407
CC1=CC=NC=N1	-0.26037	-0.53805
CC1=CC2=C(C=CC=C2)C(C)=C1	-0.23223	-0.41704
C1C2=CC=CC=C2NC2=C1C=CC=C2	-0.27902	-0.44877
CC1=CC=NC2=C3N=CC=C(C)C3=CC=C12	-0.32034	-0.58309
N1C=CC=C1C1=CC=CC=C1	-0.24793	-0.55707
CC(C)(N)C#C	-0.25967	-0.6146
NC1CCCC2=C1C=CC=C2	-0.25816	-0.51399
CC\C=C\C=C	-0.19232	-0.36802
CC1=CC=NC(N)=N1	-0.32374	-0.72759
NC1=CC(=NN1)C1=CC=CC=C1	-0.31434	-0.60925
CC1=CC=C(C=C1)C1=CC=CC=C1C#N	-0.27375	-0.46296
CC(C)=CC(C)=C	-0.22546	-0.42487
CC1=CC=C(C=C1)N=C=NC1=CC=C(C)C=C1	-0.25325	-0.50711
N1C=CC(=N1)C1=CC=CC=C1	-0.30131	-0.59003
C1=CC=C(C=C1)C1=NC=CC=N1	-0.19699	-0.55126
CC1=C(C=CC=C1)C1=NC=CC=C1	-0.28813	-0.65354
C1CC2CCCCN2C1	-0.34759	-0.68063
NC1=C2C=CN=CC2=CC=C1	-0.27152	-0.51463
C(N1C=CC=C1)C1=CC=CC=C1	-0.24546	-0.54187
NN1C=CC2=C1C=CC=C2	-0.2616	-0.55074
CC1=CC=CC(=C1)C1=CC(C)=CC=C1	-0.23442	-0.42821
C#CC1=CC=C2C=CC3=CC=CC4=C3C2=C1C=C4	-0.22335	-0.3399
NC1=CC=C(C=C1N)C#N	-0.2501	-0.66178
CC1CNCC(C)C1	-0.31721	-0.63302
C#CCC1CCCCC1	-0.20247	-0.40884
C\C=C\C(C)C	-0.19159	-0.39474
CN1CCN(N)CC1	-0.29495	-0.55235
N#CC1=C(C=CC=C1)C1=CC=CC=C1	-0.25464	-0.42882
CCC(=C)C1=CC=CC=C1	-0.22619	-0.40397
[H][C@]12C[C@]3([H])C[C@]([H])(C1)C[C@](N)(C2)C3	-0.28513	-0.65287
C1CCN(C1)C1=CC=NC=C1	-0.29221	-0.54541
N[C@H]1CC[C@H](N)CC1	-0.26943	-0.61318
NCC1CCNCC1	-0.27813	-0.55162
C1CCC2=NC=CC=C2C1	-0.28234	-0.58318
NCCC1=CC=NC=C1	-0.26697	-0.50389
NCC1=CC=C(C=C1)C1=CC=CC=C1	-0.25461	-0.48709
CN1C=CC(N)=N1	-0.32136	-0.69157
NC1C2CC3CC(C2)CC1C3	-0.27103	-0.60664
CCN(C)C1=CC=CC=C1	-0.24714	-0.4723
C1=NC2=CC=CC=C2N1C1=CC=CC=C1	-0.23676	-0.50015
C#CCCC#C	-0.18512	-0.40322
CC1=CC(NN)=CC=C1	-0.24467	-0.51466
CC12CC3CC(C1)CC(C)(C3)C2	-0.15233	-0.33198
C1CC=CCN1	-0.27745	-0.53963
CC1=C(C=CC=C1)N1CCNCC1	-0.40159	-0.76038
CC1=CC=C2C(CCCC2(C)C)=C1	-0.2632	-0.47422
C1=CC2=CC=C3C=CC4=CC=CC5=C4C3=C2C5=C1	-0.22888	-0.36323
C1CCCNCCC1	-0.26267	-0.63722
CC(C)(C)C1=CC=C(C=C1)C(C)(C)C	-0.25883	-0.51501
CN(C)CC=C	-0.30083	-0.59329
CC1(C)CCCC1	-0.14954	-0.31004
[2H]C1([2H])C([2H])([2H])C([2H])([2H])C([2H])([2H])C([2H])([2H])C1([2H])[2H]	-0.1178	-0.30101
C1C2=CC=CC=C2C2=CC=C3C=CC=CC3=C12	-0.24307	-0.42306
N#CC1=CNC2=CC=CC=C12	-0.21191	-0.37917
CCN(C)CC	-0.30097	-0.59099
N#CC1=NC=CC=N1	-0.16921	-0.38465
N#CC12CC3CC(CC(C3)C1)C2	-0.2006	-0.46749
CCCC(C)N	-0.26364	-0.60809
N1N=CC=N1	-0.23285	-0.54697
C1=CC2=CC3=CC=C4C5=C(C=CC=C5)C=C5C=CC(=C2C=C1)C3=C45	-0.23158	-0.35119
CC1=NN=NN1	-0.19325	-0.56673
CC1=C(N)C=CC(N)=C1	-0.24896	-0.44952
CCC1=NC=CN=C1C	-0.21392	-0.40948
CC(=C(C#N)C#N)C1=CC=CC=C1	-0.24529	-0.41837
C(N1C=NC2=C1C=CC=C2)C1=CC=CC=C1	-0.28752	-0.59493
C1=CC2=C(C=C1)C1=C3C=CC=CC3=CC3=CC=CC2=C13	-0.23042	-0.35111
CC1=CC(=NC(=C1)C(C)(C)C)C(C)(C)C	-0.26065	-0.69794
NCCC1=CCCCC1	-0.27542	-0.61529
CC(=C)C(C)(C)C	-0.20364	-0.44057
CCC1=CC=CC(C)=C1N	-0.2492	-0.59764
NC1=CC=CC2=C1CCCC2	-0.26405	-0.45837
CC1=CC=CC(=C1)C1=NC=CC=C1	-0.2604	-0.59499
CC(C)(C)C1=CC=C(C=C1)C#N	-0.21036	-0.40156
CC1=C(N)C=CC=C1N	-0.25362	-0.45626
CC1=NC2=CC=CC=C2C(C)=C1	-0.25262	-0.63185
CC(C)CC#C	-0.19861	-0.39641
N#CC1=CC=C(C=C1)C1=CC=C(C=C1)C#N	-0.20284	-0.37249
C[C@H]1CNC[C@@H](C)N1	-0.33143	-0.6228
C1CC2=C(NC3=C1C=CC=C3)C=CC=C2	-0.26553	-0.47678
N1C=NC(=C1C1=CC=CC=C1)C1=CC=CC=C1	-0.25255	-0.60629
NC1=NN=C(N)N1	-0.31454	-0.80094
CCC(N)C1=CC=CC=C1	-0.26283	-0.59204
[H][C@](C)(N)C1CCCCC1	-0.27444	-0.63539
CC(N)C1=CC=CC2=CC=CC=C12	-0.30511	-0.59272
CC1=CC2=CC=CC=C2C=N1	-0.28238	-0.54729
CCC(C)C=C	-0.17587	-0.40142
CC1=CC=C2C=CC=NC2=C1	-0.28559	-0.6016
N1C=C(C2=CC=CC=C12)C1=CC=CC=C1	-0.24969	-0.41559
C=CCC1CCCCC1	-0.19833	-0.42391
NC1CCNCC1	-0.31799	-0.63615
NC1=CC2=C(C=NN2)C=C1	-0.26628	-0.58646
C1=CC=C2N=NC=CC2=C1	-0.2313	-0.58906
CN1N=NC2=C1C=CC=C2	-0.21096	-0.41925
NC1=NC=CC2=CC=CC=C12	-0.32748	-0.75513
C1=CC(C=C1)=C(C1=CC=CC=C1)C1=CC=CC=C1	-0.26135	-0.55268
CC1=C2CC3=CC=CC=C3C2=CC=C1	-0.25165	-0.43076
N1C=NN=C1	-0.19318	-0.50523
N1C=NC2=C1N=CN=C2	-0.3072	-0.73416
CCC1=NC2=CC=CC=C2N1	-0.30885	-0.64013
CN(C)C1=CC=C(C=C(C#N)C#N)C=C1	-0.23344	-0.40881
CN1C=C(N)C=N1	-0.26522	-0.60151
C1=CC2=CC=CC=C2N1C1=NC=CC=N1	-0.2251	-0.435
N1C=CN=C1C1=NC=CN1	-0.31465	-0.61016
C1CC11C=CC=C1	-0.20584	-0.41668
[H][C@@](C)(N)C1CCCCC1	-0.25562	-0.59162
CC(C)(C)CC=C	-0.17416	-0.41208
C1=CC2=C(C=C1)C1(C3=C2C=CC=C3)C2=C(C=CC=C2)C2=C1C=CC=C2	-0.25212	-0.53273
NC1=NCC2N1C1=C(CC3=C2C=CC=C3)C=CC=C1	-0.22775	-0.80564
NC1=NC(N)=NN1	-0.35534	-0.7672
CC#CC#CC	-0.16559	-0.36345
CC1=CC(C)=C(C=C)C=C1	-0.23657	-0.44296
CC1=CC=CC(C)=C1C1=CC=CC=C1	-0.23021	-0.50726
CC1=CC=CC(=N1)C1=NC(C)=CC=C1	-0.24957	-0.63148
C1C2=CC=CC3=C2C2=C(C=CC=C12)C=C3	-0.24646	-0.41423
CCC(C)C(C)(C)C	-0.16149	-0.3376
CC#CC(C)(C)C	-0.21375	-0.45498
NC1=CC=CC(C=C)=C1	-0.20747	-0.38133
C(C1=NC2=CC=CC=C2N1)C1=CC=CC=C1	-0.29497	-0.70239
CC1=CC=C(\C=C\C2=CC=C(C)C=C2)C=C1	-0.19398	-0.37968
C=C=CC1CCCCC1	-0.19854	-0.41193
C(C1=CNC2=CC=CC=C12)C1=CNC2=CC=CC=C12	-0.27197	-0.58068
N#CC(C#N)=C1CCCCC1	-0.19072	-0.44923
CC1=CC2=CC=CC=C2C1	-0.21857	-0.42532
C1=CC=C(C=C1)C1=CC=CC(=N1)C1=CC=CC=C1	-0.29244	-0.55191
N#CC1=C(N=CN1)C#N	-0.26771	-0.72009
N1C2=C(C=CC=C2)N=C1C1=CC=CC(=N1)C1=NC2=C(N1)C=CC=C2	-0.40891	-0.72347
CC1=CC2=C(C=CC=C2)C2=C1C1=C(C=CC=C1)C=C2	-0.25561	-0.43729
C=CC1=CC=CN=C1	-0.26773	-0.51496
C1CN(CCN1)C1=CC=NC=C1	-0.2899	-0.54234
CC1=CC=C(CCN)C=C1	-0.3432	-0.66901
CC1=CC=NC(N)=C1C	-0.32761	-0.74819
[2H]C1=CC=CC=C1	-0.15658	-0.29556
C(=C/C1=CC=NC=C1)\C1=CC=CC=C1	-0.26687	-0.50531
CCC1=C(CC)N=C(C)C=N1	-0.23666	-0.55746
CC(C)(C)C1=CC(=CC=C1)C(C)(C)C	-0.25712	-0.51314
N#CC#CC1=CC=CC=C1	-0.15742	-0.40347
C1CNCN1	-0.3237	-0.69862
CC1=CC=CN=C1C1=CC=CC=C1	-0.27203	-0.57744
CC1=CC=C(C=C1)C1=CN2C=CC=CC2=N1	-0.23763	-0.64569
NC1=CC=C(C=C1N)C1=CC(N)=C(N)C=C1	-0.2552	-0.68362
CN1CN(C)CN(C)C1	-0.30416	-0.72474
CC(=C)C1=CC2=CC=CC=C2C=C1	-0.20156	-0.4078
CN1CCN(CCN)CC1	-0.43749	-0.72731
NCC1CCCC(CN)C1	-0.27831	-0.63778
N#CCC1=CC=CN=C1	-0.20443	-0.49391
C1CC=C(C1)C1=CC=CC=C1	-0.24075	-0.41922
C1C2C=CC1C1=CC=CC=C21	-0.2541	-0.44957
C1[C@H]2C=C[C@@H]1C=C2	-0.22612	-0.39212
NC1=CC=C(C=N1)C#N	-0.30813	-0.7198
NCCC1=CC=C(N)C=C1	-0.2775	-0.62225
CC1=CC=CC2=C1C(C)=CC=C2	-0.24806	-0.43879
CC1CCC2C(C)(C)C3CC12CC=C3C	-0.21307	-0.42929
C1CCC(CC1)N1CCNCC1	-0.35484	-0.7807
CC1=CC=CC=C1CC#N	-0.24751	-0.48869
[H]C(CC)(C#N)C1=CC=CC=C1	-0.22143	-0.42768
N1C2=CC=CC=C2N=C1C1=NC2=CC=CC=C2N1	-0.29369	-0.56712
CC1=CC=C(C)C(C=C)=C1	-0.24116	-0.43837
NC1=C(C=CC=C1)C1=NC2=CC=CC=C2N1	-0.27241	-0.52874
NC1=CC=CC=C1C1=C(N)C=CC=C1	-0.28594	-0.71387
N#CNC1=CC=CC=C1	-0.2068	-0.57216
CCNC1CCCCC1	-0.31567	-0.63922
N[C@H]1CCCC[C@H]1N	-0.30456	-0.72712
C1CN=C(N1)C1=CC=CC=C1	-0.27583	-0.6607
NC1=CC=CN=N1	-0.2932	-0.77205
CC(C)CCC#C	-0.19773	-0.40637
CC(C)(C)NN	-0.10399	-0.3126
C1=CC=C(C=C1)C#CC1=C2C=CC=CC2=C(C#CC2=CC=CC=C2)C2=C1C=CC=C2	NA	NA
CC1=CCC2=CC=CC=C12	-0.24425	-0.41127
CC(CN)C1=CC=CC=C1	-0.20219	-0.43884
CCC(C)(C)C(C)C	-0.14307	-0.34168
N1C2=CC=CC=C2C(=C1C1=CC=CC=C1)C1=CC=CC=C1	-0.27323	-0.45715
CC(=C)CC1=CC=CC=C1	-0.23459	-0.47919
C#CC1=CC=CC=C1C#C	-0.21615	-0.43542
CN(C)C1=CC(N)=CC=C1	-0.26444	-0.48806
CC(=C)CN	-0.3206	-0.65361
C1=CN=C2C(=C1)C1=C(N=CC=N1)C1=CC=CN=C21	-0.30509	-0.56145
N#CC1=CC=CN1	-0.25317	-0.67186
C1=CC2=NC=CC=C2N=C1	-0.27813	-0.58224
NCC1=NC2=CC=CC=C2N1	-0.29925	-0.62219
[H][C@@](C)(N)CC	-0.26275	-0.63047
CC(C)(C)C1=CC=C(C=C1)C1=CC=CC=C1	-0.24847	-0.45071
CC1=CNC=C1	-0.22536	-0.40719
NCCC1=CC=CN=C1	-0.2691	-0.51119
CCC(C)CN	-0.27899	-0.61048
C1CC2=C1C=CC=C2	-0.20968	-0.37934
N#CCC1=CC=C2C=CC=CC2=C1	-0.23355	-0.55711
CCC1=CC=C(C=C1)C1=CC=CC=C1	-0.24091	-0.42502
CN1C=NC=N1	-0.2336	-0.5339
NNC1=NN=C(NN)C2=C1C=CC=C2	-0.26596	-0.67426
CC1=CC=CC=C1N=N#N	-0.18796	-0.38149
[H][C@](N)(CC)C1=CC=CC=C1	-0.28091	-0.61341
CN1C(C)(C)CCCC1(C)C	-0.27608	-0.71586
CC\C(C)=C\C	-0.21037	-0.41578
C=C1C2=CC=CC=C2C2=C1C=CC=C2	-0.22509	-0.3626
CC(C)C1CCCCC1	-0.15077	-0.31001
NC1=C(C=NN1)C#N	-0.27213	-0.75438
CCN(CC)C#N	-0.22277	-0.51112
C#CC1=CC2=C(C=CC=C2)C2=CC=CC=C12	-0.22787	-0.35945
CN1CCCC2=CC=CC=C12	-0.26006	-0.51795
CN(C)C1=CC=C(C=C)C=C1	-0.24883	-0.45034
CC1=CC(C)=C(C#C)C(C)=C1	-0.23083	-0.42955
NC1=NC(=NC(N)=N1)C1=CC=CC=C1	-0.36538	-0.71524
CC1=C(C)C(N)=C(C)C(C)=C1N	-0.29338	-0.46676
CC1=CC(C)=C(N)C=C1C	-0.25593	-0.42213
CC1CNCC(C)N1	-0.32281	-0.6499
N#CC1CCNCC1	-0.25262	-0.51763
CC1(C)C2=C(C=CC=C2)C2=C1C=C(NC1=CC=CC=C1)C=C2	-0.2686	-0.53493
NC1=NNC2=C1C=CC=C2	-0.29599	-0.67851
CN1N=C(C)C=C1N	-0.27814	-0.63458
CC1=NN(C(C)=C1)C1=CC=CC=C1	-0.26452	-0.61452
CN1N=CC=C1N	-0.27239	-0.62303
CC(C)(C)C1CCCCC1	-0.1689	-0.35367
CC#CC(C)C	-0.21411	-0.4472
CC1=CC=C(C=C1)C1=CC2=CC=CC=C2N1	-0.25854	-0.55242
C1CCC2=CC3=C(CCCC3)C=C2C1	-0.28622	-0.49467
NCC1=CC2=C(C=CC=C2)C=C1	-0.24757	-0.51936
[H][C@@]12CC[C@@H](C)[C@]11C[C@@H](C(C)=CC1)C2(C)C	-0.21307	-0.42936
C[C@H]1CCC[C@@H](C)N1	-0.30364	-0.63793
NC1=CC=C(C=C1)C1CCCCC1	-0.23331	-0.48093
NC1=CC=CC=C1C=C	-0.25972	-0.57523
CC1=CC=C2NCCCC2=C1	-0.25623	-0.48118
C(N1CCCC1)C1=CC=CC=C1	-0.29778	-0.66223
N1C2=CC=CC=C2C2=C3C=CC=CC3=CC=C12	-0.25778	-0.40714
NC1=CC=CC=C1N1C=CC=C1	-0.27637	-0.71286
CN1C=NC(CCN)=C1	-0.30807	-0.64935
CC1=CC=CN=N1	-0.2207	-0.57185
N#CN1CCCCC1	-0.23526	-0.54743
C\C=C\CC=C	-0.19416	-0.39669
CC(=C)C1=CC(=CC=C1)C(C)=C	-0.24995	-0.45826
C1=CN=C(C=C1)C1=NC=CN=C1C1=NC=CC=C1	-0.34007	-0.7228
CNC(C)(C)C	-0.29877	-0.64666
CC1=C2C=CC=NC2=C2N=CC=CC2=C1C	-0.31819	-0.58032
C1=CC2=C(C=CC=C2)N1C1=CC=CC=N1	-0.23898	-0.45163
CC1=CC=C(C=C1)C1=CNN=N1	-0.214	-0.57794
C1=CC=C2C(=C1)C(C1C3=CC=CC=C3C3=CC=CC=C13)C1=CC=CC=C21	-0.31347	-0.50064
CC(C)C1=CC=CC(N)=C1	-0.25626	-0.4754
C1=CC=C(C=C1)C1=NN=C(N=N1)C1=CC=CC=C1	-0.21595	-0.40346
CC1=CC2=CC(C)=CC=C2N1	-0.23234	-0.43502
CCN1C=NC2=C1N=CN=C2N	-0.33868	-0.83681
N#CC1=CC=C(\C=C\C2=CC=CC=C2)C=C1	-0.21087	-0.36311
CC1=CC=CC2=CC(C)=C(C)C=C12	-0.24058	-0.42745
CC1=NC2=C(N)C=CC=C2C=C1	-0.25396	-0.71326
C1CNC2=CC=CC=C2N1	-0.24756	-0.56068
C1CNC(C1)C1=CC=CC=C1	-0.29358	-0.65278
C1=CC2=C3C=CC=NC3=CC=C2N=C1	-0.27457	-0.57597
N#CC1=C2C=CNC2=CC=C1	-0.20384	-0.376
CCCC1=CC=C(N)C=C1	-0.23636	-0.49678
[H][C@@](N)(CC)C1=CC=CC=C1	-0.23183	-0.49601
N1C=CC(=N1)C1=CC=CC=N1	-0.29307	-0.56471
NC1=NC=NC2=C1C=NN2	-0.32104	-0.75723
NC1=CN=CN=C1	-0.25313	-0.50543
C(=C/C1=CC=CC=N1)\C1=CC=CC=C1	-0.29365	-0.63132
C=CCCC#N	-0.17846	-0.4245
CN(C1CCCCC1)C1CCCCC1	-0.33295	-0.70645
NC1CCC(CC2CCC(N)CC2)CC1	-0.27486	-0.59415
N[C@H]1CCCC2=CC=CC=C12	-0.25652	-0.52904
CCC1=CC=CN1	-0.22724	-0.47142
CC1=CC(CC#N)=CC=C1	-0.24204	-0.52889
CC=C1CCCCC1	-0.22147	-0.45294
CC(C)(C)C1=CC=CC(N)=C1	-0.262	-0.48072
C=CCN1C=CN=C1	-0.2505	-0.51733
CC(C)C1=CC=CC=C1C(C)C	-0.24871	-0.48678
CCN1CCCC1CN	-0.27402	-0.63176
CC1=CC2=NC(=CN2C=C1)C1=CC=CC=C1	NA	NA
C1=CC=C(C=C1)C#CC1=CC=C(C=C1)C#CC1=CC=CC=C1	-0.20788	-0.53173
CC(C)C1=NC=CN1	-0.28584	-0.63647
CNC1=CC=CC2=CC=CC=C12	-0.25783	-0.51855
CC1=CC=C(CC=C)C=C1	-0.23077	-0.45672
NNC1=CC=C(C=C1)C#N	-0.22578	-0.49099
CC1=CC=CC(NC2=CC=CC=C2)=C1	-0.23576	-0.48448
NC1=CC2=C(C=C1)C1=C(C2)C=C(N)C=C1	-0.26377	-0.45957
CC1=CC=C(N)C=N1	-0.29357	-0.53906
CC1=CC2=C(NC3=CC=CC=C23)C=C1	-0.24824	-0.4043
[2H]C1=C([2H])C([2H])=C(N)C([2H])=C1[2H]	-0.20832	-0.44918
N1C2=CC=C3C=CC=CC3=C2C2=C1C=CC1=C2C=CC=C1	-0.27235	-0.47192
C1CCN(C1)C1CCNCC1	-0.28901	-0.55733
CC1=CC(C)=C(C#N)C(C)=C1	-0.2201	-0.46365
NC1=CC=C(CC2=CC=CC=C2)C=C1	-0.2989	-0.52745
CCN1C=CC=C1	-0.226	-0.49737
CC1=CC(=CC(C)=C1)C(C)(C)C	-0.25817	-0.477
CC12CC3C[C@@H](CC(C3)C1)C2	-0.1322	-0.32328
C[C@@H]1CNCCN1	-0.3423	-0.74542
C[C@H]1CNCCN1	-0.29158	-0.5992
CC(C)C=C(C)C	-0.22282	-0.43601
CCC1=CC(C)=CC=C1C	-0.251	-0.43383
[H][C@@]12CC[C@@H](C)C3=C([C@H](C)CC3)[C@]1([H])C2(C)C	-0.23396	-0.53429
CNC1=CC=NC=C1	-0.28881	-0.54004
CC1=CN=C(C=C1)C1=CC=CC=C1	-0.23657	-0.58025
CN1C(N)=NC2=C1C=CC=C2	-0.34752	-0.80121
CC(C)C(C)N	-0.27257	-0.61625
CN(C)CCC#N	-0.27994	-0.59373
CC1CCC2CC1C2(C)C	-0.16771	-0.34291
C[C@H]1CCC[C@@H](C)C1	-0.14363	-0.3145
CC1=CC(CC(C)(C)C1)=C(C#N)C#N	-0.22238	-0.5522
N1C=CC2=C1C=NC=C2	-0.28554	-0.54397
CC\C(C)=C/C	-0.22086	-0.40191
N#CC1=NC2=CC=CC=C2C=C1	-0.22509	-0.53853
CC1=CC(C)=C(C(C)=C1)C1=CC=CC=C1	-0.26505	-0.52116
C[C@H]1CC[C@H](C)CC1	-0.14083	-0.33772
N(C1=CC2=C(C=CC=C2)C=C1)C1=CC2=C(C=CC=C2)C=C1	-0.2482	-0.49652
[H][C@]12CC(C)(C)[C@]1([H])CC\C(C)=C/CCC2=C	-0.25881	-0.49257
C1CC[C@H](NC1)C1=CC=CN=C1	-0.26982	-0.50889
CCCC1=C(N)C=CC=C1	-0.23583	-0.43403
CC(C)NN	-0.31984	-0.62339
CC1CCCCC1C	-0.1408	-0.31242
CC1CCCC(C)C1	-0.14362	-0.28752
C1=CC2=C(N=C1)C1=CC=CN=C1C=C2	-0.20442	-0.33953
CNCCC#N	-0.26084	-0.58187
N#CCC1=CC=C(CC#N)C=C1	-0.20859	-0.50499
CN1CCC2=CC=CC=C12	-0.27897	-0.50898
CC1=CC=C(C=C1)C1=NN=NN1	-0.21092	-0.62427
CC1=CC=CC(=C1)N1CCNCC1	-0.27344	-0.49969
N#CC1CCCC1	-0.20795	-0.47355
NC1=C(C2=C(C=CC=C2)C=C1)C1=C(N)C=CC2=C1C=CC=C2	-0.29469	-0.68451
CC(C)CCC#N	-0.19631	-0.45225
CC1=CC=C(C=C1)C1=C(C)C=CC=C1	-0.2367	-0.47156
[2H]C1=C([2H])C([2H])=C(C([2H])=C1[2H])C1=C([2H])C([2H])=C(C([2H])=C1[2H])C1=C([2H])C([2H])=C([2H])C([2H])=C1[2H]	-0.23079	-0.41096
CC(C)(C)N=C=NC(C)(C)C	-0.29011	-0.59098
C1=CC2=CC3=CC=CC=C3C(=C2C=C1)C1=C2C=CC=CC2=CC2=C1C=CC=C2	-0.27096	-0.52421
N[C@@H]1CCC2=CC=CC=C12	-0.27668	-0.65069
CC1=CC2=C(NC=N2)C=C1	-0.26612	-0.57068
N1C=C(N=N1)C1=CC=CC=C1	-0.21159	-0.57273
CC(C)(C)C1=CC(=CC(N)=C1)C(C)(C)C	-0.28799	-0.55862
C=CC1=C2C=CC=CC2=CC2=CC=CC=C12	-0.23812	-0.4757
C(N1CCCCC1)N1CCCCC1	-0.23333	-0.68123
C\C(N)=C\C#N	-0.26256	-0.73361
NC1CCC(N)CC1	-0.26943	-0.61293
[2H]C1=C([2H])C2=C(C([2H])=C1[2H])C1=C([2H])C([2H])=C([2H])C3=C1C2=C([2H])C([2H])=C3[2H]	-0.21505	-0.35922
CC1=NC2=C(C=CC=C2)C(N)=C1	-0.2671	-0.66074
[H][C@](C)(N)CC	-0.27911	-0.63596
CC(C)CC(C)N	-0.27753	-0.61541
NC1=NNC=C1C#N	-0.27956	-0.65069
CN1N=C(C)C=C1C	-0.26109	-0.61876
CC1=CC(N)=NC(C)=N1	-0.31353	-0.75771
CC1=NC(N)=NC(N)=N1	-0.36581	-0.71769
NC1=NN=CN1	-0.30985	-0.79798
CC1CCC(N)CC1	-0.29806	-0.68991
N[C@@H]1CCCC2=CC=CC=C12	-0.32687	-0.67231
C[C@H]1CN[C@H](C)CN1	-0.29918	-0.59524
CN1N=NN=C1N	-0.30148	-0.78233
C1=NN2C=CC=NC2=C1	-0.25672	-0.59607
NC1CCNC1	-0.27917	-0.56696
CC1=NNC=N1	-0.26417	-0.58247
N1C=CC2=C1C=CN=C2	-0.28472	-0.53243
NC1=CC(=NN1C1=CC=CC=C1)C1=CC=CC=C1	-0.29118	-0.63647
N1C=CN=C1C1=NC=CC=C1	-0.28077	-0.65974
C1=CC2=C3C4=C5C6=C(C=CC5=CC=C14)C=CC(C=C2)=C36	-0.31216	-0.47995
CC(C)C1=CC2=CC=CC=C2C=C1	-0.24721	-0.43209
C[C@H]1CC[C@@H](C)CC1	-0.14961	-0.32419
CCNC1=C(C)C=CC=C1	-0.26544	-0.4828
C1=C2C=CC=CN2N=N1	-0.18835	-0.58808
NCCC#C	-0.22381	-0.48002
NC1=C2C=CNC2=CC=C1	-0.27177	-0.51563
NC1=CC=C(C=C1)N1CCCCC1	-0.32287	-0.62736
C1CN(CCN1)C1=CC=CC2=CC=CC=C12	-0.40357	-0.71857
CCC(C)(C)C1=CC=CC=C1	-0.21792	-0.45422
CC1=CC=C(CC2=CC=C(C)C=C2)C=C1	-0.30456	-0.5115
CC1CCC=C1	-0.16475	-0.40754
CC(C)(N)C#N	-0.25688	-0.61817
CC1CCC(C)CC1	-0.14961	-0.32422
N#CC1=CC2=C(C=CC=C2)C2=CC=CC=C12	-0.2055	-0.32142
C1CC2=C(C1)N=CC=C2	-0.28335	-0.56502
N=C1NC(=N)C2=CC=CC=C12	-0.28426	-0.71647
N1N=NC(=N1)C1=CC=CC=C1	-0.25865	-0.54742
CC1=CC2=C(C=C1)C=CC1=C2C=C(C)C=C1	-0.23585	-0.38639
C\C1=C/CC(C)(C)\C=C\CC(=C)CCC1	-0.22518	-0.49376
[H][C@](C)(N)C1=CC2=C(C=CC=C2)C=C1	-0.24044	-0.51633
CC1=CC=C(C)N1C1=CC=CC=C1	-0.26561	-0.60067
CC1=CC=C(C=C1)\N=N\C1=CC=C(C)C=C1	-0.24135	-0.62321
CN1CCC2=CC=CC=C2C1	-0.33651	-0.63605
[2H]C([2H])([2H])C1=CC=CC=C1	-0.19214	-0.37329
NC1=CC=C(C=C1)C#CC1=CC=CC=C1	-0.21745	-0.55243
CCNC1=CC=C(C)C=C1	-0.25072	-0.44572
CC1=CC=C(C=C1)C1=CC=C(C=C1)C#N	-0.22298	-0.40702
CC1=CC2=C(C=C1)C=C(C)C(C)=C2	-0.21399	-0.4057
C1=CC(=CC=N1)N=NC1=CC=NC=C1	-0.22453	-0.57113
CC(C)N1C=CN=C1	-0.25915	-0.53503
CCC(CC)=CC	-0.21802	-0.41839
CCC1=CC(C)=CC(C)=C1	-0.25271	-0.44351
CC1=CC=C(C=C1)N1C=CN=C1	-0.24628	-0.51265
C1=CN=C(C=C1)C1=CC2=CC=CC=C2C=C1	-0.24446	-0.59343
CC1=CN2C=C(N=C2C=C1)C1=CC=CC=C1	-0.24581	-0.64547
CC(C)(C)CC(C)(C)C	NA	NA
CCCN(C)C	-0.30366	-0.59474
CC(C)(C)CCN	-0.23561	-0.64522
NC1=CC=C2NC=NC2=C1	-0.27735	-0.59953
CC1=C(NC2=CC=CC=C2)C=CC=C1	-0.24456	-0.48626
CN(C)C1=CC=C(CN)C=C1	-0.28993	-0.51455
CCC1CCCCN1	-0.2863	-0.61656
CC1NCCC2=C1C=CC=C2	-0.29361	-0.5868
C1=CN=CC(=C1)C1=CC=CN=C1	-0.25842	-0.49297
CC1=CC2=C(C=C1C)N=NN2	-0.23046	-0.38263
CCNC(C)C	-0.31231	-0.66262
CC1=CC(=CC(C)=C1)C1=CC=CC=C1	-0.2445	-0.43515
N#CC1=CC2=CC=CC=C2N=C1	-0.26238	-0.54662
CN1CCCC1CCN	-0.3394	-0.60058
N1N=NN=C1C1=NC=CC=C1	-0.30885	-0.83032
CC1=C2C=CC=NC2=C2N=CC=CC2=C1	-0.31456	-0.57137
NC1=CN=C(C=C1)C#N	-0.19349	-0.43656
N1C2=C(C=C(C=C2)C2=CC=CC=C2)C2=C1C=CC(=C2)C1=CC=CC=C1	-0.27095	-0.43303
CC1=C(\C=C\C2=CC=CC=C2)C=CC=C1	-0.24537	-0.43826
CCCC1=CC=CC(C)=C1	-0.24104	-0.47078
CN1C(C)=CC=C1C	-0.26093	-0.5108
CCCC1=NC=CC=C1	-0.30155	-0.59855
C1CCC2=NC3=CC=CC=C3C=C2C1	-0.23402	-0.44194
CN1C2=CC=CC=C2N=C1C1=CC=CC=C1	-0.27297	-0.63427
CC1=NN(C=C1)C1=CC=CC=C1	-0.24381	-0.61381
C\C=C(/C)\C=C\C=C(C)C	-0.23844	-0.48162
CC(C)(C)CC1=CC=CC=C1	-0.21953	-0.46802
C(=C1C2=CC=CC=C2C2=C1C=CC=C2)C1=CC=CC=C1	-0.25412	-0.50954
CC(C)NC1CCCCC1	-0.31009	-0.65125
N#CN1CCCC1	-0.22077	-0.475
C1=CN=C(C=C1)C1=CC=CN=C1	-0.23686	-0.53443
C=CC1=CC(C=C)=CC=C1	-0.19144	-0.35026
NC1=C2C=CC=CC2=C2C=CC=CC2=C1	-0.24102	-0.5102
NC1=C(CC2=CC=CC=C2)C=CC=C1	-0.29462	-0.52902
C[C@@H]1CCCN1	-0.31099	-0.64341
NN1C=NC2=CC=CC=C12	-0.24609	-0.51707
NNC1=NC2=CC=CC=C2C=C1	-0.2519	-0.71105
CC1(C)CC(C)(C2=C1C=CC=C2)C1=CC=CC=C1	-0.25328	-0.53795
CCC1=CC=C(C)C=C1C	-0.24473	-0.44411
CCCC1=NC2=CC=CC=C2N1	-0.31759	-0.64243
CC1=C2NCCCC2=CC=C1	-0.26406	-0.45595
NC1=CN=CN=C1N	-0.30945	-0.73135
CCC1=CC=C(C)C(C)=C1	-0.25309	-0.44468
C1C2=C(C=C1C1=CC=CC=C1)C=CC=C2	-0.24508	-0.4216
CC1=CC(=NC=C1)C1=CC=CC=C1	-0.239	-0.58039
CC1=NC(C)=NC(C)=N1	-0.2517	-0.56134
CC1=CC=CN2C=C(N=C12)C1=CC=CC=C1	-0.25714	-0.67453
NC1CCCCCCCCCCC1	-0.28911	-0.64491
[H][C@@](C)(N)C1=CC2=C(C=CC=C2)C=C1	-0.24491	-0.47401
CC1=NC(C)=CN1	-0.30107	-0.63739
CCC1=NC2=CC=CC=C2C=C1	-0.25686	-0.6646
CN(C)C(N)=N	-0.18518	-0.80408
C\C=C(/C)C=C	-0.19795	-0.36387
CC1=CC(C)=NC=N1	-0.26593	-0.54953
C1CCC2=C(NC1)C=CC=C2	-0.22896	-0.48265
CCC1=NC(C)=C(C)N=C1	-0.23601	-0.62098
[H][C@@](C)(NC)C1=CC=CC=C1	-0.27263	-0.66674
C\C=C\CC#N	-0.19939	-0.42685
C=CCC1=CC=CC2=CC=CC=C12	-0.23856	-0.46864
NC1=NNC(=C1)C1=CC=CC=C1	-0.30226	-0.67902
NC1=NC=CC=C1C#N	-0.30878	-0.71104
C1C\C=C\CC\C=C\CC\C=C\1	-0.24806	-0.53149
CCC1=CC=CC2=C1NC=C2	-0.20186	-0.55055
CC1=CCC=CC1	-0.24188	-0.43363
CC1CC(C)CC(C)C1	-0.15479	-0.32752
CCCC1=CC=CC=C1C	-0.2293	-0.40424
CCNC1=C2C=CC=CC2=CC=C1	-0.26644	-0.52833
CC1(C)[C@H]2C[C@@H]1C(=C)CC2	-0.21649	-0.42538
CC(=C)C1=C(N)C=CC=C1	-0.24215	-0.57303
C1CC(=CCN1)C1=CC=CC=C1	-0.25648	-0.48408
N1C2=CC=CC=C2N=C1C1=CC=NC=C1	-0.24752	-0.62517
NC1=NC2=C(C=C1)C1=CC=CC=C1N2	-0.36777	-0.72536
CC1=CC=CC=C1CC=C	-0.25262	-0.46234
CCCC=C(C)C	-0.22748	-0.42446
CN(C)CC#N	-0.28933	-0.54149
N#CC1=CC=C(C#N)C2=C1C=CC=C2	-0.19442	-0.29806
NC1=CC=C(\C=C\C2=CC=CC=C2)C=C1	-0.22761	-0.3884
CC(N)C1=CC=C(C)C=C1	-0.24918	-0.5056
CC1CCCCC1N	-0.27386	-0.59784
CC1(C)C2=C(C=CC=C2)C2=C1C=C(N)C=C2	-0.26139	-0.50451
CN(C)C1CCNC1	-0.31543	-0.62714
N[C@H]1CCC2=CC=CC=C12	-0.24293	-0.52303
C1=CC(=CC=N1)C1=CC=C(C=C1)C1=CC=NC=C1	-0.26087	-0.49439
C1CCC2CNCCC2C1	-0.28148	-0.54703
CC1=C(C)N=CN1	-0.28309	-0.60505
NNC1=CC=CC2=C1C=CC=C2	-0.244	-0.47463
C1=CC2=CC3=CC=C4C=CC=C5C=C6C=CC(=C1)C2=C6C3=C45	-0.23582	-0.35295
CCC1=CNC2=CC=CC=C12	-0.25485	-0.43115
NC1=CC=C(C=C1)N1C=CN=C1	-0.25304	-0.52264
[15NH2]C1=CC=CC=C1	-0.20832	-0.44908
C1=CN=C(C=C1)C1=CC=NC=C1	-0.22156	-0.55491
N#CC1=CC=CC=C1N1CCNCC1	-0.23791	-0.57206
CC(C)N(C)C	-0.29938	-0.59901
C\C=C(/C)C1=CC=CC=C1	-0.24006	-0.42196
N#C\C(=C/C1=CC=CC=C1)C1=CC=CC=C1	-0.22034	-0.48743
NCC1=CC(N)=CC=C1	-0.27871	-0.64532
[C-]#[N+]C1=CC=CC=C1C1=CC=CC=C1	-0.24764	-0.47455
CN1C=CC(C)=N1	-0.2725	-0.59063
C1CC2=C(C1)C1=CC=CC=C1N2	-0.26379	-0.43487
N1C2=CC=CC=C2NC2=C1C=CC=C2	-0.24693	-0.41832
NN1C=CC=N1	-0.27574	-0.63772
CC1(C)[C@@H]2CC[C@@H](C2)C1=C	-0.21011	-0.4406
CN1C=CC2=C1N=CC=C2	-0.22163	-0.60997
NC1CCC2=C(C1)C=CC=C2	-0.27614	-0.62253
CCC1=NC=CN=C1CC	-0.27623	-0.55
NC1=C2C=CC=CC2=CC2=C1C=CC=C2	-0.23515	-0.52073
NC1C2=C(C=CC=C2)C2=C1C=CC=C2	-0.28433	-0.56971
N#CC1=NC=CC2=CC=CC=C12	-0.22138	-0.45602
[H][C@](C)(NC)C1=CC=CC=C1	-0.30515	-0.62167
NC1=CC=C2C=CNC2=C1	-0.22252	-0.42694
C1=CC=C(C=C1)C1=CN=CN=C1	-0.24257	-0.48518
NC(=N)NC1=CC=CC=C1	-0.31532	-0.79562
CC(C)(C)C1CCC=CC1	-0.20968	-0.41967
NC1=C(N)C2=C(N=CC=C2)C2=C1C=CC=N2	-0.32676	-0.58819
CC(C)C1=NC=CC=C1	-0.19626	-0.62219
C1=NC=C2C=CC=CN12	-0.2392	-0.49627
CC(C)(C)N1C=CN=C1	-0.26176	-0.54055
CC(C)(C#N)C(C)(C)C#N	-0.1966	-0.49351
[2H]C1=C([2H])C([2H])=C(C([2H])=C1[2H])C1=C([2H])C([2H])=C([2H])C([2H])=C1[2H]	-0.21702	-0.41071
CC1=C(C)C(C)=C(C)C1	-0.27455	-0.45066
CC1(C)CN1	-0.26112	-0.59988
C1CCC2=C(C1)NC=C2	-0.25655	-0.45885
CC1=NC=NC2=C1N=CN2	-0.31276	-0.7419
CCCC1=CC=C(C)C=C1	-0.24047	-0.50085
CC(C)(C)C1=CC=C(C#N)C(=C1)C#N	-0.19795	-0.42457
CC1=C(N)C=NC=C1	-0.2823	-0.54022
CC1=CC=C(C#N)C(N)=C1	-0.24219	-0.67586
CCNC1=CC(C)=CC=C1	-0.25097	-0.45115
CC1=CC(=CC=C1N)\N=N\C1=CC=CC=C1C	-0.25521	-0.6351
CC1=CC=CC(=N1)C#N	-0.22313	-0.51456
CC1=NC(=CC=C1)C1=CC=CC=C1	-0.26162	-0.60487
CC(N)C(C)(C)C	-0.26027	-0.59308
C1=CC2=C(C=C1)C1=C(C=C2)C2=C(C=CC3=CC=CC=C23)C=C1	-0.25196	-0.45641
CC1=CC=C(C=C1)C1=NN(C2=C1C(N)=NC=N2)C(C)(C)C	-0.29691	-0.65513
C1CC2=CC=CC=C2C(N1)C1=CC=CC=C1	-0.33041	-0.64812
N#CC1=CCCCC1	-0.19665	-0.42636
C(=C/C1=CC=CC2=C1C=CC=C2)\C1=CC=CC=C1	-0.23679	-0.48885
CN[C@H]1CCCC[C@@H]1NC	-0.38112	-0.75956
CN(C)[C@H]1CCNC1	-0.32078	-0.59014
C1=NN2C=CC=NC2=N1	-0.18379	-0.43383
NC1=NC=C(C=C1)C1=CC=CC=C1	-0.32521	-0.7378
N#CCNCC#N	-0.236	-0.57433
CC(C)=CCC1=CC=CC=C1	-0.29061	-0.51843
CCCCC#CC	-0.22129	-0.44777
[2H]C1=C([2H])C([2H])=C2C(=C1[2H])C([2H])=C1C([2H])=C([2H])C3=C4C(C([2H])=C([2H])C2=C14)=C([2H])C([2H])=C3[2H]	-0.22754	-0.34993
NC1=CC=C2CCCCC2=C1	-0.2471	-0.4488
CCCC1CCCCN1	NA	NA
CCN1C=NC2=CC=CC=C12	-0.24718	-0.50571
C1CC2=CC=CC=C2C(=N1)C1=CC=CC=C1	-0.28295	-0.60494
C1=CC=C(C=C1)C1=C2C=CC=CC2=NC2=CC=CC=C12	-0.24185	-0.48943
CC1=CC=CC(C)=C1C#N	-0.21665	-0.4586
C1=CC=C(C=C1)C1=NC=NC=C1	-0.21972	-0.54574
CNCC(C)C	-0.28025	-0.5837
CC(C)(C#N)C1=CC=CC=C1	-0.23356	-0.4909
C1CCC2=C3CCCCC3=CC=C2C1	-0.28704	-0.49802
CC1(C)C2=C(C=CC=C2)C2=C1C=C1NC3=C(C=CC=C3)C1=C2	-0.26527	-0.49697
CC1=NC=CC(N)=C1	-0.30038	-0.60607
CCCN1C=CN=C1	-0.25373	-0.5244
NC1(CCCCC1)C#C	-0.23891	-0.61163
NCCC1CCCCC1	-0.29144	-0.67233
C1=CC=C(C=C1)C1=CC=NC2=CC=CC=C12	-0.22305	-0.4783
N#CCNC1=CC=CC=C1	-0.27871	-0.58567
CC1=CC=CN=C1C#N	-0.22149	-0.45674
NC1=NC(N)=NC=N1	-0.36292	-0.70989
CC1(C)C2=C(C=CC=C2)C2=C1C=CC=C2	-0.2522	-0.48076
CC1=CC=C(C=C1)C#CC1=CC=CC=C1N	-0.26069	-0.57944
CNC1CCN(C)CC1	-0.33144	-0.64567
C=CC1=NC=CN=C1	-0.23965	-0.46591
CC(C)C1=CC=NC=C1	-0.26818	-0.50539
C1NC1C1=CC=CC=C1	-0.23229	-0.59218
NC1=C(C=NN1C1=CC=CC=C1)C#N	-0.27057	-0.74544
CCCCC#CCC	-0.24692	-0.48993
CC1=CC2=C(C=C1)C1=C(C2)C=CC=C1	-0.24822	-0.42309
CC1=C2C=CC3=C(C=CC=C3)C2=CC2=C1C=CC=C2	-0.24378	-0.42483
CC1=CC(=CC=C1)C(C)(C)C	-0.23921	-0.46119
CN(C)[C@@H]1CCNC1	-0.31543	-0.62379
CNC1=C2NC=NC2=NC=N1	-0.2426	-0.51666
CCC1=CN=CC(CC)=N1	-0.26789	-0.63706
CCC1=CC=C(C=C)C=C1	-0.21594	-0.41638
N#CC1=CC=CC(=C1)C1=CC=CC=C1	-0.20656	-0.48539
CC1=C(N)C2=CC=CC=C2C=C1	-0.25197	-0.51074
CC1=CC=CC2=C1C=CC1=C2C=CC2=C1C=CC=C2	-0.21709	-0.4161
CC1=CC(N)=C(C)C=C1N	-0.24008	-0.57846
NC1=CC=C(C#N)C(=C1)C#N	-0.2001	-0.42824
CC1=CN2C=CC=CC2=N1	-0.30146	-0.60874
NC1=CC2=CC=CC=C2C=N1	-0.31627	-0.71707
CC1CCNC2=C1C=CC=C2	-0.26089	-0.53804
C1=CC=C(C=C1)C1=CC2=CC=CC=C2C=N1	-0.235	-0.57048
C1=CN2N=CC=CC2=N1	-0.26525	-0.58949
C=C1CC(C1)C#N	-0.19909	-0.45127
CC1=CC(=CC(=C1)C(C)(C)C)C(C)(C)C	-0.27152	-0.51699
C1=CC2=C(C=C1)C1=C(C3=C2C=CC=C3)C2=C(C=CC=C2)C2=C1C=CC=C2	-0.26143	-0.46483
NC\C=C\C1=CC=CC=C1	-0.28156	-0.62559
NC1=CNN=C1	-0.27263	-0.59943
CC1=CC=C2NC(=NC2=C1)C1=CC=CC=C1	-0.25561	-0.64973
CC1=NC=C(C=C)C=C1	-0.28174	-0.56767
NC(C#N)C1=CC=CC=C1	-0.26576	-0.59025
N#CCC1CC1	-0.19269	-0.43816
CC(N)C1CCCCC1	-0.26601	-0.59799
C1=CC2=C(C=C1)C1=CC3=CC=CC=C3N=C1C=C2	-0.24642	-0.62477
CNC1=CC=CN=C1	-0.28145	-0.53802
CC1=NC=C(CN)C(N)=N1	-0.31067	-0.76241
NC1=CC=C(C=C1)C1=NC2=CC=CC=C2N1	-0.26076	-0.67318
NC(=N)NC1=NC2=CC=CC=C2N1	-0.31238	-0.76592
CC(C)=C(C#N)C#N	-0.17502	-0.46991
C1CC2=CC=C3CCCC4=CC=C(C1)C2=C34	-0.28193	-0.45356
CC1CCCC(C)(C)C1	-0.16276	-0.3158
C1=CN=C2N=CC=NC2=C1	-0.24735	-0.47344
C(N1C=CN=C1)N1C=CN=C1	-0.23732	-0.54017
CC(=C)C1=C(C)C=CC=C1	-0.23116	-0.44159
CC1=CC=CC(CC2=CC=CC=C2)=C1	-0.311	-0.52258
CC1=NNC(=C1)C1=CC=CC=C1	-0.29077	-0.61224
NC1=NC=CN=N1	-0.29485	-0.67932
N#CC1=CNN=C1	-0.24949	-0.59295
CC(C)C1=CC=CC2=C1C=CC=C2	-0.2293	-0.45555
N#CCC1=CC=CC=C1C#N	-0.17333	-0.50518
[2H]C([2H])=C([2H])C1=C([2H])C([2H])=C([2H])C([2H])=C1[2H]	-0.19658	-0.34996
CNCC1=CC=CC2=CC=CC=C12	-0.28848	-0.61867
CC1=CC(=NN1)C1=CC=CC=C1	-0.30623	-0.59595
CC1=CC=C(C=C1)C1=CN=CC=C1	-0.26831	-0.51389
CC(=C)C1=CC(C)=CC=C1	-0.22851	-0.42862
CC1CC(CC2CCC(N)C(C)C2)CCC1N	-0.29798	-0.68881
[H][C@@](C)(N)C1=CC=C(C)C=C1	-0.27851	-0.6329
C(C1=CC=CC=C1)C1=CC=CN=C1	-0.2816	-0.51846
C(N1C2=CC=CC=C2C2=C1C=CC=C2)C1=CC=CC=C1	-0.29938	-0.55944
CC1CCC(C)C(C)C1	-0.16096	-0.33046
CC(C)C1=CC=C(C=C1)C#N	-0.20378	-0.39311
NCC1CCC(CN)CC1	-0.28579	-0.62716
N1N=NN=C1C1=CC=NC=C1	-0.19989	-0.57607
NN1C=CC=C1	-0.23374	-0.52545
CC(CCC#N)C#N	-0.19742	-0.47376
CC1=NC2=C(C=CC=C2)C2=C1C=CC=C2	-0.21417	-0.63114
CC1=C(C=CC=C1)C1=NC2=CC=CC=C2N1	-0.26608	-0.6619
CCC1=CCCC1	-0.22591	-0.40416
CCC12CC3CC(CC(C3)C1)C2	-0.15984	-0.35441
NC1=CC=C(C=C1)C1(C2=C(C=CC=C2)C2=C1C=CC=C2)C1=CC=C(N)C=C1	-0.32575	-0.4997
CC(N)C1=CC2=CC=CC=C2C=C1	-0.32994	-0.66751
CCC1=CC(C)=CC(CC)=C1N	-0.26952	-0.55624
N1C=C(C=N1)C1=CC=CC=C1	-0.26497	-0.59506
CC1=NC=CN1CC1=CC=CC=C1	-0.28484	-0.62734
N#CCC1=CC=NC=C1	-0.20187	-0.40764
NC1=C2N=NNC2=NC=N1	-0.30371	-0.70883
CN(C)C1=CC(C)=CC(C)=C1	-0.27015	-0.47652
CN1C(N(C)C2=CC=CC=C12)C1=CC=CC=C1	-0.29031	-0.55329
CNCC#N	-0.26507	-0.53109
CCC1=CC=CC(C)=C1C	-0.26507	-0.44259
NC1=CC2=C(C=CC3=C2C=CC=C3)C2=C1C=CC=C2	-0.24551	-0.51275
C1=CC(=CC=N1)C#CC1=CC=NC=C1	-0.25399	-0.48285
C[C@H]1CCCN1	-0.28955	-0.66785
CC1=NC=CC=N1	-0.26605	-0.53669
C1CCC2=C(C1)C=CN=C2	-0.27436	-0.5198
N#CCC1=CC=C(C=C1)C#N	-0.20345	-0.44725
C1CC2=CC=CC3=C2C2=C(CC3)C=CC=C12	-0.26999	-0.48131
CC(=C)C1CC1	-0.19876	-0.37007
CC1=CC(C)=C(N)C(C)=C1N	-0.27543	-0.46121
CNCC1=CC=CC=N1	-0.33293	-0.61998
CC1=CC=CC2=C1NC1=CC=CC=C21	-0.25021	-0.42464
N1C2=CC=CC=C2C2=C1C=CC(=C2)N1C2=CC=CC=C2C2=C1C=CC=C2	-0.28228	-0.49243
CC1=CC(CC2=CC(C)=C(N)C=C2)=CC=C1N	-0.33708	-0.58261
NN=C1C2=C(C=CC=C2)C2=C1C=CC=C2	-0.25965	-0.5471
N#CCC1=CC=C(C=C1)C1=CC=CC=C1	NA	NA
C([C@@H]1CCCN1)N1CCCC1	-0.37547	-0.71408
[H][C@@]12CCC(C)=C[C@]1([H])C2(C)C	-0.21134	-0.43348
C[C@@H](N)C(C)(C)C	-0.25099	-0.55464
N1C2=C(C=CC=C2)N=C1C1=CC=CN=C1	-0.246	-0.60292
N#CCCN1CCCCC1	-0.29589	-0.63155
CN1N=CC2=CC=CC=C12	-0.22084	-0.4368
N#CC1=CC=C2C=CNC2=C1	-0.20228	-0.3634
CN(C)C1=CC=C(C=C1)C1=NC2=CC=CC=C2N1	-0.2613	-0.67551
CC(N)C#N	-0.21947	-0.53322
C=CCC#CC1=CC=CC=C1	-0.25537	-0.50695
N(C1=CC=CC2=C1C=CC=C2)C1=CC=CC2=C1C=CC=C2	-0.28638	-0.59934
N1C2=CC=CC=C2C2=C1C1=C(C=C2)C2=CC=CC=C2N1	-0.25456	-0.42194
C1CN2CCCC3=C2C(C1)=CC=C3	-0.26614	-0.54692
C1=CC2=C(C=C1)C1=NC3=CC=CC=C3C=C1C=C2	-0.24901	-0.63758
C1CNCCCNCCNCCCNC1	-0.31855	-0.64246
NC1=CC=CC=C1CC1=C(N)C=CC=C1	-0.34243	-0.54298
[H][C@@]12CCC(=C)[C@]3([H])CC[C@@H](C)[C@@]3([H])[C@]1([H])C2(C)C	-0.25627	-0.54534
N1C=NC2=C1C=CC=N2	-0.24036	-0.50724
CC(C)(C)C1=CC(=NN1)C(C)(C)C	-0.33844	-0.62961
NNC1CCCCC1	-0.31327	-0.60316
CN(C)C=C1C=CC=C1	-0.25468	-0.54909
CC1(C)[C@@H]2CC[C@@]1(C)[C@@H](N)C2	-0.2672	-0.62792
CN1N=CC=C1C	-0.26549	-0.60543
C=CN1C=NC=N1	-0.19794	-0.48877
CC(C)(C1=CC=CC=C1)C1=CC=CC=C1	-0.25395	-0.49366
CNC1=CC2=C(C=CC=C2)C=C1	-0.20394	-0.43863
CCCC1=CC=NC=C1	-0.26792	-0.50524
NC1CN2CCC1CC2	-0.29895	-0.54113
NNCCC#N	-0.26893	-0.59791
CNC(C)C1=CC=CC=C1	-0.28026	-0.63311
CCN1CCCC1	-0.35179	-0.64329
NC1=CC=C2C=CC=NC2=C1	-0.30144	-0.63614
NC1=CC=NN1C1=CC=CC=C1	-0.25249	-0.59399
NC1=NC(N)=C(N)C(N)=N1	-0.3588	-0.76866
C(N1CCNCC1)C1=CC=CC2=CC=CC=C12	-0.26985	-0.50852
C1=CC=C(C=C1)N1C2=CC=CC=C2N=C1C1=CC=CC=C1	-0.25843	-0.63008
NN1CCCCCC1	-0.33204	-0.62415
CN1CCN(CC1)C1CCNCC1	-0.35251	-0.82511
CC1=CN=CN1	-0.2527	-0.521
NCC1CCCC1	-0.28425	-0.5947
CN(C)C1=CC2=CC=CC=C2C=C1	-0.25132	-0.46033
CC1=NC(=CC=C1)C1=NNC=C1C1=NC2=C(C=C1)N=CC=C2	-0.37599	-0.78051
CC1=CN=CN=C1	-0.24308	-0.48157
CCC1=CC2=CC=CC=C2N1	-0.24977	-0.50908
C=CCN1CCNCC1	-0.3198	-0.65508
CNC1=CC=CC=C1NC	-0.28941	-0.67068
CC1=CC=C(C=C1)\N=C\C1=CC=CC=C1	-0.23544	-0.62722
C=C1CCC2=CC=CC=C12	-0.22522	-0.41305
N#CC(C#N)C1=CC=CC=C1	-0.21235	-0.52758
[2H]C1=C([2H])C2=C(C([2H])=C1[2H])C([2H])([2H])C1=C2C([2H])=C([2H])C([2H])=C1[2H]	-0.24506	-0.41605
C1CCC(NC1)C1=CC=CC=C1	-0.25923	-0.71771
CC1=NC(=CC=C1)C1=NC=CC=C1	-0.36006	-0.6757
C1CCCCCCCCCCCCCC1	-0.23187	-0.42461
C#CC1=CC=C(C=C1)C1=CC=C(C=C1)C#C	-0.21538	-0.3949
NC1=CC=C(N)C2=C1C=CC=C2	-0.26044	-0.52248
C[C@H](N)C(C)(C)C	-0.25936	-0.63347
CC1=NC=CC=C1N	-0.27896	-0.60839
CC1=CC=NC2=C3N=CC=CC3=CC=C12	-0.31596	-0.57365
N1C2=CC3=CC=CC=C3C=C2C2=C1C=CC=C2	-0.2464	-0.39476
N1C2=CC=CC=C2C(C2=CC=CC=C2)(C2=CC=CC=C2)C2=C1C=CC=C2	-0.30305	-0.50871
NC1CCCC(N)C1	-0.26783	-0.60799
C1CCC2=C3CCCCC3=C3CCCCC3=C2C1	-0.30239	-0.46364
CN1CCN(CC1)C1=CC=C(N)N=C1	-0.33596	-0.73708
CC1=NNC2=C1C=CC=C2	-0.27727	-0.57695
CN1C=CC2=CC(N)=CC=C12	-0.2566	-0.49144
N1C(=CC=C1C1=CC=CC=C1)C1=CC=CC=C1	-0.2685	-0.60773
CN1C=CC2=C1C=CC(=C2)C#N	-0.23118	-0.44145
C[C@H]1CC[C@@H](C)C1	-0.15634	-0.32733
CC1=CC2=C(CCCC2)C=C1	-0.24831	-0.4303
CNC1CCCCC1NC	-0.30759	-0.61969
N1C2=C(C=CC=C2)C2=C1C1=C(C=C2)C2=C(C=CC=C2)N1C1=CC=CC=C1	-0.29607	-0.56886
CN1C=CN=N1	-0.19921	-0.56344
C1=NN2C=CC=CC2=C1	-0.26041	-0.5969
NN1CCNCC1	-0.33151	-0.59086
CCN1N=CC=C1N	-0.28527	-0.62705
CCC1=CC=C(C=C1)C#N	-0.20201	-0.3696
C1=CN(N=C1)C1=CC=CC(=N1)N1C=CC=N1	-0.3111	-0.69967
N(C1=CC=NC=C1)C1=CC=NC=C1	-0.26652	-0.50622
NNC1=CN=CC=N1	-0.29849	-0.63837
C1CNCCCNCCCNC1	-0.24606	-0.82583
CC(C)CC(C)=C	-0.17823	-0.36316
CC(C#N)C#N	-0.18666	-0.4891
NC1=CC=CC2=C1CCC2	-0.25696	-0.43995
C#CCC1CCCC1	-0.20188	-0.42032
CC1=NC2=C(N1)C=CC(C)=C2	-0.29831	-0.62013
NC1=NC=NC(N)=C1N	-0.31869	-0.67214
NC1=CC(=CC=N1)C#N	-0.30882	-0.71567
NN1C=CN=C1	-0.24792	-0.51493
C=C=C1CCCCC1	-0.19144	-0.4376
C1CC2=CC=CC=C2[C@@H](N1)C1=CC=CC=C1	-0.29776	-0.66131
C#CCN1CCCCC1	-0.35266	-0.62734
CC1=CN=C(C)C(C)=C1	-0.2261	-0.59379
CNCC1=CC=CN=C1	-0.26953	-0.63827
NN1CCCC1	-0.32491	-0.59323
N#CC1=CC2=C(C=CC=C2)C=C1C#N	-0.19913	-0.42867
[H][C@](C)(N)C1=CC=C(C)C=C1	-0.2766	-0.53305
CC1=NC2=C(C=CC=C2C)C=C1	-0.22713	-0.61241
[H]\C(=C(\[H])C1=NC=CC=C1)C1=CC=CC=N1	NA	NA
[H][C@@]12CCCCN1C[C@H]1C[C@@H]2CN2CCCC[C@]12[H]	-0.30981	-0.71464
CC1(C)CCCNC1	-0.28806	-0.62935
CC1=CC=C(C=C1)N1C=CC=C1	-0.2156	-0.46819
CC1=CC=C(C=C1)N1C=CC=N1	-0.23498	-0.5645
C1=CN(N=C1)C1=CC=CC=N1	-0.19427	-0.57796
N#CC1=CC=C(C=C1)N1CCNCC1	-0.25364	-0.45247
CN(C)N=C	-0.22818	-0.55454
C=C1C2CC3CC(C2)CC1C3	-0.19741	-0.44575
C1CC1N1CCNCC1	-0.31642	-0.61718
C1C2=CC=CC=C2C2=C3CC4=C(C=CC=C4)C3=C3CC4=CC=CC=C4C3=C12	-0.28441	-0.4624
C1C2CC3C4CC5CC(C14)C(C2)C3C5	-0.15089	-0.30172
NC1=CC=C(NC2=CC=C(N)C=C2)C=C1	-0.25105	-0.47373
CC1=CC=C(N)C(=C1)C1=CC=CC=C1	-0.2649	-0.4721
C1CCC2=C(CC1)C1=C(N2)C=CC=C1	-0.29081	-0.49398
CC1=CC=CC(=C1)C1=NC2=CC=CC=C2N1	-0.25402	-0.64497
[H][C@](C)(N)CN	-0.26031	-0.54738
C[C@H]1CCCCN1	-0.29336	-0.6001
NCC1CCCCN1	-0.30928	-0.64705
C1CCC(CC1)N1CCCCC1	-0.31913	-0.6944
NNC1=NC2=CC=CC=C2N1	-0.35896	-0.83131
N#CC1(CCNCC1)C1=CC=CC=C1	-0.32956	-0.68351
N#CC=C(C1=CC=CC=C1)C1=CC=CC=C1	-0.25365	-0.50192
CC1(C)CCC2=CC=CC=C12	-0.23166	-0.45632
CC(C)(C)C1=CC=C(CC#N)C=C1	-0.24413	-0.43332
CC(C)C1=CC=C(C)C(N)=C1	-0.27074	-0.4893
NC1=CC=C2C3=C(C=CC=C3)C3=CC=CC1=C23	-0.23919	-0.50442
CC1=CC=CC=C1CN=N#N	-0.24537	-0.46923
CC1=CNC(=N1)C1=CC=CC=C1	-0.26159	-0.66064
CCC1=CNC=C1CC	-0.26014	-0.47429
CC(C)(C)C1=CC2=CC=CC=C2N1	-0.25951	-0.49414
C1=CC(=CC=N1)C1=NN=C(N=N1)C1=CC=NC=C1	-0.20934	-0.48491
CCC1=C(C)N=C(C)C(C)=N1	-0.25046	-0.63313
CC1=NN(C(C)=C1)C1=NN=C(N=N1)N1N=C(C)C=C1C	-0.32815	-0.63418
CC(C)=CC#N	-0.17926	-0.48032
C=CC1CCCC1	-0.17652	-0.37252
CCN1CCC[C@H]1CN	-0.40539	-0.7986
N1C=C(C(=N1)C1=NC=CC=C1)C1=CC=NC2=CC=CC=C12	-0.3165	-0.66855
CCCC1=NC=CN1	-0.3037	-0.65072
C=CCN1CCCCC1	-0.29644	-0.67557
C1=NN(C=N1)C1=CC=CC=C1	-0.22158	-0.53497
CC1CNC2=CC=CC=C2C1	-0.24043	-0.47806
C1CCC2=NC3=C(CCCC3)C=C2C1	-0.28045	-0.6401
CC1=CC=NN1	-0.27372	-0.60395
CCCNN	NA	NA
C#CCNCC#C	-0.3034	-0.5411
CC1=CC(=CC(C)=C1)C#N	-0.20708	-0.34777
CC(C)(C)C1=CC(N)=C(C=C1)C(C)(C)C	-0.29944	-0.5476
C(N1N=NC2=C1C=CC=C2)C1=CC=CC=C1	-0.28646	-0.46595
C1CC2=C(NC3=CC=CC=C23)C(N1)C1=CC=CC=C1	-0.31065	-0.56347
NC1=C2C=CNC2=NC=N1	-0.33442	-0.77537
CC1=CC=CC2=C1CCCC2	-0.25061	-0.43007
C1C(C1C1=CC=CC=C1)C1=CC=CC=C1	-0.29098	-0.48917
NC1CC1C1=CC=CC=C1	-0.2429	-0.63493
CC1=CNC=C1C	-0.25268	-0.42908
C(C1=NC=CC=C1)C1=NC=CC=C1	-0.26221	-0.67733
N1C(=CC2=CC=CC=C12)C1=NC=CC=C1	-0.27578	-0.75067
N1C2=CC=CC=C2C2=C1C=CC(=C2)C1=CC=CC=C1	-0.26669	-0.43423
C1CC2=C(CC3=C1C=CC=C3)C=CC=C2	-0.31588	-0.52348
CCCN1CCNCC1	-0.32532	-0.60031
CN1C=C2C=CC=CC2=N1	-0.27932	-0.58164
NC1CCN(CC2=CC=CC=C2)C1	-0.325	-0.79495
NCC1=NC=CN=C1	-0.22237	-0.59595
N#CC1=CC(=CC(=C1)C#N)C#N	-0.12502	-0.28877
CC1=CC2=C(C=CC3=C2C=CC=C3)C2=C1C=CC=C2	-0.22336	-0.41327
C1CN[C@@H](C1)C1=CC=CN=C1	-0.24562	-0.52023
CC1=C(C)C(C)=CN1	-0.27347	-0.4448
CC1=CC=C(C)N1CC1=CC=CC=C1	-0.25439	-0.55537
C1=CN=C(C=N1)C1=CN=CC=N1	-0.18554	-0.51799
CNC1CCCC1	-0.30427	-0.60254
CC(C)(C#N)C#N	-0.18804	-0.49053
CC12CC3CC(C)(C1)CC(C)(C3)C2	-0.15183	-0.3305
N1N=CC2=C1N=CN=C2	-0.28898	-0.68395
NC1=NC=NC=N1	-0.3024	-0.71292
NC1=NC=NC2=C1N=CN2CC1=CC=CC=C1	-0.33951	-0.84001
CC1CCC(C)N1	-0.32004	-0.62405
C1CCC2NC2C1	-0.2594	-0.5745
NC1=CN=C(N)C=C1	-0.3262	-0.72834
CC1=CC2=C(C=C1)C1=CC=CC=C1N2	-0.24703	-0.40497
NC1=C2NC=CC2=CC=C1	-0.26183	-0.55714
CN1C=NC=C1C#C	-0.23821	-0.50022
CCC#CC(C)=C	-0.21844	-0.48063
[H][C@](C)(CN)C1=CC=CC=C1	-0.20218	-0.43896
N#CC1=CC=C(C=C1)C1=CN2C=CC=CC2=N1	-0.22799	-0.62211
NC1=NC(N)=C2NC=NC2=N1	-0.34639	-0.73897
C1=CC(=CC=N1)\N=N\C1=CC=NC=C1	-0.22453	-0.57116
CC1=NN=C(C)N1N	-0.24765	-0.53081
N1C2=CC=CC=C2C2=C1C=CN=C2	-0.28147	-0.53084
N#CC1CCC=CC1	-0.25307	-0.49283
[C-]#[N+]CCC1=CC=CC=C1	-0.26825	-0.50958
C#CC1=CC=C(N=C1)C1=CC=CC=N1	-0.30878	-0.56182
CC1(C)CCNCC1	-0.31845	-0.63652
CC(N)C1=NC=CC=C1	-0.27071	-0.67132
N#CCCN1C=CC=C1	-0.24327	-0.53403
C1=CN(N=N1)C1=CC=CC=C1	-0.22485	-0.53772
C1CC2=CC=CN=C2N1	-0.32771	-0.73686
C1CC(CN1)C1=CC=CC=C1	-0.27151	-0.54564
NN1N=NN=C1N	-0.29953	-0.75617
N1C2=CC=CC=C2C=C1C1=CC2=CC=CC=C2C=C1	-0.25992	-0.56322
CC(C)(C)C1CCC(N)CC1	-0.26775	-0.60373
N1C=CC2=CC(=CC=C12)C1=CC=CC=C1	-0.2432	-0.4376
CC(=C)CC=C	-0.24245	-0.46022
CN(C)C1=CC=CC=C1N	-0.24182	-0.66133
CC1CCCC1C	-0.14525	-0.31154
C1C2CC3CC1CC(C2)(C3)C1=CC=CC=C1	-0.22447	-0.4561
CC1=C(C)C=CN1	-0.24541	-0.4245
C(N1C=CN=N1)C1=CC=CC=C1	-0.23995	-0.61724
C1=CC=C(C=C1)C1=CC(=NC=C1)C1=CC=CC=C1	-0.23807	-0.57611
[H][C@](C)(N)C(C)C	NA	NA
CC1=CC(C#N)=C(N)C=C1	-0.24006	-0.67139
C1NNC=C1	-0.29179	-0.59428
CC1=CN=C(N)C=N1	-0.30917	-0.71315
CC1=CC=C(C=N1)C#N	-0.24847	-0.52633
NC1=CN=CC2=CC=CC=C12	-0.28092	-0.5327
CC1=C2N=CC=NC2=CC=C1	-0.20606	-0.5126
NC1=CC=C2N=CC=NC2=C1	-0.28423	-0.60556
N1N=NN=C1C1=CC=CN=C1	-0.20089	-0.59833
CN1C=NC2=C1C(N)=NC=N2	-0.31704	-0.76133
N1C=NC2=C1N=CC=C2	-0.32175	-0.74593
CN1N=C(C=C1N)C1=CC=CC=C1	-0.27536	-0.66634
C1CCC(C1)N1CCNCC1	-0.35571	-0.89921
[2H]C1=CC([2H])=CC([2H])=C1	-0.15658	-0.29559
CC(C)C1CCCC1	-0.14105	-0.30021
[2H]C1=C([2H])C([2H])=C(C)C([2H])=C1[2H]	-0.19133	-0.37331
CN1CCN(CC1)C1=CC=CC(N)=C1	-0.32769	-0.60562
CC(C)C1=NC2=C(N1)C=CC=C2	-0.30502	-0.63003
CC1=NC2=CC=C(N)C=C2C=C1	-0.21275	-0.64603
NC1=NC2=CC=CC=C2C=N1	-0.31365	-0.70168
N#CC1=NC=CN=C1C#N	-0.19858	-0.44186
CC1=CC=C(C=C1)C1=CC(C)=CC=C1	-0.23126	-0.4298
C1C[C@H]2CCCC[C@H]2C1	-0.15043	-0.34337
CNCC1=CC=C(C)C=C1	-0.28662	-0.64166
CC1=CC2=C(NCC2)C=C1	-0.25382	-0.45511
[H][C@]12CNC[C@@]1([H])NCCC2	-0.3363	-0.78406
CC1=C(N)C=CN=C1	-0.28967	-0.54404
N1C=CC2=C1C1=CC=CC=C1C=C2	-0.23958	-0.57576
CC1=CC=C(C=C1C)C#N	-0.21208	-0.36851
C1C2=CC=CC=C2C2=CC3=C(C=C12)C1=C(C3)C=CC=C1	-0.24211	-0.41961
CC1=CC=CC=C1NC1=C(C)C=CC=C1	-0.2684	-0.50319
CN(C)C1=CC=C(C=C1)C(C)(C)C	-0.27898	-0.46795
CC1=CC=C(C=C1)C(N)C1=CC=CC=C1	-0.24704	-0.54348
C1CCC2CC3CCCCC3CC2C1	-0.16774	-0.35399
N#CC1=CC=C(NC2=CC=CC=C2)C=C1	-0.22513	-0.53897
C#CC1=CC=CC(=N1)C#C	-0.23114	-0.44055
CC1=CC=C2C=NC=CC2=C1	-0.26976	-0.51367
CC1=NN=C(C)N=N1	-0.18427	-0.39314
C1CC2=C(CCN1)C=CC=C2	-0.27053	-0.5235
C\C(N)=C/C#N	-0.20111	-0.53577
C=CCC1CCCC1	-0.19248	-0.40609
CC1=CC=C(C=C)C=C1C	-0.22236	-0.3923
N#CCC1=CCCCC1	-0.24975	-0.48625
[H][C@@](C)(N(C)C)C1=CC=CC=C1	-0.27995	-0.61131
NCC1=CNC2=C1C=CC=C2	-0.30233	-0.70893
C=CC1=NC2=C(C=CC=C2)C=C1	-0.23218	-0.62393
CC1=CC=CC2=C1N=NN2	-0.22034	-0.55115
C1CCC2=NC3=CC=CC=C3N=C2C1	-0.22293	-0.58031
C1CNCCNCCNCCNCCNCCN1	NA	NA
NC1=C(N)C2=C(C=CC=C2)C2=C1C=CC=C2	-0.28065	-0.68997
NC1=CC(N)=NC=N1	-0.32559	-0.76033
CC1=CC=NC(=C1)C#N	-0.17511	-0.41937
N#CC1=CC=C(C=C1)C1=NC=CC=C1	-0.22168	-0.55026
CC1=CC=C(CN2CCNCC2)C=C1	-0.29596	-0.65517
C1C2=C(C=CC=C2)C=CC2=C1C=CC=C2	-0.28468	-0.43083
CC(C)CC=C(C)C	-0.20079	-0.36593
N#CC(C#N)=C1CCCC1	-0.1826	-0.48027
C[C@H]1CC[C@H](N)CC1	-0.28204	-0.64324
NCC1=C2C=CC=CC2=CC2=C1C=CC=C2	-0.26184	-0.532
CC(C)(C)C1=CC(N)=C(N)C=C1	-0.27069	-0.68575
CC(C)(C)C1=NNC(N)=C1	-0.33821	-0.63603
N1C=NC2=C1C=CN=C2	-0.27088	-0.51376
NC1=CN=NC=C1	-0.19775	-0.45328
CC1=CC2=CC(N)=CC=C2N1	-0.24182	-0.44808
C1CCN(CC1)C1=NC=CC=C1	-0.23618	-0.52482
C1=CC=C(C=C1)C1=NC2=C3N=C(C=CC3=CC=C2C=C1)C1=CC=CC=C1	-0.3672	-0.68046
N#CC1=CC=C(C=C1)N1C=CN=C1	-0.20538	-0.45998
CC1=NC2=C(N=CN2)C(N)=N1	-0.35394	-0.77865
CCCC#CCC	-0.20422	-0.50314
NCC1=CC=CC=C1CN	-0.32928	-0.7626
N1N=C(C2=CC=CC=C12)C1=CC=CC=C1	-0.2905	-0.57942
NC1=CC=C(C=C1)C1=NC2=C(N1)C=CC(N)=C2	-0.26797	-0.69757
C1CN2CCC1NCC2	-0.30665	-0.54367
N1C=CC2=C1N=CN=C2	-0.31272	-0.74221
CC1=CC=C(C)C2=C(C)C=CC=C12	-0.26055	-0.44342
CN(C1=CC=CC=C1)C1=CC=C(C)C=C1	-0.24908	-0.53957
CC(C)(C)C1=CC=C(C=C1)C1=NC=CC=C1	-0.23919	-0.57842
NN1C=CN=N1	NA	NA
CCNC1=NC=CC=C1	-0.23646	-0.59831
CN1C2=CC=CC=C2N(C)C2=C1C=CC=C2	-0.28801	-0.48755
NC1=CC=C(C=C1)N1C2=CC=CC=C2C2=C1C=CC=C2	-0.28048	-0.54796
CNC1CC1	-0.28571	-0.60065
NCCC1=CC=CC2=CC=CC=C12	-0.30016	-0.59424
C\C=C\C#C	-0.15473	-0.42609
C1CC(CC=C1)C1=CC=CC=C1	-0.21283	-0.43127
NC1=CC(N)=C(N)C=C1N	-0.26709	-0.71114
CC(C)C1=C(N)C(C)=CC=C1	-0.28153	-0.61991
N[C@@H]1CCN(CC2=CC=CC=C2)C1	-0.29871	-0.66207
NC1=NC2=CC=CC=C2C(N)=N1	-0.32904	-0.76982
CC1=CC(C)=C2C=CC(N)=NC2=N1	-0.30573	-0.64284
NN1C(=NN=C1C1=NC=CC=C1)C1=NC=CC=C1	-0.24938	-0.96391
CC1(C)CCC(C)(C)C2=C1C=CC=C2	-0.25477	-0.50137
CC1=CC(CCN)=CC=C1	-0.30717	-0.69179
CC1=CC2=C(C=C1)N1CN(C2)C2=CC=C(C)C=C2C1	-0.36435	-0.54252
NCCN1C=CN=C1	-0.25222	-0.52174
CCC1=CC(N)=NC=C1	-0.32688	-0.74541
NC1=CC=C(C=C1)C1=NC=CC=C1	-0.23657	-0.59875
CC1=NC=C(C#N)C(N)=N1	-0.25411	-0.70439
CN1CCN(CC1)C1=CC=C(N)C(N)=C1	-0.32256	-0.71917
CC(C=C)C=C	-0.17362	-0.40123
CC1=CC=C(C=C1)C1CCCCC1	-0.23273	-0.45923
N#CC1(CC1)C1=CC=CC=C1	-0.22284	-0.50745
CC(=C)C1=CC=C(C=C1)C1=CC=CC=C1	-0.22576	-0.41568
CCN(N)C1=CC=CC=C1	-0.26501	-0.53954
CCC1(CC2=C(C1)C=CC=C2)C1=CNC=N1	-0.29948	-0.65157
C1CCNNC1	-0.2909	-0.58079
NC1=CC=C2C=NC=CC2=C1	-0.28153	-0.53414
N1C=C(C=C1C1=CC=CC=C1)C1=CC=CC=C1	-0.25836	-0.42305
C(N1CCC2=CC=CC=C12)C1=CC=CC=C1	-0.32981	-0.56675
CCN1C(=CC2=CC=CC=C12)C1=CC=CC=C1	-0.27413	-0.52567
N#CC(=NNC1=CC=CC=C1)C#N	-0.26629	-0.75088
CC(C)C(C)C1=CC=CC=C1	-0.20631	-0.448
CC1(C)[C@H]2CC[C@]3(C2)C1=CCCC3(C)C	-0.2324	-0.50652
NC1=NNC(=C1)C1CC1	-0.31366	-0.69209
C1CCN(C1)C1CCCCC1	-0.36871	-0.66256
CC1=NC=CN1C=C	-0.27427	-0.61111
N1C2=CC=CC=C2C2=NC3=C(C=CC=C3)N=C12	-0.3316	-0.72785
N1N=CC2=CC=CN=C12	-0.30282	-0.69387
CC(C)C(N)C(C)C	-0.24972	-0.60231
CC(C)N(C)C(C)C	-0.25226	-0.61766
CN(C)C1=C(C)C=C(C)C=C1C	-0.26038	-0.51135
CC(C)C1=CC=C(CN)C=C1	-0.25349	-0.52092
CC1=NC=NC2=C1C=CC=C2	-0.2689	-0.57646
CCCN1C2=CC=CC=C2C2=C1C=CC=C2	-0.28008	-0.49864
NC1=C(C=CC=C1)C1=CC2=CC=CC=C2N1	-0.31405	-0.70798
N#CCC1=CC=CC=C1CC#N	-0.25784	-0.54183
C1CC2CNCCN2C1	-0.34504	-0.65202
C1=CN2C=CC=NC2=N1	-0.22371	-0.47711
CC(C)C(C#N)C1=CC=CC=C1	-0.22861	-0.44452
C=C(C1CC1)C1CC1	-0.18414	-0.36556
[2H]C([2H])=CC1=CC=CC=C1	-0.19658	-0.35003
CC1=C(N)C(N)=C(C)C=C1	-0.29711	-0.68417
CN(C)C1=C(C)C=CC=C1C	-0.24291	-0.50121
[H][C@@](C)(CN)C1=CC=CC=C1	-0.20222	-0.43899
CC1=CC(C)=NC(NN)=N1	-0.25627	-0.6955
C1CNCC(C1)C1=CC=CC=C1	-0.27029	-0.53515
C1=CC=C2C(=C1)C1=CC=CC=C1C1=C2N=CC=N1	-0.21175	-0.37659
N#CC1(CCCCC1)\N=N\C1(CCCCC1)C#N	-0.32978	-0.71618
CC1=CC(=C(C)C=C1)C1=CC=CC=C1	-0.25981	-0.47954
C1=CC2=C(C=C1)C=C1C(C=C3C=CC4=CC=CC5=C4C3=C1C=C5)=C2	-0.22808	-0.35196
CC1=CC(C)=C(C=C1)C#N	-0.18995	-0.46408
[2H]C1=C([2H])C2=C([2H])C3=C(C([2H])=C2C([2H])=C1[2H])C1=C(C([2H])=C([2H])C([2H])=C1[2H])C([2H])=C3[2H]	-0.23277	-0.37122
C[C@@H]1[C@H]2C[C@@H](C[C@H]1N)C2(C)C	-0.29214	-0.69386
CC1=CC(C)=C(C)C=C1C#C	-0.23358	-0.3925
CC(=C)C1=CC=CC=N1	-0.20861	-0.56193
CN1C=C(C)C=N1	-0.26785	-0.59618
CN1C=CC=C1C#N	-0.19382	-0.50517
CC1=CC(=CC=C1)\N=N\C1=CC(C)=CC=C1	-0.24512	-0.62029
CN(C)C1=CC(C)=C(N)C=C1	-0.26698	-0.44469
[H][C@@]12CC[C@@H](C)[C@]11C[C@@H](C(=C)CC1)C2(C)C	-0.20909	-0.44255
N#CC(C1CCCCC1)C1=CC=CC=C1	-0.24878	-0.44882
N(C1=CC=C2C=CC=CC2=C1)C1=CC=CC2=CC=CC=C12	-0.26709	-0.56676
C=C1CCC(CC1)C1=CC=CC=C1	-0.2174	-0.47474
CC1=CC=C2C=CC(C)=NC2=C1	-0.25581	-0.63747
C1=CN2N=NN=C2C=C1	-0.18861	-0.56241
NC1=CC(=CC=C1)C1=NN=NN1	-0.2215	-0.58541
[H][C@@](C)(N)C(C)C	-0.27256	-0.61615
CC(C)C1=CC=C(C=C1)C1=CC=CC=C1	-0.24436	-0.44507
N#CC1C2=C(C=CC=C2)C2=C1C=CC=C2	-0.23021	-0.41119
NC1CC2CCC1C2	-0.27202	-0.57463
CC1=CC=C2C(=C1)C(C)(C)CCC2(C)C	-0.28467	-0.51453
C=CCC1=CC2=CC=CC=C2C=C1	-0.25573	-0.44608
CC1=CC=C(C=C1)C1=CC=C(N)C=C1	-0.23083	-0.43349
NC1=CC(C#N)=C(C=C1N)C#N	-0.2015	-0.4287
NC1=CC=CC2=C1C=NN2	-0.24824	-0.5007
C1CN(CCN1)C1=NC=CN=C1	-0.23607	-0.56021
CN(C)[C@@H]1CCCC[C@H]1N	-0.29293	-0.64239
C#CC1=CC=C(C=C1)C#CC1=CC=CC=C1	-0.20676	-0.5295
NC1(CC1)C1=CC=CC=C1	-0.21973	-0.48386
CCC1=CC=CC(C)=N1	-0.28098	-0.66172
C1CC(CCN1)C1=CNC2=CC=CC=C12	-0.34651	-0.77658
CC(C)(C)N1CCNCC1	-0.26934	-0.53218
C=C(CCC#N)C#N	-0.18839	-0.50297
C1=CC2=C(C=C1)C=CC1=C(C=CC=C1)C=C2	-0.30848	-0.44604
C1CC2=C(CCC3=C1C=CC=C3)C=CC=C2	-0.23501	-0.5133
[2H]C(=C)C1=CC=CC=C1	-0.19658	-0.35007
CC1=CC=CC=C1CCN	-0.28994	-0.66885
CC(C)(C)C1=CC2=C(C=C1)C1=C(C2)C=C(C=C1)C(C)(C)C	-0.25108	-0.4621
CC1(C)CCC(C)(C)C2=C1C=CC(N)=C2	-0.29424	-0.53064
CCC(C)C1=CC=C(N)C=C1	-0.23964	-0.49413
CC1=CN=NC=C1	-0.15657	-0.51836
CC1=C2C=CC=NC2=CC=C1	-0.28104	-0.58987
C1=CN(C=C1)C1=NC=CC=C1	-0.21695	-0.54841
C=CCC1=CNC2=CC=CC=C12	-0.25591	-0.48631
NC1=NC=CC(=N1)C1=CC=CC=C1	-0.32106	-0.72367
NC1=CC=C(C=C1)N1CCCC1	-0.27846	-0.4834
C1=CC=C(C=C1)N1N=NC2=C1C=CC=C2	-0.2113	-0.45369
NC(C#N)C#N	-0.2252	-0.60989
CCC1=CC=C(C=C1)C(C)C	-0.24454	-0.48927
[2H]C1=C([2H])C([2H])=C(C([2H])=C1[2H])C([2H])([2H])C([2H])([2H])[2H]	-0.207	-0.41336
C#CC1=CC=CC=C1C1=CC=CC=C1	-0.2627	-0.438
CC1=CC=C(N)C(N)=C1C	-0.30087	-0.68348
NC1=CC=C(C=C1)C1=CC=C(C=C1)C1=CC=CC=C1	-0.23142	-0.42811
CC1(C)CNCCN1	-0.30929	-0.62785
[C-]#[N+]C1CCCC1	-0.15809	-0.42861
NCC1=CC=C(C=C)C=C1	-0.24217	-0.62632
CN1[C@H]2CC[C@@H]1C[C@H](N)C2	-0.26891	-0.61786
NC1CCCNC1	-0.31366	-0.74508
C1CNC=NC1	-0.30898	-0.58646
NC1=CC2=C(NN=N2)C=C1	-0.20235	-0.57815
N#CC1=CC=C(C=C1)N1CCCCC1	-0.23892	-0.50404
NC1=NC(=CC(=N1)C1=CC=CC=C1)C1=CC=CC=C1	-0.28541	-0.7384
C=CC1=CC2=CC=CC=C2N1	-0.22096	-0.49539
CN(C)C(C)(C)C	-0.30779	-0.64292
CC1=CC(C)=C(CC#N)C(C)=C1	-0.28008	-0.48855
C#CC12CC3CC(CC(C3)C1)C2	-0.20334	-0.44918
CC1=C(C2=CC=CC=C2C=C1)C1=C(C)C=CC2=C1C=CC=C2	-0.26994	-0.52931
NC1=CC=C(\C=C\C2=CC=C(N)C=C2)C=C1	-0.23482	-0.40509
NCC1=CC(=CC=C1)C1=CC=CC=C1	-0.27088	-0.52668
CC1=CNN=C1C	-0.29088	-0.60115
N1C2=C(C=CC=C2)C2=C1C=CC=N2	-0.28628	-0.64411
C1CN2C(C1)=NC1=C2C=CC=C1	-0.2905	-0.57355
N1C=C2C=CC=CC2=N1	-0.27953	-0.61589
NC1=CC=C(C=C1)C1=CC=NC=C1	-0.27482	-0.5175
CC1=CC2=C(C=C1C)N=C(N)N2	-0.35048	-0.80136
CC1CNC2=CC=CC=C2N1	-0.28424	-0.57864
NNC(=N)C1=NC=CC=C1	-0.24989	-0.70089
N#CC1CC2CC1C=C2	-0.23914	-0.50916
CNC1=CC=C(N)C=C1	-0.2249	-0.49264
CC1=CC2=C(C=C1)C=CC1=C2C=CC2=C1C=CC=C2	-0.23408	-0.37686
[H][C@](C)(N(C)C)C1=CC=CC=C1	-0.27995	-0.61105
C1=CC=C(C=C1)C1=CC2=CC3=C(C=C(C=C3)C3=CC=CC=C3)C=C2C=C1	-0.24023	-0.41643
CC1=CN=CC(N)=C1	-0.28294	-0.53657
C1=CC2=CC=NC=C2N=C1	-0.2536	-0.48865
CC1=NC=CC(=C1)C#N	-0.27069	-0.53368
N#CC1=CC=NC2=C1C=CC=C2	-0.26603	-0.55201
C1=CC=C(C=C1)C1=CN=C(C=C1)C1=CC=CC=C1	-0.23382	-0.57811
NC1=NN=NN1C1=CC=CC=C1	-0.29833	-0.77515
CN1CCN(CC1)C1=CC=CC=C1	-0.31604	-0.56352
N1C2=CC=CC=C2N=C1C1=CC=CC2=CC=CC=C12	-0.26385	-0.63052
C1=CN=C(C=C1)C1=CC=C(N=N1)C1=CC=CC=N1	-0.31827	-0.58382
CC1=CC=C(N2CCNCC2)C(C)=C1	-0.25087	-0.46491
CN1CCC(CC1)N1CCNCC1	-0.33494	-0.65284
CC(=C(C#N)C#N)C1=CC=C(C)C=C1	-0.262	-0.43144
NCC#CC1=CC=CC=C1	-0.2081	-0.53978
CC1=CC(N)=CC=C1C1=CC=C(N)C=C1C	-0.2666	-0.52709
C#CCN1C=CC2=CC=CC=C12	-0.23621	-0.43499
C#CC1=CC=CC(=C1)C#N	-0.17863	-0.45895
C(C1=CC2=CC=CC=C2N1)C1=CC=CC=C1	-0.31015	-0.68376
CC1=CC=C(C=C1)[C@]1(C)CCCC1(C)C	-0.24137	-0.46647
CC1(C)CC1(C)C	-0.15832	-0.33276
C1=CC=C(C=C1)C(=C1C2=C(C=CC=C2)C2=C1C=CC=C2)C1=CC=CC=C1	-0.28414	-0.55538
C1C2CCCCC2C2CCCCC12	-0.16971	-0.35318
NCC1=CC(=CC=C1)C#N	-0.22575	-0.43669
CN(C)C(C#N)C1=CC=CC=C1	-0.22825	-0.44892
NCCC1=CC2=CC=CC=C2C=C1	-0.27019	-0.58053
CN(CC#C)C1=CC=CC=C1	-0.26448	-0.54736
CN1N=C(C=C1N)C(C)(C)C	-0.29921	-0.68008
N[C@H]1CCN(CC2=CC=CC=C2)C1	-0.30199	-0.80001
CC1=CC2=C(NC3=C2CCCC3)C=C1	-0.28334	-0.45375
NCCN1C=CC=C1	-0.23162	-0.51433
C1=CC=C(C=C1)C1=CN=CC2=CC=CC=C12	-0.26836	-0.5076
C1=CN2C=CN=CC2=N1	-0.24951	-0.5498
C#CCN1C2=C(C=CC=C2)C2=C1C=CC=C2	-0.25331	-0.45696
NCC1CCC1	-0.2431	-0.51662
CC1=CC=C(C=C1)C1=CN2C=C(C)C=CC2=N1	-0.24789	-0.6504
CC(C)C1=CC(=NN1)C(C)C	-0.33488	-0.62272
CC(C)(N)C1=CC=CC=N1	-0.23121	-0.58961
NC1=NC(NC2CC2)=NC(N)=C1C#N	-0.42042	-0.78166
C1CC(CCN1)C1CCNCC1	-0.33979	-0.66647
N#CCN1CCCCC1	-0.30562	-0.55418
CC1=CC(N)=CC(C)=N1	-0.28568	-0.64939
N#CC1=CC=C2N=CC=CC2=C1	-0.27019	-0.56269
NC1=CC=C(C=C1)C1=CC=CN=C1	-0.27608	-0.52081
NC1=CC=C(CC2=CC=NC=C2)C=C1	-0.28979	-0.52373
CN1C(CC#N)=NC2=C1C=CC=C2	-0.30091	-0.66819
CCNC(C)(C)C	-0.30601	-0.68598
CC1=CC(N)=CC(C)=C1C	-0.2499	-0.42508
CN(C)CC1=CC=C(N)C=C1	-0.30599	-0.64725
CC1=CC(CC2=CC(C)=C(N)C(C)=C2)=CC(C)=C1N	-0.37608	-0.61538
CC1=NC=C(CN)N=C1	-0.23742	-0.61029
CC1=CC=C(C=C1)C1=NNC(N)=C1	-0.31652	-0.61142
C#CCN1CCCC1	-0.36284	-0.6116
NC1=NC2=CC=CC=C2N=C1	-0.3107	-0.73846
CC1=CC=C(C)N1C1=CC=C(C)C=C1	-0.26692	-0.60306
NC1=CC2=CC3=CC=CC=C3N=C2C=C1	-0.2542	-0.6425
NC1=CC(=NC=C1)C1=NC=CC(N)=C1	-0.34483	-0.62816
C=CCN1C2=CC=CC=C2C2=C1C=CC=C2	-0.2516	-0.43836
CC1=CC=C(CN)C=C1C	-0.26674	-0.53193
CC(C)(C)N=NC(C)(C)C	-0.23163	-0.62241
C1CCC2=C(C1)NN=C2	-0.27665	-0.60507
C=CN1C=CC=C1	-0.18839	-0.35877
CC1=CC=C(N)N=N1	-0.29694	-0.77235
CC1=CN=C(C=C1)C#N	-0.22294	-0.46488
CC1=CC=C(C=C1)N1C2=CC=CC=C2C2=C1C=CC=C2	-0.27608	-0.52803
CC1=NNC(N)=N1	-0.33885	-0.78037
NC1=C(CCC1)C#N	-0.26681	-0.74507
CN1CCNC(C1)C1=CC=CC=C1	-0.34879	-0.66221
CN=C(C1=CC=CC=C1)C1=CC=CC=C1	-0.27221	-0.53883
CC(C)C(N)C1=CC=CC=C1	-0.22367	-0.50812
N[C@H]1C[C@@H]1C1=CC=CC=C1	-0.2533	-0.48564
C1CC2CNCC2C1	-0.3104	-0.62941
NC1=NN(C=C1)C1=CC=CC=C1	-0.28678	-0.67379
N1C=NC2=CC3=CC=CC=C3C=C12	-0.26088	-0.56193
CC1=C2NC=C(CCN)C2=CC=C1	-0.26678	-0.468
C1=CC=C(C=C1)C1=NC=CN=C1C1=CC=CC=C1	-0.25173	-0.5424
C#CCCC#N	-0.17712	-0.43485
N#C\C(=C\C1=CC=CC=C1)C1=CC=CC=C1	-0.21712	-0.48774
CN(C)C=CC#N	-0.21497	-0.55302
CC(C)(C)C1=CC2=C(C=C1)C=C(C=C2)C(C)(C)C	-0.2516	-0.46103
CCN=C=NC(C)(C)C	-0.26984	-0.55895
NC1=CC=C(CN2C=NC=N2)C=C1	-0.26955	-0.62397
C\N=C\C1=CC=CC=C1	-0.23116	-0.60327
CC1=CC=C2N=CC=NC2=C1	-0.21157	-0.56307
N(C1=CC=CC=C1)C1=CC=CN=C1	-0.27455	-0.53015
CCN1C(C)=CC2=CC=CC=C12	-0.26485	-0.51771
CC1=CC=C2C=C(NC2=C1)C1=CC=CC=C1	-0.22386	-0.42264
[2H]C1=NC([2H])=C([2H])N=C1[2H]	-0.23459	-0.45174
N1C2=CC3=C(NC4=C3C=CC=C4)C=C2C2=C1C=CC=C2	-0.25205	-0.4027
C1=CC=[15N]C=C1	-0.26184	-0.49421
CCCC#CC#CCCC	-0.21166	-0.49645
[2H]C([2H])=C([2H])C([2H])=C([2H])[2H]	-0.17099	-0.3428
C[C@@H]1CCC[C@@H](C)C1	-0.16054	-0.30985
CC1=CC=C(C)C(=C1)C#N	-0.21013	-0.46064
CC1(C)CCCC2=CC=CC=C12	-0.24265	-0.46146
C(=CC1=CC=CC2=C1C=CC=C2)C1=CC=CC=C1	-0.23679	-0.48883
C(C1CC1)N1CCNCC1	-0.42389	-0.76625
CN(C)C1=CC=CN=C1	-0.29021	-0.55493
C(N1C=CC=N1)C1=CC=CC=C1	-0.26741	-0.64053
CN1N=CC(C#N)=C1N	-0.27006	-0.74885
C1CCN(CC1)C1=CC=NC=C1	-0.28853	-0.54242
CC1=C(C(C)=NN1)C1=C(C)NN=C1C	-0.29529	-0.6105
CC1=CC=C(C)C2=C1NC1=CC=CC=C21	-0.27649	-0.45735
N#CC(=CC1=CC2=C3N(CCCC3=C1)CCC2)C#N	-0.26497	-0.46073
N#CC\C=C\CC#N	-0.18309	-0.44647
N#CC=C1CCCCC1	-0.18549	-0.49008
CC1=C2CCCC2=CC=C1	-0.24119	-0.42019
CNCC1=C2C=CC=CC2=CC2=C1C=CC=C2	-0.33377	-0.66028
NC1=C(CC#N)C=CC=C1	-0.25249	-0.58852
NCCC1=NNC=C1	-0.30042	-0.59951
NC1=C(C=NN1)C1=CC=CC=C1	-0.26691	-0.64501
C=CN1C=NC2=CC=CC=C12	-0.25502	-0.54624
N#CC1=CC2=CC=CC=C2N1	-0.24625	-0.65469
CC1=CC=CC(=C1)C1=NN=NN1	-0.2116	-0.59118
CN1CCN(CC#C)CC1	-0.33198	-0.57293
CC(C)CC1=NC=CN=C1C	-0.29192	-0.59987
[truncated: 7,615 more rows]

## Sheet: CHF
SMILES	CO2_binding_energy	H2O_binding_energy
FC1=CC=C(C=C1)C#C	-0.16539	-0.42641
FC1=CC=CC=C1	-0.14608	-0.35931
FC1=CC=C(C=C)C=C1	-0.19562	-0.33999
FC(F)(F)C1=CC=C(C=C1)C#C	-0.17296	-0.43409
FC(F)(F)C1=CC=CC=C1	-0.17305	-0.43374
FCC(F)(F)F	-0.15314	-0.38963
FC1=CC(F)=C(F)C(F)=C1F	-0.0972	-0.30677
FC(F)F	-0.13196	-0.33691
FC(F)(F)C1=CC=C(C=C)C=C1	-0.17377	-0.43595
FC1=CC=CC(=C1)C#C	-0.1609	-0.41794
CC1=CC=C(F)C=C1	NA	NA
FC=C(F)F	-0.15666	-0.2692
FC1=CC=C(F)C=C1	-0.14373	-0.36085
FC1=CC(F)=CC=C1	-0.14015	-0.35372
FC1=C(F)C=CC=C1	-0.17871	-0.30988
FC1=CC=CC=C1C#C	-0.18722	-0.34437
FC1=CC=C(C=C1)C1=CC=CC=C1	-0.20767	-0.41349
FC(F)(F)C1=CC=C(C=C1)C1=CC=CC=C1	-0.21132	-0.3863
FC1=CC(F)=C(F)C=C1F	-0.17315	-0.30323
FC1=CC=C(C=C1)C#CC1=CC=C(F)C=C1	-0.20789	-0.5352
CC1=CC=CC=C1F	-0.17781	-0.38297
FC1=C(F)C(F)=C(C=C)C(F)=C1F	-0.10312	-0.30743
CC1=CC(F)=CC=C1	-0.18945	-0.35948
FC1=CC(F)=CC(F)=C1	-0.11416	-0.3525
FC1=CC=CC2=C1C=CC=C2	-0.19583	-0.3202
FC(F)(F)C=C	-0.15976	-0.38957
FC1=CC(C=C)=CC=C1	-0.18941	-0.32727
[2H]C#CC1=CC=CC=C1	-0.16566	-0.42178
FC1=CC=CC=C1C=C	-0.16844	-0.35165
FC1=C(F)C(F)=C(F)C=C1	-0.17246	-0.3068
FC(F)(F)C#C	-0.11755	-0.25444
FC1=CC=C(C=C1)C1=CC=C(F)C=C1	-0.215	-0.39765
FC(F)(F)C1=CC(=CC=C1)C(F)(F)F	-0.15191	-0.42667
C[2H]	-0.07046	-0.21834
CC(=C)C1=CC=C(F)C=C1	-0.22794	-0.40074
FC1=CC=C(C=C1)C(F)(F)F	-0.17545	-0.44028
CC1=CC=C(F)C(F)=C1F	-0.17978	-0.36311
FC(F)(F)C1=CC=CC=C1C#C	-0.19945	-0.35084
[2H]C1=CC=CC=C1	-0.15658	-0.29556
FC1=CC=C(C=C1)C#CC1=CC=CC=C1	-0.20878	-0.53506
FC(F)(F)C1=CC=CC(C=C)=C1	-0.19016	-0.48643
FC1=CC=C(F)C(F)=C1	-0.17558	-0.30579
FC(F)(F)C1=CC(=CC(=C1)C#C)C(F)(F)F	-0.1119	-0.42961
FC1=CC(F)=C(F)C(F)=C1	-0.1719	-0.30542
CC1=CC=C(C=C1)C(F)(F)F	-0.17427	-0.43648
FC(F)(F)CC(F)(F)F	-0.19209	-0.4162
FC1CCCCC1	-0.17709	-0.45011
FC(F)(F)C1=CC(=CC=C1)C#C	-0.173	-0.43496
CC1=C(F)C(F)=C(F)C(F)=C1F	-0.17795	-0.35124
[2H]C([2H])[2H]	-0.07047	-0.21834
CCC1=CC=C(F)C=C1	-0.20454	-0.3919
FC1=CC=CC=C1C1=CC=CC=C1	-0.23416	-0.37873
FC1=CC2=C(C=CC=C2)C=C1	-0.18363	-0.31585
[2H]C[2H]	-0.07047	-0.21834
FC(F)(F)C1=CC=C(C=C1)C(F)(F)F	-0.14219	-0.43439
[2H]C([2H])([2H])C1=CC=CC=C1	-0.19214	-0.37329
FC1=CC(=CC(F)=C1)C#C	-0.16196	-0.26662
FC(F)(F)C1CCCCC1	-0.16634	-0.39758
FC1=CC(=CC=C1)C(F)(F)F	-0.17167	-0.43182
FC1=CC=C(CC=C)C=C1	-0.21982	-0.42039
FC1=CC=CC(F)=C1F	-0.17435	-0.30754
FC1=CC=C(C#C)C(F)=C1	-0.18613	-0.34181
FC1=CC=C(CC2=CC=CC=C2)C=C1	-0.28234	-0.48922
CC1=CC=C(C=C1)C1=CC=C(F)C=C1	-0.22454	-0.42101
FC1=C(F)C(F)=C(C(F)=C1F)C1=CC=CC=C1	-0.23583	-0.36496
FC1=CC(F)=C(F)C(=C1F)C(F)(F)F	-0.18047	-0.35664
CC(F)(F)CC(F)(F)F	-0.20352	-0.44901
FC(F)(F)C(=C)C1=CC=CC=C1	-0.22404	-0.36699
FC(F)(F)C1=CC=C(CC=C)C=C1	-0.22507	-0.41204
FC1=CC=CC=C1C(F)(F)F	-0.17219	-0.32641
FC(F)C1=CC=CC=C1	-0.19898	-0.47961
FC1=C(F)C(F)=C(CC=C)C(F)=C1F	-0.22523	-0.36987
FC1=CC=CC(=C1)C1=CC=CC=C1	-0.21344	-0.40538
CC1=CC(=CC=C1)C(F)(F)F	-0.22388	-0.44488
CC1=CC=C(F)C=C1F	-0.17122	-0.36901
[2H]C1=CC([2H])=CC([2H])=C1	-0.15658	-0.29559
[2H]C1=C([2H])C([2H])=C(C)C([2H])=C1[2H]	-0.19133	-0.37331
CCCCCF	-0.18741	-0.4013
FC(F)(F)C1=C(C=C)C=CC=C1	-0.19467	-0.37823
FC1=CC=C(CC2=CC=C(F)C=C2)C=C1	-0.28003	-0.46726
FC(F)(F)C1=CC=CC2=C1C=CC=C2	-0.21218	-0.34388
FC(F)(F)C#CC1=CC=CC=C1	-0.163	-0.43709
[2H]C([2H])=CC1=CC=CC=C1	-0.19658	-0.31692
FC(F)(F)C1=CC(=CC(=C1)C(F)(F)F)C(F)(F)F	-0.11764	-0.33961
CC1=CC(C)=C(F)C(C)=C1	-0.20438	-0.40082
CC1=C(F)C(F)=CC(F)=C1F	-0.18038	-0.36075
FC(F)(F)C1=CC(=CC(C=C)=C1)C(F)(F)F	-0.19323	-0.49347
[2H]C([2H])([2H])F	-0.15945	-0.34149
[2H]C(=C)C1=CC=CC=C1	-0.19658	-0.35007
CCC1=CC=C(C=C1)C(F)(F)F	-0.22399	-0.38348
CC1=C(C=CC=C1)C(F)(F)F	-0.21731	-0.38782
FC1=C(F)C(F)=C(C#C)C(F)=C1F	-0.11136	-0.33572
CC1=C(C)C(F)=CC=C1	-0.21526	-0.38239
F\C=C(\F)C(F)(F)F	-0.15733	-0.30591
CC1=CC=CC(C)=C1F	-0.20157	-0.39381
FCC(F)(F)C(F)F	-0.1817	-0.43028
[2H]C([2H])(C)C	-0.12363	-0.27363
CC1=CC(=CC=C1F)C#C	-0.18231	-0.37126
FC(F)(F)C1=CC=CC=C1C(F)(F)F	-0.19343	-0.34356
CC1=C(F)C(F)=CC=C1	-0.18428	-0.37454
FC1=CC2=C(C=C1)C1=C(C2)C=CC=C1	-0.24425	-0.40786
CC1=CC(F)=C(C)C=C1	-0.20885	-0.36684
CC1=C(F)C=CC=C1F	-0.16403	-0.3713
FC1=CC=CC=C1C1=C(F)C=CC=C1	-0.24025	-0.36832
CC1=CC(F)=C(F)C=C1	-0.18123	-0.31471
[2H]C([2H])([2H])CC([2H])([2H])[2H]	-0.12363	-0.27363
FC1=CC=CC(=C1)C1=CC(F)=CC=C1	-0.20894	-0.39634
FC1=CC=C(C=C1F)C#C	-0.17458	-0.30421
FC1CC(F)(F)C(F)(F)C1(F)F	-0.22047	-0.44028
CC1=C(C)C=C(F)C=C1	-0.21809	-0.38314
CC(C)C1=CC=C(F)C=C1	-0.20633	-0.41548
[2H]C1=CC([2H])=C([2H])C([2H])=C1[2H]	-0.15667	-0.29577
CC(C)(C)C1=CC=C(F)C=C1	-0.21588	-0.42314
CC1=CC(F)=CC(C)=C1	-0.21036	-0.37226
[2H]C1=C([2H])C([2H])=C(F)C([2H])=C1[2H]	-0.14608	-0.35933
CC1=CC(F)=CC=C1F	-0.17708	-0.37682
[2H]C([2H])=C([2H])C1=CC=CC=C1	-0.19658	-0.3501
FC1=CC(F)=C(F)C(=C1F)C1=CC=CC=C1	-0.2368	-0.36718
FC1=CC=C(CCC2=CC=C(F)C=C2)C=C1	-0.21195	-0.41124
CC1=CC(F)=CC(F)=C1	-0.19012	-0.34811
FC1=CC(=CC(F)=C1F)C#C	-0.17113	-0.30407
FC1=CC(F)=C(C=C1)C1=CC=CC=C1	-0.23231	-0.37097
FC(=C)C1=CC=CC=C1	-0.18334	-0.36722
FC1=CC(F)=C(F)C(=C1F)C1=C(F)C(F)=CC(F)=C1F	-0.22245	-0.34345
CC1=CC=C(F)C(C)=C1	-0.20919	-0.39066
[H][13C]([H])([H])F	-0.1594	-0.3415
FC1CCCC1	-0.17298	-0.44328
FC1(F)C=CC(F)(F)C1(F)F	-0.19458	-0.33895
CC(=C)C1=C(F)C=CC=C1	-0.22216	-0.40211
FC1=CC(F)(F)C(F)(F)C1(F)F	-0.18082	-0.41974
CCC1=CC(F)=CC=C1	-0.19792	-0.39845
CCC(C)(F)F	-0.19224	-0.4344
FC1=CC=CC=C1CC1=CC=CC=C1	-0.29333	-0.44347
FC1=CC=C(C=C1F)C(F)(F)F	-0.17534	-0.44083
FC(F)C1=CC2=C(C=CC=C2)C=C1	-0.22678	-0.40243
CC(=C)C1=CC=CC(F)=C1	-0.22219	-0.39365
CC(F)(F)C1=CC=CC=C1	-0.18197	-0.42682
C1=CC=[13CH]C=C1	-0.15663	-0.29559
FC(F)(F)C(F)(F)C1=CC=CC=C1	-0.15686	-0.32588
FC1=CC=C(CCC=C)C=C1	-0.22631	-0.45138
CC1=C(F)C=C(F)C=C1F	-0.16746	-0.35706
FC(F)(F)C1=C(C=CC=C1)C1=C(C=CC=C1)C(F)(F)F	-0.2418	-0.49256
[13CH3]C1=CC=CC=C1	-0.19133	-0.37326
CCC1=CC=CC=C1F	-0.18105	-0.40749
FC1=CC=CC(F)=C1C=C	-0.18426	-0.31672
[13CH]#CC1=CC=CC=C1	-0.16566	-0.42164
CC1=C(F)C(F)=C(C)C(F)=C1F	-0.18744	-0.31974
FC(F)(F)C(F)(F)C(F)(F)C=C	-0.18464	-0.40038
FC1=C(F)C=C(C=C)C=C1	-0.17783	-0.30876
FC(F)C1=CC=C(F)C=C1	-0.20088	-0.48479
CC1=CC(=C(C)C=C1)C(F)(F)F	-0.228	-0.39413
FC(F)C(F)(F)C(F)=C(F)F	-0.18557	-0.39237
FC1=CC=C(CC#C)C=C1	-0.22056	-0.42399
FC1=C(F)C(F)=C(CC2=C(F)C(F)=C(F)C(F)=C2F)C(F)=C1F	-0.25863	-0.40265
FC1=CC(CC=C)=CC=C1	-0.22419	-0.42329
FCC(F)(F)C(F)(F)C(F)(F)F	-0.18048	-0.41332
FC1(F)CC1C=C	-0.17899	-0.39934
FC(F)(F)C1=CC=CC(CC=C)=C1	-0.25504	-0.45287
[2H]C([2H])([2H])CCC([2H])([2H])[2H]	-0.13031	-0.28002
FC1=CC(=C(F)C(F)=C1F)C(F)(F)F	-0.17915	-0.35068
C[13CH]=C	-0.1466	-0.30517
CCC1=CC(=CC=C1)C(F)(F)F	-0.24286	-0.44658
CC1=CC=C(C=C1C)C(F)(F)F	-0.21907	-0.37683
FC(F)(C=C)C(F)(F)C=C	-0.20237	-0.43505
FC(F)C(F)C(F)F	-0.21408	-0.44984
FC1=CC=C(F)C(=C1)C(F)(F)F	-0.17146	-0.32301
FC1=CC=C(C=C1)C1CC1	-0.20192	-0.40275
FC(=C)C(F)(F)C(F)(F)F	-0.02981	-0.38533
FC(F)(F)C(F)(C1=CC=CC=C1)C(F)(F)F	-0.20618	-0.32615
FC1=CC=CC(F)=C1C(F)(F)F	-0.17661	-0.35255
FC1=CC(=CC(F)=C1F)C(F)(F)F	-0.14337	-0.44001
CC1=CC(=CC(C)=C1)C(F)(F)F	-0.23376	-0.3873
FC1=CC=CC(F)=C1C#C	-0.18669	-0.34245
CC(C(F)(F)F)C(F)(F)F	-0.19088	-0.41939
CC1=CC=C(CC(F)(F)F)C=C1	-0.22887	-0.38603
CC1=CC(F)=C(F)C(F)=C1	-0.177	-0.31224
FC1CC(F)(F)C1(F)F	-0.19916	-0.43172
FCC1=CC=CC(F)=C1	-0.21824	-0.43641
FC(=C)CC(F)(F)F	-0.19881	-0.42902
CC1=C(C=CC=C1)C(F)F	-0.23586	-0.41678
FC(F)(F)C=C(C(F)(F)F)C(F)(F)F	-0.1891	-0.36865
CCC[13CH3]	-0.12936	-0.28146
CC1=C(F)C(F)=C(C(F)=C1F)C(F)(F)F	-0.18449	-0.36006
CCCCC1=CC=CC(F)=C1	-0.24127	-0.4391
CC1=C(F)C(F)=C(F)C(F)=C1	-0.17336	-0.30987
CC1=CC(C)=C(C)C(F)=C1C	-0.24345	-0.39379
C\C=C\C1=C(F)C(F)=C(F)C(F)=C1F	-0.21177	-0.34324
FC(F)(F)C(F)(C=C)C(F)(F)F	-0.16285	-0.39878
CCC1=CC(F)=CC(F)=C1	-0.19721	-0.37664
CC(C1=CC=CC=C1)C(F)(F)F	-0.22044	-0.35483
FC1=CC(=CC(F)=C1)C(F)(F)F	-0.14194	-0.43086
FC1=C(F)C(=CC=C1)C(F)(F)F	-0.17825	-0.34631
FC1=CC=C(C(F)=C1)C(F)(F)F	-0.17125	-0.32609
FC1=CC=C(C=C1C(F)(F)F)C(F)(F)F	-0.16968	-0.32493
FC1=C(C=CC(=C1)C#C)C#C	-0.18513	-0.33775
CC1=CC=CC(=C1)C(F)F	-0.2389	-0.4157
[H]C1(F)C([H])(F)C(F)(F)C(F)(F)C1(F)F	-0.20865	-0.47529
F[C@H]1[C@@H](F)C(F)(F)C1(F)F	-0.23261	-0.46419
C[13CH2]C1=CC=CC=C1	-0.20701	-0.41336
CC(=C)CC1=CC=C(F)C=C1	-0.23083	-0.4576
CC1=CC=C(F)C2=CC=CC=C12	-0.22624	-0.40037
FC1=CC(F)=C(C=C)C=C1	-0.18194	-0.32761
CCCC1=CC(F)=CC(F)=C1	-0.17529	-0.38398
CCC1=C(C=CC=C1)C(F)(F)F	-0.23578	-0.4417
CC1=C(F)C(=CC=C1)C(F)(F)F	-0.19461	-0.38966
FC1=CC=CC=C1CCC1=C(F)C=CC=C1	-0.21077	-0.47578
CC1=C(F)C(F)=C(C(F)=C1F)C1=C(F)C(F)=C(C)C(F)=C1F	-0.2095	-0.3517
C1=CC2=C(C=C1)[13CH]=CC=C2	-0.18133	-0.32882
CCCC1=CC=CC(F)=C1	-0.20131	-0.40601
FC1=CC(=CC(=C1)C(F)(F)F)C(F)(F)F	-0.14479	-0.43796
CC1=CC(C)=C(F)C=C1C	-0.23341	-0.38916
FC(CC(F)(F)F)C(F)(F)F	-0.17742	-0.42678
C=[13CH]C1=CC=CC=C1	-0.19658	-0.35008
CC1=CC=C(C=C1)C1=CC(F)=CC(F)=C1	-0.22205	-0.40978
FC1=CC2=C(CC=C2)C=C1	-0.20826	-0.3895
CC1=C(C)C(F)=CC=C1F	-0.21171	-0.36766
FC1=CC=C2CCCC2=C1	-0.21403	-0.39666
CC1=CC=C(C=C1)C(F)(C(F)(F)F)C(F)(F)F	-0.21791	-0.3681
CC1=CC(C)=C(F)C(C)=C1F	-0.20049	-0.38744
FC1=C(CCC=C)C=CC=C1	-0.21888	-0.46462
FC1=CC(F)=C(C(F)=C1)C(F)(F)F	-0.17543	-0.35617
FC1=C(C=CC=C1)C1=CC=C(C=C1)C#C	-0.23288	-0.36968
FC1=CC(C=C)=CC(F)=C1F	-0.17375	-0.30699
FC1=CC=CC=C1CC=C	-0.24629	-0.41427
CC(=C)CC1=CC=C(C=C1)C(F)(F)F	-0.23569	-0.4519
C\C=C(/F)C1=CC=CC=C1	-0.19131	-0.3518
FC1=C(F)C(=CC=C1)C1=CC=CC=C1	-0.23305	-0.36949
CC1=CC(CF)=CC=C1	-0.24835	-0.41473
FC1=CC(=CC(F)=C1F)C1=CC(F)=C(F)C(F)=C1	-0.17265	-0.30766
CC1=CC=C(C=C1)C1=C(F)C=C(F)C=C1	-0.2437	-0.38063
CC1=CC(F)=C(F)C=C1F	-0.17842	-0.31035
FC(F)=CCC(F)(F)F	-0.15913	-0.38576
CC(F)(F)C1=CC=C(F)C=C1	-0.18273	-0.35025
CCC1=C(F)C=CC=C1F	-0.18108	-0.39992
CC1=C(F)C=CC(F)=C1F	-0.18229	-0.34397
FC(F)(F)C1=CC(=C(C=C1)C#C)C(F)(F)F	-0.19802	-0.34201
FC1=CC(=CC(=C1)C#C)C#C	-0.16197	-0.28311
FC(F)(F)C1=CC=CC=C1C(=C)C1=CC=CC=C1	-0.21938	-0.46865
CC1=C(C=C(F)C=C1)C(F)(F)F	-0.21236	-0.37301
CC1=C(F)C=CC(=C1)C(F)(F)F	-0.17956	-0.45031
CC1=C(C=C(C=C1)C(F)(F)F)C(F)(F)F	-0.17256	-0.42304
FC1=CC=CC(C=C)=C1F	-0.17919	-0.30893
FC(F)(F)CC1=CC=C(C=C1)C(F)(F)F	-0.17365	-0.34282
CC1=CC=C(C(F)=C1)C(F)(F)F	-0.17578	-0.33749
FC(F)(F)C1=CC=CC=C1CC=C	-0.23401	-0.39493
FC(F)CC(F)F	-0.18334	-0.41776
[13CH2]=[13CH]C1=CC=CC=C1	-0.19658	-0.35008
FC1=CC=C(C2=C1C=CC=C2)C(F)(F)F	-0.21449	-0.34157
CC1=C(F)C(C)=C(F)C(C)=C1F	-0.19697	-0.37424
CC1=CC(=C(C=C1)C(F)(F)F)C(F)(F)F	-0.19671	-0.35222
FCC(F)CF	-0.1772	-0.42639
FC1(F)CC(=C)C1	-0.17958	-0.40126
CC1=CC=CC(=C1C)C(F)(F)F	-0.24231	-0.42496
CC1=C(C=CC(F)=C1)C(F)(F)F	-0.21538	-0.37721
CC1=CC=CC=C1CC(F)(F)F	-0.24616	-0.39315
FC1=CC(C=C)=CC(F)=C1	-0.18152	-0.3891
CC(C)CC1=CC=C(C=C1)C(F)(F)F	-0.24488	-0.44525
FC1=C(F)C(F)=C(C=C1)C(F)(F)F	-0.17883	-0.34953
CC1=CC(=C(F)C=C1)C(F)(F)F	-0.17466	-0.33173
FCC(=C)CF	-0.22572	-0.36665
FC(F)(F)C1=CC2=CC=C(C=C2C=C1)C(F)(F)F	-0.15608	-0.42946
CC(C)(F)C#C	-0.20591	-0.46528
FC1=CC=C(C=C1)C(F)(F)C(F)(F)F	-0.165	-0.31704
[H][C@]12C[C@@H]3C[C@H](C1)C[C@@](F)(C3)C2	-0.19997	-0.45986
FC1=CC(CC=C)=CC(F)=C1	-0.21289	-0.40702
FC1=CC=C(C=C1)C1=CC=C(C=C1)C#C	-0.2108	-0.4024
CC1=CC(F)=CC(F)=C1F	-0.1812	-0.36993
FC1=CC=C(F)C(=C1)C#C	-0.18547	-0.33851
CC1=CC(C)=C(C)C(C)=C1F	-0.23779	-0.39935
FC(F)(F)CC1=CC(=CC=C1)C(F)(F)F	-0.24382	-0.36836
FC1=CC(C=C)=C(F)C=C1	-0.18923	-0.38812
CC1=CC=C(C=C1)C(F)(F)C(F)(F)F	-0.21716	-0.36603
CCC(F)(F)C1=CC=CC=C1	-0.1848	-0.36026
FC(F)(F)C1CCCC(C1)C(F)(F)F	-0.16889	-0.41982
FCCC(F)F	-0.25501	-0.50378
C\C(F)=C\C(F)(F)F	-0.19546	-0.40908
FC1=CC=CC(C#C)=C1C(F)(F)F	-0.17912	-0.36123
F[C@H]1[C@H](F)C(F)(F)C(F)(F)C1(F)F	-0.1831	-0.49146
FC1=CC=CC(CC#C)=C1	-0.21985	-0.40202
FC(F)(F)C1=CCC2=CC=CC=C12	-0.23445	-0.40802
FC1=CC=CC=C1CC(F)(F)F	-0.19626	-0.41698
CC1=CC=C(C=C1)C(F)(F)C1=CC=CC=C1	-0.28496	-0.50738
CC1=CC=C(CC=C)C=C1F	-0.23237	-0.43687
FC1=CC(CCC=C)=CC(F)=C1	-0.21901	-0.42085
CC(=C)C1=CC(F)=CC(F)=C1	-0.21759	-0.38519
FC1(F)CCC(CC1)C#C	-0.19305	-0.42347
FC1(F)CC(C1)C#C	-0.19146	-0.39962
FC1=C(C=CC=C1C(F)(F)F)C(F)(F)F	-0.20479	-0.3804
CC1=C(C=CC(=C1)C(F)(F)F)C(F)(F)F	-0.17749	-0.4449
C\C=C\C(F)(F)C(F)(F)C(F)(F)F	-0.20291	-0.4208
FC1=C(F)C(F)=C(CC(F)(F)F)C(F)=C1F	-0.20775	-0.39073
CC(=C)CC1=CC=CC(F)=C1	-0.23376	-0.44516
FC(F)(F)C1CCC(CC1)C(F)(F)F	-0.16775	-0.4022
CC(=C)C1=CC=C(F)C=C1F	-0.21937	-0.38824
[13CH3]C1=CC=C([13CH3])C=C1	-0.21894	-0.38258
FC(F)(F)C1=CC2=C(C=CC2)C=C1	-0.22777	-0.37819
CC(=C)CC1=CC=CC=C1F	-0.24412	-0.45594
FC1=C(C=C(C=C1)C#C)C(F)(F)F	-0.17037	-0.32406
FC1=C(F)C=C(CC=C)C=C1	-0.22094	-0.4035
CC1=CC=C(C=C1)C1=CC=C(F)C(C)=C1	-0.22775	-0.42957
CCCC1=CC(F)=C(F)C=C1	-0.18245	-0.31636
FC1(F)CC1C#C	-0.20347	-0.48121
CC1=CC=C(C#C)C(F)=C1	-0.19021	-0.35209
FC(F)C1=CC=C(C=C)C=C1	-0.19971	-0.48185
CC1=CC=C(F)C=C1C=C	-0.22597	-0.42341
CC1=C(C=CC=C1F)C(F)(F)F	-0.21502	-0.37492
CC1=CC=CC(=C1)C1(CC1)C(F)(F)F	-0.25499	-0.43641
FC(F)(F)C1(CC1)C#C	-0.16159	-0.39192
CC(C)(C#C)C(F)(F)F	-0.18892	-0.42627
CCC1=CC(F)=C(CC)C=C1	-0.20634	-0.41371
CC(=C)C1=CC(=C(F)C=C1)C(F)(F)F	-0.17383	-0.37304
FC(F)=CC1CC2CCC1C2	-0.19644	-0.38097
CC(F)CC(F)(F)F	-0.16029	-0.37614
FC1=CC(CC(F)(F)F)=CC=C1	-0.17077	-0.35115
CCC\C=C\C(F)(F)F	-0.1883	-0.4209
CC1=CC=C(C=C1C#C)C(F)(F)F	-0.21101	-0.37555
CC1=CC(F)=CC(=C1)C#C	-0.19537	-0.35368
FC1=CC(F)=C(C=C1F)C(F)(F)F	-0.17085	-0.32546
FC1=CC=C(C#C)C2=C1C=CC=C2	-0.19371	-0.32273
CC(F)(F)C1=C(F)C=CC(=C1)C(F)(F)F	-0.18881	-0.36255
FC1=CC(F)=C(C=C1F)C#C	-0.17231	-0.30235
CC1=C(C=C(F)C=C1)C#C	-0.197	-0.4031
CC1=CC=CC=C1F	-0.17781	-0.38297
CC1=CC=CC=C1F	-0.17781	-0.38297
CC1=CC=CC=C1F	-0.17781	-0.38297
CC1=CC(F)=CC=C1	-0.18945	-0.35948
CC1=CC(F)=CC=C1	-0.18945	-0.35948
CC1=CC=C(F)C=C1	-0.19137	-0.35315
CC1=CC=C(F)C=C1	-0.19137	-0.35315
FC1=CC(CC=C)=CC(F)=C1F	-0.17649	-0.31127
FC1=CC=C(C=C1C(F)(F)F)C1=CC=CC=C1	-0.1734	-0.35705
CC1=C(C=C(C=C1)C#C)C(F)(F)F	-0.21719	-0.38044
FC(F)(F)C1=CC=C(C=C1)C1=CC=C(C=C1)C#C	-0.20886	-0.39433
FC1=C(C=CC=C1C(F)(F)F)C#C	-0.18488	-0.3466
FC1=C(CC#C)C=CC=C1	-0.20357	-0.44291
CC(=C)CCC1=CC=C(F)C=C1	-0.21358	-0.41241
CC1=C(F)C=CC(CC=C)=C1	-0.24253	-0.43551
FC1=CC=CC(=C1)C1=CC=C(C=C1)C#C	-0.20931	-0.3963
CC1=CC(F)=C(C=C1F)C(F)(F)F	-0.17475	-0.33003
CCCC(F)(F)C(F)(F)F	-0.17167	-0.40178
FC1=C(C=C)C=C(C=C1)C(F)(F)F	-0.19329	-0.49322
FC(F)C1(CC1)C#C	-0.2185	-0.43125
CC1=C(CCC=C)C=CC(F)=C1	-0.2527	-0.46519
CC(C)C(F)(F)C1=CC=CC=C1	-0.18682	-0.36639

## Sheet: CHO
SMILES	CO2_binding_energy	H2O_binding_energy
CC(=O)OC(C)=O	-0.2554	-0.58372
[H]C(=O)C1=CC=CC=C1	-0.18132	-0.51737
CC(O)=O	-0.27617	-0.78072
OC1=CC(O)=C2C(OC(=C(O)C2=O)C2=CC=C(O)C(O)=C2)=C1	-0.2076	-0.68539
COC1=CC=C(C=O)C=C1	-0.18869	-0.53889
OC1=CC=CC=C1	-0.20047	-0.55646
OC(=O)C1=CC=CC=C1	-0.18095	-0.36031
[H][C@@]12CC[C@H](O)[C@@]1(C)CC[C@]1([H])C3=CC=C(O)C=C3CC[C@@]21[H]	-0.27701	-0.51568
OC(=O)C1=CC=CC=C1O	-0.19323	-0.39269
CC(O)C(O)=O	-0.26016	-0.66733
O[C@H]1CC2=C(O)C=C(O)C=C2O[C@@H]1C1=CC=C(O)C(O)=C1	-0.31997	-0.56227
CC(=O)OC1=CC=CC=C1C(O)=O	-0.28652	-0.81082
CC(=O)C1=CC=CC=C1	-0.20602	-0.40158
OC(=O)C(O)=O	-0.27855	-0.80206
OC(=O)\C=C\C1=CC=C(O)C(O)=C1	-0.23666	-0.60111
COC1=CC(\C=C\C(O)=O)=CC=C1O	-0.23009	-0.62005
OCCO	-0.21546	-0.48201
OCC1=CC=CC=C1	-0.25635	-0.52326
CC1=CC=C(C=O)C=C1	-0.18452	-0.5263
O=C1CCCCC1	-0.20618	-0.4599
CCOCC	-0.24864	-0.53083
OC1=C(O)C=CC=C1	-0.20915	-0.60389
OC1=CC=C(C=C1)C1=C(O)C(=O)C2=C(O)C=C(O)C=C2O1	-0.20593	-0.68451
CC(C)O	-0.22855	-0.50062
O=C1C=CC(=O)C=C1	-0.18991	-0.49091
OCC(O)CO	-0.33729	-0.89637
CCCCO	-0.25002	-0.5237
COC1=CC(C=O)=CC=C1O	-0.2278	-0.60801
O=C(C1=CC=CC=C1)C1=CC=CC=C1	-0.2344	-0.51039
OC1=C(C=O)C=CC=C1	-0.17693	-0.50366
C\C(\C=C\[C@@]1(O)C(C)=CC(=O)CC1(C)C)=C\C(O)=O	-0.28202	-0.80225
CCCC(O)=O	-0.1963	-0.48835
OC1=CC=C(\C=C\C2=CC(O)=CC(O)=C2)C=C1	-0.23118	-0.5601
OC1=CC=C(O)C=C1	-0.20609	-0.54714
CC(C)(C1=CC=C(O)C=C1)C1=CC=C(O)C=C1	-0.25691	-0.51324
OC(=O)C1=CC(O)=C(O)C(O)=C1	-0.27984	-0.78425
CC1=CC(=C(O)C(=C1)C(C)(C)C)C(C)(C)C	-0.28871	-0.53315
OC1=CC(O)=C2C(=O)C=C(OC2=C1)C1=CC(O)=C(O)C=C1	-0.253	-0.6218
OC1=CC=C(C=O)C=C1	-0.19264	-0.54836
OC1=CC=C(C=C1)C1=CC(=O)C2=C(O)C=C(O)C=C2O1	-0.2671	-1.06474
COC(=O)C(C)=C	-0.20178	-0.47428
OC(CC(O)=O)C(O)=O	-0.30762	-0.86182
OC(=O)C=C	-0.27717	-0.78299
O=C1OC(=O)C=C1	-0.1642	-0.38527
COC(=O)C=C	-0.19706	-0.52148
OC(=O)CCC(O)=O	-0.24812	-0.60008
O=CC1=CC=CO1	-0.21654	-0.37412
COC1=CC=C(O)C=C1	-0.21041	-0.43743
OC(=O)\C=C\C1=CC=C(O)C=C1	-0.28167	-0.79306
CCOC(C)=O	-0.19809	-0.47597
OC1=CC2=C(C=C1)C1(OC(=O)C3=C1C=CC=C3)C1=CC=C(O)C=C1O2	-0.29201	-0.49908
COC1=CC2=C(C=C1)C=C(C=C2)[C@H](C)C(O)=O	-0.29155	-0.68514
O=C\C=C\C1=CC=CC=C1	-0.20772	-0.57654
COC1=C(O)C=CC=C1	-0.22871	-0.54818
OC(=O)CC1=CC=CC2=CC=CC=C12	-0.28833	-0.8016
OC(=O)C1=CC=C(O)C=C1	-0.28035	-0.78841
C1CCOC1	-0.27274	-0.5084
OC1=CC(O)=CC=C1	-0.20365	-0.59149
O1C=CC=C1	-0.16182	-0.32614
CC1=CC=C(O)C=C1	-0.20468	-0.37229
COC1=CC(CC=C)=CC=C1O	-0.2473	-0.45505
CC(C)(C)O	-0.24995	-0.55215
COC1=CC=CC=C1	-0.20548	-0.42849
CCCO	-0.23756	-0.50413
CCCC=O	-0.20773	-0.51532
CC(=O)CC(C)=O	-0.19265	-0.55171
CC(C)C=O	-0.18286	-0.46808
OC1=CC=C(C=C1)[C@@H]1CC(=O)C2=C(O)C=C(O)C=C2O1	-0.32704	-0.47255
O=C1OC2=CC=CC=C2C=C1	NA	NA
OC(=O)C1=CC=C(C=C1)C(O)=O	-0.27913	-0.79313
COC1=C(O)C=CC(=C1)C(O)=O	-0.28191	-0.79175
OC1=CC=C(C=C1)C1=COC2=CC(O)=CC(O)=C2C1=O	-0.28234	-0.47982
OC(=O)C1=CC(O)=C(O)C=C1	-0.22508	-0.72923
OC(=O)\C=C\C1=CC=CC=C1	-0.22142	-0.56272
O[C@H]1[C@H](O)[C@@H](O)[C@H](O)[C@H](O)[C@@H]1O	-0.21532	-0.72629
CC(C)C1=CC=CC(C(C)C)=C1O	-0.28007	-0.52899
O=C1CCCC1	-0.20217	-0.48837
OCCC1=CC=CC=C1	-0.31711	-0.56749
CCC(C)=O	-0.1925	-0.45551
CC(C)C1=C(O)C=C(C)C=C1	-0.24318	-0.55446
OC1=CC2=C(C=CC=C2)C=C1	-0.19321	-0.34217
COC(C)(C)OC	-0.28535	-0.58104
CC1(C)C2CCC1(C)C(=O)C2	-0.21738	-0.47946
OC(C(O)C(O)=O)C(O)=O	-0.30631	-0.89323
O=C1CCC(=O)O1	-0.2022	-0.47851
OCC1=CC=C(O1)C=O	-0.31329	-0.77097
O=C1OC(=O)C2=CC=CC=C12	-0.17208	-0.38969
CC(=O)OC=C	-0.20953	-0.423
OC(=O)\C=C\C(O)=O	-0.22433	-0.67829
COC(=O)C#CC(=O)OC	-0.16903	-0.4522
COC(=O)OC	-0.20243	-0.47488
CC(C)(C)OO	-0.28843	-0.62329
OC1CCCCC1	-0.23311	-0.50384
OC(=O)CC(O)=O	NA	NA
O=C1C(=C1C1=CC=CC=C1)C1=CC=CC=C1	-0.25749	-0.68188
CC(=C)C(O)=O	-0.27935	-0.78888
CC(C)C1=CC(O)=C(C)C=C1	-0.23021	-0.45948
OC1=CC=CC2=C1C=CC=C2	-0.23001	-0.58574
CC(C)C1CCC(C)CC1O	-0.25273	-0.55978
O=CCC1=CC=CC=C1	-0.20937	-0.55957
OC1=C(OC2=C(C=CC=C2)C1=O)C1=CC=CC=C1	-0.2665	-0.54268
OC1=CC2=C3C(OC(=O)C4=C3C(OC2=O)=C(O)C(O)=C4)=C1O	-0.2739	-0.76942
OCC1=CC=CO1	-0.24717	-0.60122
[H][C@]12C3=C(C[C@@]1(O)COC1=C2C=CC(O)=C1O)C=C(O)C(O)=C3	-0.34709	-0.56009
OC1=CC(O)=C2C(OC(=C(O)C2=O)C2=CC(O)=C(O)C(O)=C2)=C1	-0.27377	-0.69364
CC(=O)C=C	-0.18437	-0.52574
C1COC=CC1	-0.21527	-0.44803
COC1=C(OC)C=C(C=O)C=C1	-0.25197	-0.43776
COC1=CC=C(C=C1)C(C)=O	-0.20862	-0.52914
OC(=O)CC1=CC=CC=C1	-0.23202	-0.65003
CC(O)C1=CC=CC=C1	-0.25291	-0.61907
COC1=CC=CC=C1C=O	-0.18538	-0.52979
CC1=CC=CC(O)=C1	-0.20637	-0.38707
CC1=C(O)C=CC=C1	-0.21769	-0.49797
CCOC(=O)C=C	-0.20285	-0.50247
CCCCC(O)=O	-0.19754	-0.48523
CC(C)CC=O	-0.2247	-0.54284
O=CCCC1=CC=CC=C1	-0.23041	-0.56899
OC1=CC=CC(O)=C1O	-0.19384	-0.36884
[H][C@@]12CCC(=O)[C@@]1(C)CC[C@@]1([H])[C@@]2([H])CC=C2C[C@@H](O)CC[C@]12C	NA	NA
O=CC1CCCCC1	-0.20795	-0.50495
CCC(O)=O	-0.20197	-0.52626
[H][C@@]12CCC(=O)[C@@]1(C)CC[C@]1([H])C3=CC=C(O)C=C3CC[C@@]21[H]	-0.28227	-0.53316
[H][C@@]12CC[C@@](O)(C#C)[C@@]1(C)CC[C@]1([H])C3=CC=C(O)C=C3CC[C@@]21[H]	-0.27845	-0.51963
[H][C@@]12CC[C@@H](C)[C@]3([H])CC[C@@]4(C)OO[C@@]13[C@]([H])(OC(=O)[C@@H]2C)O4	-0.27061	-0.58585
COC1=CC(C=O)=CC=C1	-0.17695	-0.51015
OCCCO	-0.23506	-0.87865
COC1=CC(=CC(OC)=C1O)C(O)=O	-0.28269	-0.7893
CCCCC=O	-0.21316	-0.51778
CC(=O)C1=CC=C(C)C=C1	-0.20845	-0.40526
COC(=O)C1=CC=C(O)C=C1	-0.21269	-0.52578
O=C1CCCC=C1	-0.20515	-0.52232
[H][C@@]12CC[C@]3(O)C[C@]1(CC3=C)[C@@H](C(O)=O)[C@]1([H])[C@@]3(C)[C@@H](O)C=C[C@@]21OC3=O	-0.27289	-0.57612
CC1=CC(=O)C2=CC=CC=C2C1=O	-0.20102	-0.49805
OCCCCO	-0.22899	-0.50043
OCC(O)=O	-0.25837	-0.67884
CC(=O)CCC(O)=O	-0.27769	-0.78877
C1OC1C1=CC=CC=C1	-0.20686	-0.37756
O=CC1=CC2=CC=CC=C2C=C1	-0.18161	-0.51783
C1COCCO1	-0.26427	-0.48653
OC(=O)\C=C/C(O)=O	-0.2962	-0.84013
CC(C)C(O)=O	-0.28024	-0.78976
CC(=O)C(O)=O	-0.2725	-0.77955
O=CC1=CC=CC2=C1C=CC=C2	-0.20377	-0.37684
COC(OC)OC	-0.25143	-0.4967
O=CC1=CC=C2OCOC2=C1	-0.18787	-0.53642
OC1=CC=C(C=C1)C1(OC(=O)C2=CC=CC=C12)C1=CC=C(O)C=C1	-0.28576	-0.51251
OC1=CC=C(C=C1)C1=COC2=CC(O)=CC=C2C1=O	-0.28175	-0.50878
CC(=O)C=O	-0.17043	-0.44362
O=C1CCCO1	-0.20375	-0.46921
CC1(C)CC(=O)CC(=O)C1	-0.23422	-0.5504
COC1=CC=C(CO)C=C1	-0.28029	-0.61305
[H][C@@]12CCC(=O)[C@@]1(C)CC[C@@]1([H])[C@@]2([H])CCC2=CC(=O)CC[C@]12C	-0.221	-0.56936
OC[C@H]1OC(O)[C@@H](O)[C@@H](O)[C@@H]1O	-0.30416	-0.85278
OC(=O)C1=CC(O)=CC=C1O	-0.27617	-0.77761
O[C@@H]1CC2=C(O[C@@H]1C1=CC(O)=C(O)C(O)=C1)C=C(O)C=C2O	-0.34217	-0.66747
OC1(O)C(=O)C2=C(C=CC=C2)C1=O	-0.32696	-0.87616
CCOC=O	-0.18969	-0.48626
O=C1OCCO1	-0.19613	-0.48536
COC1=CC=C(C=C1)C#C	-0.20099	-0.41669
O=C(C(=O)C1=CC=CC=C1)C1=CC=CC=C1	-0.2572	-0.46529
CC1=C(C=O)C=CC=C1	-0.20792	-0.42278
OC1=CC(O)=CC(O)=C1	-0.20979	-0.59715
C\C=C\C=O	-0.20636	-0.52075
OC(=O)C1=CC=CC=C1C(O)=O	-0.28967	-0.81784
CC(C)CC(O)=O	-0.22072	-0.52569
CCC(=O)C1=CC=CC=C1	-0.21598	-0.46142
COC(=O)C1=C(O)C=CC=C1	-0.21325	-0.47307
COC(=O)C1=CC=CC=C1	-0.20939	-0.51274
O=C1C=C(OC2=C1C=CC=C2)C1=CC=CC=C1	-0.24761	-0.61868
C1CCC2OC2C1	-0.21757	-0.5008
COC1=CC=C(C=C1)C(O)=O	-0.28054	-0.78931
OC1=CC(O)=C2C(=O)C=C(OC2=C1)C1=CC=CC=C1	-0.23814	-0.5902
[H][C@@]12O[C@]3([H])C=C(C)C(=O)[C@@H](O)[C@]3(CO)[C@@](C)(C[C@H]1O)[C@]21CO1	-0.32113	-0.72701
C[C@H]1CCCC(=O)CCC\C=C\C2=CC(O)=CC(O)=C2C(=O)O1	-0.30786	-0.63954
CC(O)CO	-0.34207	-0.90379
CCCC(C)=O	-0.20171	-0.48899
CC(=O)C(C)=O	-0.16631	-0.44734
CCOC=C	-0.21834	-0.4483
CC(C)CO	-0.23237	-0.50614
CCCCCO	-0.23392	-0.50291
COC(=O)CC(C)=O	-0.27411	-0.61607
CC(O)C(C)=O	-0.2542	-0.54432
[H][C@@]12CCC(=C)[C@@]3([H])CC(C)(C)[C@]3([H])CC[C@@]1(C)O2	-0.23532	-0.56294
O=CC1=C(C=O)C=CC=C1	-0.17375	-0.51209
OC[C@H]1OC(O)C[C@@H](O)[C@@H]1O	-0.41389	-0.83962
C1CCOCC1	-0.27042	-0.5186
CC(C)C1(O)CCC(C)=CC1	-0.33851	-0.59873
CC(C)(C)C=O	-0.18399	-0.4791
CCC(=O)CC	-0.2039	-0.46181
O=C1C=CC(=O)C2=C1C=CC=C2	-0.17808	-0.50139
O=C1CCCCCO1	-0.25158	-0.55178
OC1=CC=CC(C=O)=C1	-0.18073	-0.51614
O[C@@H]1[C@H]2CO[C@H](O2)[C@H](O)[C@H]1O	-0.19978	-0.81763
O=C1CCCC2=C1C=CC=C2	-0.22742	-0.4615
CC(O)C(C)O	-0.18254	-0.68336
OC(C1=CC=CC=C1)C1=CC=CC=C1	-0.28279	-0.64982
COC1=CC(=CC=C1O)C1=C(O)C(=O)C2=C(O1)C=C(O)C=C2O	-0.25595	-0.94057
CC1=CC=C(C=C1)C(O)=O	-0.18446	-0.37643
[H][C@@]12CC[C@@](C)([C@@H](O)C1)C2(C)C	-0.24919	-0.54784
O=C1C(=COC2=CC=CC=C12)C1=CC=CC=C1	-0.27933	-0.49615
OC(=O)CC1=CC(O)=C(O)C=C1	-0.28109	-0.68663
OC1=C(O)C(O)=C2C(=O)C=C(OC2=C1)C1=CC=CC=C1	-0.23898	-0.58617
OC1=CC(O)=C(C=C1)C1=C(O)C(=O)C2=C(O)C=C(O)C=C2O1	-0.25226	-0.47224
CC1=CC=CC(C=O)=C1	-0.18218	-0.51986
CCC\C=C\C=O	-0.21595	-0.60478
CC(=O)C1=CC=C(O)C=C1	-0.20796	-0.52834
OC1=CC=C2C=CC(=O)OC2=C1	-0.20374	-0.65903
CCC(C)O	-0.23787	-0.5299
COC(=O)C#C	-0.17043	-0.4568
CCOC(=O)C1=CC=CC=C1	-0.22734	-0.47557
OC[C@H]1OC(O)[C@H](O)[C@@H](O)[C@@H]1O	-0.27734	-0.74198
[H][C@](O)(CO)[C@@]1([H])OC(=O)C(=O)C1=O	-0.29708	-0.82187
CC(=O)C1=C(O)C=CC=C1	-0.18573	-0.47026
OCC1=CC(=O)C(O)=CO1	-0.25483	-0.59089
O=C1C2=CC=CC=C2C2=C1C=CC=C2	-0.19903	-0.54906
COC1=CC=C(C=C)C=C1	-0.20614	-0.41652
OC\C=C\C1=CC=CC=C1	-0.25599	-0.50315
O=CC1=CC=C(C=O)C=C1	-0.17824	-0.50688
OC[C@H]1O[C@@H](OC2=CC=C(O)C=C2)[C@H](O)[C@@H](O)[C@@H]1O	-0.26369	-0.62345
[H][C@@]12C[C@@H](O)[C@H](O)[C@@]1(C)CC[C@]1([H])C3=C(CC[C@@]21[H])C=C(O)C=C3	-0.30961	-0.80421
CC(O)CC(O)=O	-0.27484	-0.7753
COC1=CC(CC(O)=O)=CC=C1O	-0.25445	-0.6136
COC1=CC=C(C=C1O)[C@@H]1CC(=O)C2=C(O1)C=C(O)C=C2O	-0.26304	-0.52495
COC1=C(O)C=CC(=C1)C(C)=O	-0.22773	-0.60034
CC(=O)CO	-0.27392	-0.54107
COC1=CC=CC(C=O)=C1O	-0.2322	-0.42403
CC1=CCC(CC1)C(C)(C)O	-0.25682	-0.52274
CC(C)(O)C#C	-0.2654	-0.61675
O=C1CCC=C1	-0.21348	-0.50141
O=C1CCCCCC1	-0.21964	-0.51726
CC(C)(C)C1=CC=C(O)C=C1	-0.21925	-0.45053
CC(C)CCO	-0.23993	-0.50584
O=C1CCCC(=O)C1	-0.24434	-0.54634
OC(=O)C=O	-0.18638	-0.67002
OC(=O)C=CC1=CC=C(O)C=C1	-0.28136	-0.79212
OC[C@H]1O[C@@H](O)[C@H](O)[C@@H](O)[C@@H]1O	-0.27739	-0.74182
OC1=C(O)C=C(C=O)C=C1	-0.17961	-0.52454
OC(=O)CC(=C)C(O)=O	-0.29088	-0.83914
COC(C)=O	-0.18155	-0.47299
OC(=O)C1=CC(=CC(=C1)C(O)=O)C(O)=O	-0.30689	-0.8413
CC(C)(C)OC(=O)C=C	-0.21662	-0.52492
OC(=O)CCC1=CC=CC=C1	-0.25875	-0.68985
O=C1CC(OC2=C1C=CC=C2)C1=CC=CC=C1	-0.26896	-0.45514
CCOC(=O)C#C	-0.18539	-0.45702
CC(=C)C1CC=C(C)C(=O)C1	-0.22226	-0.48556
CC1=CC=CO1	-0.18857	-0.38278
O=C1CCC2=C1C=CC=C2	-0.21159	-0.49619
CC(C)[C@@H]1CC[C@@H](C)C[C@H]1O	-0.26631	-0.58179
CC(C)(C)C1=CC(O)=CC=C1O	-0.22883	-0.44282
CC1=CC(=O)OC2=CC(O)=CC=C12	-0.20062	-0.45065
OC(C(=O)C1=CC=CC=C1)C1=CC=CC=C1	-0.22494	-0.50949
CC(=O)C1=CC2=C(C=CC=C2)C=C1	-0.20694	-0.40286
O=CC1=CC=C(C=C1)C1=CC=CC=C1	-0.18443	-0.52646
O=C1C2=C(C=CC=C2)C(=O)C2=C1C=CC=C2	-0.17958	-0.50628
CC(=C)C=O	-0.18435	-0.45614
OC[C@H]1O[C@@H](OC2=C(O)C=C3OC(=O)C=CC3=C2)[C@H](O)[C@@H](O)[C@@H]1O	-0.39977	-0.7809
O[C@@H]1CC(=C[C@@H](O)[C@H]1O)C(O)=O	-0.28104	-0.79476
[H][C@@]12CC[C@H](O)[C@@]1(C)CC[C@@]1([H])[C@@]2([H])CCC2=CC(=O)CC[C@]12C	NA	NA
CC(C)(C)C(O)=O	-0.27841	-0.78432
[H][C@](O)(CO)[C@]([H])(O)CO	-0.23692	-0.56281
CC1=CC=C(CO)C=C1	-0.26185	-0.50813
CC(=O)CC(=O)C1=CC=CC=C1	-0.24357	-0.58691
O1C=CC2=CC=CC=C12	-0.1793	-0.33392
CC1=CC=CC(C)=C1O	-0.23964	-0.49372
OC[C@H]1OC(=O)[C@H](O)[C@@H](O)[C@@H]1O	-0.17375	-0.67599
OC[C@H]1O[C@H](O)[C@H](O)[C@@H](O)[C@@H]1O	-0.32278	-0.681
COC(OC)C1=CC=CC=C1	-0.2771	-0.49722
CC(=O)\C=C\C1=C(C)CCCC1(C)C	-0.24056	-0.60376
CCOC(=O)C(C)O	-0.28662	-0.61512
COC1=C(O)C=CC(C=C)=C1	-0.24262	-0.44926
CC(C)=CCCC(C)=O	-0.20486	-0.50582
COC(=O)C1=CC=C(C=O)C=C1	-0.20406	-0.46184
CC(C)C1=CC=C(C=O)C=C1	-0.18503	-0.52709
COCCO	-0.25043	-0.6958
C1COCO1	-0.28952	-0.50703
CC1CCC(=O)O1	-0.21221	-0.499
OC1=C(C=O)C2=C(C=CC=C2)C=C1	-0.23978	-0.73525
CCCCC(C)=O	-0.20359	-0.48881
CC(=O)C1=CC=CO1	-0.22627	-0.3928
OCCCC1=CC=CC=C1	-0.23986	-0.55066
CCC1=CC=C(O)C=C1	-0.21695	-0.41927
O=C(C=CC1=CC=CC=C1)C1=CC=CC=C1	-0.21858	-0.57923
O=C(\C=C\C1=CC=CC=C1)C1=CC=CC=C1	-0.21858	-0.57915
CC1(C)OC(=O)CC(=O)O1	-0.21675	-0.49343
CC1=CC=C(O1)C=O	-0.21254	-0.58062
O[C@H]([C@@H](O)C(O)=O)C(O)=O	-0.31283	-0.87506
O[C@@H]1[C@H](OC2=C(C(O)=CC(O)=C2)C1=O)C1=CC=C(O)C(O)=C1	-0.21915	-0.59177
CC(=O)C1=CC=C(C=C1)C1=CC=CC=C1	-0.21489	-0.3969
CC(C)C1=CC(=O)C(C)=CC1=O	-0.19948	-0.50025
O1C2=CC=CC=C2C2=CC=CC=C12	-0.17869	-0.34378
COC1=C(O)C=C2OC(=O)C=CC2=C1	-0.20737	-0.50169
OCCC#C	-0.21433	-0.49688
C1COCCOCCOCCOCCOCCO1	-0.39242	-0.85349
[H][C@@](C)(O)C(O)=O	-0.28004	-0.79497
OCC(=O)CO	-0.29525	-0.74891
COC1=CC=C(C=C1)C1=CC=CC=C1	-0.21908	-0.41591
[H][C@]12CC=C(CO)[C@@]1([H])[C@H](O)OC=C2C(=O)OC	-0.23307	-0.49277
CC(C)(O)C(C)(C)O	-0.24654	-0.52487
CCOC(=O)C1=CC=C(O)C=C1	-0.23015	-0.49138
OC(=O)C1=CC(=CC=C1)C(O)=O	-0.28076	-0.80066
O=C1C(=O)C2=C(C=CC=C2)C2=C1C=CC=C2	-0.24709	-0.42642
CCOC(=O)CC	-0.20688	-0.48624
CC(=O)C(C)(C)C	-0.19599	-0.52606
OC1OCC=C2OC(=O)C=C12	-0.34896	-0.72785
OC1=CC=C2C(OC(=C(O)C2=O)C2=CC(O)=C(O)C=C2)=C1	-0.21685	-0.58567
COCOC	-0.2364	-0.49109
OCC(O)C=O	-0.23604	-0.52894
COC1=CC=CC=C1OC	-0.26646	-0.47014
CC(=O)OC1=CC=CC=C1	-0.2621	-0.45818
OC(C(O)=O)C1=CC=CC=C1	-0.28273	-0.80224
[H][C@@]12CCC(=O)[C@@]1(C)CC[C@@]1([H])[C@@]2([H])CC(=C)C2=CC(=O)C=C[C@]12C	-0.22476	-0.56834
CC(=O)\C=C\C1=CC=CC=C1	-0.22285	-0.5711
OC1CCCC1	-0.25506	-0.54063
COC1=CC(C)=CC=C1O	-0.24809	-0.45996
COC1=C(O)C=CC(\C=C\CO)=C1	-0.24359	-0.45198
CC(C)CC(C)=O	-0.19703	-0.50686
OC1O[C@@H]([C@@H](O)[C@H](O)[C@H]1O)C(O)=O	-0.34406	-0.83254
COC1=CC=C(C=C1)C1=COC2=CC(O)=CC=C2C1=O	-0.2848	-0.51141
OCC1CO1	-0.20276	-0.49364
O=C1C2=C(OC3=C1C=CC=C3)C=CC=C2	-0.20115	-0.5512
[H]C(C)(CC)CO	-0.234	-0.50132
CC1CCCCC1=O	-0.21759	-0.48914
OC1=CC=C(C=O)C(O)=C1	-0.23571	-0.99722
COC1=CC=CC(OC)=C1O	-0.25373	-0.46536
COC1=CC(O)=CC=C1	-0.20873	-0.42841
C\C=C\C(O)=O	-0.18579	-0.37349
COC=O	-0.17489	-0.46387
O=C(CC1=CC=CC=C1)C1=CC=CC=C1	-0.28317	-0.486
OC(=O)C1=CC=CC(O)=C1	-0.27904	-0.78596
COC1=CC=C(CC=C)C=C1	-0.24006	-0.45295
O=C1OC(=O)C2=CC3=C(C=C12)C(=O)OC3=O	-0.18145	-0.43233
O=C1OC2=CC3=C(C=CO3)C=C2C=C1	-0.19626	-0.45725
CC(C)(CO)CO	-0.23056	-0.52829
COC(=O)\C=C\C1=CC=CC=C1	-0.21697	-0.54456
OC(=O)\C=C\C1=CC=CC=C1O	-0.27899	-0.72934
OC(=O)C1CCCCC1	-0.28097	-0.7904
OC(=O)CC1=CC=C(O)C=C1	-0.25958	-0.64234
COC1=C(O)C=CC(\C=C\C)=C1	-0.24504	-0.45476
CC1=CC=C(O)C(C)=C1	-0.22602	-0.54598
COC1=C(O)C=C(C=O)C=C1	-0.23156	-0.42494
OC(=O)C1=CC=CO1	-0.20864	-0.56995
CCOC(=O)C(C)=O	-0.25106	-0.48642
CC1=C(CO)C=CC=C1	-0.2793	-0.60274
CCC1=CC(OC)=C(O)C=C1	-0.24813	-0.46061
COC1=CC=C(OC)C=C1	-0.21532	-0.42205
CC1=CC=CC=C1C(O)=O	-0.21002	-0.4838
COC1=C2OC(C)=CC(=O)C2=C(OC)C2=C1OC=C2	-0.32448	-0.5717
OC1=CC(O)=C2C(=O)C[C@H](OC2=C1)C1=CC=C(O)C(O)=C1	-0.28077	-0.51073
[H][C@@](C)(O)C1=CC=CC=C1	-0.2715	-0.60938
C\C=C\C=C\C(O)=O	-0.18857	-0.37864
OC1=CC=C(C=C1)C1=CC=CC=C1	-0.21875	-0.41208
CC(=O)CCC1=CC=CC=C1	-0.1921	-0.56245
OC(=O)C1=CC=C(C=O)C=C1	-0.24416	-0.62823
CC(C)C1CCC(C)CC1=O	-0.24226	-0.57535
CCCC(C)O	-0.25074	-0.54848
CC(=O)OCC1=CC=CC=C1	-0.28803	-0.55823
CC(C)=CC(C)=O	-0.21181	-0.51971
COC1=CC(=CC(OC)=C1O)C(C)=O	-0.23362	-0.61409
[H][C@](C)(O)C1=CC=CC=C1	-0.27151	-0.60952
CC(C)(C)C1=CC(=C(O)C=C1)C(C)(C)C	-0.27108	-0.52594
CC1COC(=O)O1	-0.20898	-0.51391
COC1=CC=C(\C=C\C)C=C1	-0.2069	-0.42014
COCCOC	-0.34414	-0.57904
CC1=CC=C(C)O1	-0.19558	-0.40347
CCC(O)C1=CC=CC=C1	-0.26272	-0.62102
COC1=C2OC(=CC(=O)C2=C(O)C=C1O)C1=CC=CC=C1	-0.2322	-0.44929
COC1=CC(OC)=CC=C1	-0.21905	-0.43192
C(OC1=CC=CC=C1)C1CO1	-0.28671	-0.55795
COC1=CC=C(C=O)C(OC)=C1	-0.19589	-0.5596
OC(=O)C1=CC=C(O1)C(O)=O	-0.27999	-0.79695
CC(=O)CCC(C)=O	-0.28772	-0.61349
CCCC(=O)OC	-0.17916	-0.49534
CC(C)(C)C1CCC(=O)CC1	-0.21731	-0.51836
COC(=O)C1=CC(O)=C(O)C(O)=C1	-0.21328	-0.48993
CC(=O)O[C@@H]1C[C@@H]2CC[C@@]1(C)C2(C)C	-0.24081	-0.52189
CC(=O)OC(C)(C)C	-0.2133	-0.49564
O=C1CCCCCCC1	-0.22381	-0.55983
OC1=CC(O)=C2C(OC(=C(O)C2=O)C2=CC=CC=C2)=C1	-0.22146	-0.39788
COC1=C2OC=CC2=CC2=C1OC(=O)C=C2	-0.27217	-0.5905
CC(C(O)=O)C(O)=O	-0.29181	-0.83633
O=C1CCC1	-0.19555	-0.44445
C[C@@H]1CCC(=C(C)C)C(=O)C1	-0.30523	-0.56245
OC1=C(C=CC=C1)C1=CC=CC=C1	-0.24382	-0.65223
OC[C@H]1O[C@H]([C@H](O)[C@@H](O)[C@@H]1O)C1=C(O)C2=C(OC3=C(C=C(O)C(O)=C3)C2=O)C=C1O	NA	NA
OC1=C(O)C2=C(C=C1)C(=O)C1=C(C=CC=C1)C2=O	-0.19309	-0.52234
OC1=CC=C(\C=C\C(=O)C2=CC=C(O)C=C2O)C=C1	-0.27108	-0.54985
OCCC=C	-0.22814	-0.5015
OC1=CC(\C=C\C2=CC=C(O)C(O)=C2)=CC(O)=C1	-0.21639	-0.39434
CC1=CC(=O)CC(C)(C)C1	-0.22407	-0.54767
COC1=CC=C(C)C=C1	-0.21654	-0.42282
COC1=CC(OC)=CC(OC)=C1	-0.23455	-0.44806
CCC(=O)C=C	-0.20068	-0.39533
CC1=CC(=CC=C1)C(O)=O	-0.23314	-0.54185
CC(C)(C)C1=CC=C(C=O)C=C1	-0.1855	-0.52803
OC1CCCC=C1	-0.26331	-0.58923
CC(C=O)C1=CC=CC=C1	-0.21438	-0.55448
OC1=C2C(=O)C=CC(=O)C2=CC=C1	-0.23204	-0.94759
COC1=CC=CC(=C1)C(C)=O	-0.20752	-0.40672
CCC(C)C(O)=O	-0.21935	-0.52399
CC(=O)OCC=C	-0.20345	-0.49051
C1CC=CO1	-0.20576	-0.41316
O=C1C2CC3CC(C2)CC1C3	-0.21251	-0.48186
CC1=CC(O)=CC(C)=C1	-0.22105	-0.39837
O[C@@H]1CC2=C(O)C=C(O)C=C2O[C@@H]1C1=CC(O)=C(O)C=C1	-0.34195	-0.61077
CCOC(=O)OC	-0.21318	-0.4931
O=CC1=C2C=CC=CC2=CC2=CC=CC=C12	-0.21456	-0.44642
OCC(O)C(O)=O	-0.3134	-0.82031
CC(=C)OC(C)=O	-0.2471	-0.47664
CC(C)(C)OOC(C)(C)C	-0.24426	-0.57445
CCC(C)C=O	-0.1862	-0.47471
O(C1=CC=CC=C1)C1=CC=CC=C1	-0.19914	-0.46397
CC(C)OC(C)C	NA	NA
CC(C)CC(C)O	-0.25843	-0.51721
CC(C)COC(C)=O	-0.23521	-0.50368
OC12CC3CC(CC(C3)C1)C2	-0.25417	-0.56026
C\C1=C/CC[C@@]2(C)O[C@H]2[C@H]2OC(=O)C(=C)[C@@H]2CC1	-0.21594	-0.52605
O=C1CCOCC1	-0.20189	-0.50333
CC1CCC(=O)CC1	-0.20102	-0.45411
OC(=O)C#C	-0.24152	-0.67474
CO[C@H]1O[C@H](CO)[C@@H](O)[C@H](O)[C@H]1O	-0.23006	-0.63793
COC(C)=C	-0.21592	-0.44885
COC1=CC=C(CO)C=C1OC	-0.27059	-0.47355
CC(C)=CCO	-0.28802	-0.5693
OC1=CC=C(CC2=CC=C(O)C=C2)C=C1	-0.29463	-0.5077
O=C1CCCCO1	-0.21905	-0.49029
COC(C)(C)C	-0.24759	-0.54555
OCCC(O)=O	-0.25406	-0.65685
CC1=CC2=C(C(O)=C1)C(=O)C1=C(O)C=CC=C1C2=O	-0.19663	-0.5229
OC1=CC=C2C=CC=CC2=C1C1=C(O)C=CC2=C1C=CC=C2	-0.29512	-0.68573
OCCOC1=CC=CC=C1	-0.28515	-0.52584
O=C1CC(=O)C2=CC=CC=C12	-0.19625	-0.54554
O=CC1CC1	-0.19913	-0.49665
COC1=CC(O)=C(C=O)C=C1	-0.19557	-0.5591
OC1=C(O)C=C2C=CC(=O)OC2=C1	-0.20032	-0.45386
CC(=O)C1=CC=CC2=CC=CC=C12	-0.2301	-0.4348
CCC(=O)OC	-0.19454	-0.47319
CC1=CC(O)=CC(O)=C1	-0.21058	-0.54564
CC1=C(O)C(=O)C=CO1	-0.22628	-0.55558
COC1=CC=CC=C1C(O)=O	-0.27907	-0.60254
OC(=O)C1=CC2=C(C=CC=C2)C=C1	-0.25555	-0.6179
OCC1CCCO1	-0.24992	-0.49398
OC1=CC=CC2=C1C(=O)C1=C(O)C=CC=C1C2=O	-0.23337	-0.4216
COC(=O)C(=O)OC	-0.23701	-0.52911
OCC1=CC=C(O)C=C1	-0.27317	-0.60204
CC(=O)C1=CC=CC=C1C	-0.25324	-0.49541
OC(=O)C(=O)C1=CC=CC=C1	-0.27512	-0.79061
OCCCC#C	-0.2264	-0.50339
COC1=CC=C(C=C1)C1=CC(=O)C2=C(O)C=C(O)C=C2O1	-0.23969	-0.59219
CC\C=C/CCO	-0.26069	-0.58583
OC(=O)C1=C(O)C(O)=CC=C1	-0.27549	-0.78172
CC1=CC=C(O)C(O)=C1	-0.22398	-0.41141
CC(C)OC(C)=O	-0.19904	-0.49042
OC(=O)C1=CC=CC2=CC=CC=C12	-0.29068	-0.71261
OCC1=CC2=C(C(O)=C1)C(=O)C1=C(C=CC=C1O)C2=O	-0.29746	-0.6367
COC1=CC=C(C(=O)C2=CC=CC=C2)C(O)=C1	-0.24405	-0.48933
[H][C@]12OC[C@@H](O)[C@@]1([H])OC[C@@H]2O	-0.28536	-0.83066
O1C(=C2C=CC=CC2=C1C1=CC=CC=C1)C1=CC=CC=C1	-0.24482	-0.43011
CC(C)=CC=O	-0.18921	-0.48926
OC1=CC(O)=C2C(=O)CC(OC2=C1)C1=CC=CC=C1	-0.27188	-0.46216
CCOC(=O)C(C)C	-0.22935	-0.53875
COC1=CC(C=O)=C(OC)C=C1	-0.14498	-0.51978
OC(C1=CC=CC=C1)(C1=CC=CC=C1)C1=CC=CC=C1	-0.30621	-0.69765
COC1=CC=C(CC(O)=O)C=C1	-0.27087	-0.64605
CC1(C)C2CCC1(C)C(=O)C2=O	-0.27733	-0.54373
CC1(C)[C@@H]2CC[C@@]1(C)C(=O)C2	-0.21738	-0.49366
CC(C)(O)C=C	-0.24399	-0.52474
COC1=CC(C=O)=CC(OC)=C1O	-0.23244	-0.61889
COC1=C(OC)C=C(C=C1)C(O)=O	-0.28127	-0.78646
COC1=CC=CC=C1C(C)=O	-0.21693	-0.41183
O=CC(=O)C1=CC=CC=C1	-0.20428	-0.42704
CC(C)(C)C1=CC=CC(=C1O)C(C)(C)C	-0.27064	-0.52429
COC1=CC(C=CC(O)=O)=CC=C1O	-0.24214	-0.60748
O=C1CCCC(=O)O1	-0.21665	-0.48544
C1CCCC2OC2CC1	-0.22731	-0.54819
COC1=CC(C=O)=CC(OC)=C1	-0.21847	-0.58239
[H][C@@]12CC[C@@](O)(C#C)[C@@]1(C)CC[C@]1([H])[C@@]3([H])CCC(=O)C=C3CC[C@@]21[H]	NA	NA
COC(=O)CC1=CC=CC=C1	-0.28631	-0.56947
COC1=CC(C=O)=C(O)C=C1	-0.18097	-0.51981
CCC1CO1	-0.23759	-0.50903
CCC(O)CC	-0.24044	-0.49778
CC(C)C(=O)C1=CC=CC=C1	-0.21385	-0.51096
O=C1OCC2=C1C=CC=C2	-0.18598	-0.36969
C[C@H]1COC2=C1C(=O)C(=O)C1=C2C=CC2=C1CCCC2(C)C	-0.29195	-0.56905
O=C1C(=O)C2=C3C1=CC=CC3=CC=C2	-0.24161	-0.42429
OCCCC=C	-0.2359	-0.46841
OC[C@H]1OC(O)[C@H](O)[C@@H](O)[C@H]1O	-0.30968	-0.76195
C=CCC1=CC2=C(OCO2)C=C1	-0.24429	-0.4498
CCC1=CC=CC=C1O	-0.23423	-0.55636
C1C2=C(OC3=C1C=CC=C3)C=CC=C2	-0.2181	-0.41241
CCCCC(C)O	-0.29552	-0.54954
COC1=CC2=C(C(O)=C1)C(=O)C1=C(C=C(C)C=C1O)C2=O	-0.27221	-1.09359
CC(=O)C1=CC(C)=CC=C1	-0.22552	-0.52909
CCCC(=O)C1=CC=CC=C1	-0.20361	-0.48195
COC1=C(O)C=C2OC=C(C(=O)C2=C1)C1=CC=C(O)C=C1	-0.29059	-0.51547
CC1=CC=C(O)C=C1C	-0.22533	-0.39772
[H][C@](O)(CC=C(C)C)C1=CC(=O)C2=C(C(O)=CC=C2O)C1=O	-0.21254	-0.6028
OC(=O)COC1=CC=CC=C1	-0.29256	-0.49324
CC1=CC(=O)C2=C(O)C=CC=C2C1=O	-0.20502	-0.38929
CCOC(=O)C1CCCC1=O	-0.28276	-0.61424
OC1=CC=C(C=C1)[C@@H]1CC(=O)C2=C(O1)C=C(O)C=C2	-0.24174	-0.57224
CCOC(=O)C1CCCCC1=O	-0.28514	-0.61577
[H]C(O)(CC)C=C	-0.24438	-0.49712
CC(=O)C1=C(O)C=C(O)C=C1	-0.25124	-1.00652
OC(=O)CC(=O)C(O)=O	-0.25407	-0.60227
OC1=CC=C(C=C1)[C@H]1COC2=CC(O)=CC=C2C1	-0.33057	-0.556
COC1=CC=C(C=C1)C(C)O	-0.28068	-0.60815
OC(=O)C1=CC(O)=C(C=C1)C(O)=O	-0.25228	-0.63655
[H][C@@]1(OC[C@]2([H])[C@]([H])(OC[C@]12[H])C1=CC=C2OCOC2=C1)C1=CC2=C(OCO2)C=C1	-0.3705	-0.66509
C\C=C\CO	-0.23864	-0.5076
O=C1C=COC2=CC=CC=C12	-0.20147	-0.56788
COC1=C2C=CC(=O)OC2=CC2=C1C=CO2	-0.20028	-0.46135
CCC(C)(C)O	-0.26968	-0.55575
CC1=CC(C)=C(O)C(C)=C1	-0.24235	-0.47057
COC1=CC=CC(=C1)C(O)=O	-0.25404	-0.60689
O=C1CCC2(CC1)OCCO2	-0.23791	-0.48761
OC(=O)C12CC3CC(CC(C3)C1)C2	-0.21961	-0.58428
CCOC(=O)C(C)=C	-0.21153	-0.48021
OCC1CCCCC1	-0.24389	-0.5074
CCC(=O)C(C)=O	-0.1847	-0.42924
CC(=C)CO	-0.24376	-0.49601
OC(=O)C1=C(O)C=C(O)C=C1	-0.17014	-0.3929
CC1=CC(C)=C(C=O)C(C)=C1	-0.22772	-0.44853
COC(=O)C(C)=O	-0.22783	-0.45115
COC1=CC2=CC=CC=C2C=C1	-0.21674	-0.41739
O=CC1=COC=C1	-0.21283	-0.58251
[H][C@@]12O[C@]3([H])C=C(C)C(=O)[C@@H](O)[C@]3(CO)[C@@](C)([C@H](O)[C@H]1O)C21CO1	-0.31998	-0.89578
CCCCC1CO1	-0.24826	-0.52181
OCC1=C(O)C=CC=C1	-0.2763	-0.59419
OC(=O)C#CC1=CC=CC=C1	-0.24466	-0.67805
CC(C)(C)CO	-0.23761	-0.51389
CC(O)C=C	-0.27373	-0.56751
CC(C)[C@@]12C[C@@H]1[C@@H](C)C(=O)C2	-0.20197	-0.46604
CC1=CC(O)=C(C)C=C1	-0.22636	-0.57695
COC1=C(OC)C=C(C=C1)C(C)=O	-0.25625	-0.45108
C1OCOCO1	-0.24721	-0.46569
O=C1OCC=C1	-0.18432	-0.40091
COC1=C(O)C=CC(CO)=C1	-0.24699	-0.45204
CC1=CC=C(C=C1)C(=O)C1=CC=CC=C1	-0.23796	-0.51524
CC(C)(O)C1=CC=CC=C1	-0.28048	-0.61396
OCC(O)C1=CC=CC=C1	-0.25137	-0.67717
CC1=CC=C(O)C(C=O)=C1	-0.18623	-0.52005
CC1CCCC(=O)C1	-0.20819	-0.46691
OC(=O)C1=CC=C(C=C1)C1=CC=CC=C1	-0.18282	-0.37538
O=C1OC(=O)C2=C3C(C=CC=C13)=CC=C2	-0.18712	-0.41071
OC(=O)CCC=C	-0.27639	-0.77939
COC(=O)\C=C\C	-0.18584	-0.48443
OCC#CCO	-0.32789	-0.70987
CC(O)C#C	-0.23029	-0.65749
OC1=C(CC2=C(O)C3=CC=CC=C3OC2=O)C(=O)OC2=CC=CC=C12	-0.37009	-0.8757
CCOC1=CC=CC=C1	-0.22268	-0.45422
COC1=C(CC=C(C)C)C2=C(C=CC(=O)O2)C=C1	-0.33935	-0.57838
[H][C@@]12OC(C)(C)O[C@]1([H])[C@@]1([H])OC(C)(C)O[C@@]1([H])[C@@H](CO)O2	-0.21597	-0.55033
COC1=C(OC)C(C=O)=CC=C1	-0.30159	-0.46794
CC1=CC(O)=C2C(=O)C3=C(C=C(O)C=C3O)C(=O)C2=C1	-0.1951	-0.52118
CC(C)(C)CC(C)(C)C1=CC=C(O)C=C1	-0.25413	-0.48483
OC1(CCCCC1)C#C	-0.26702	-0.62794
[H][C@](O)(CC)C1=CC=CC=C1	-0.29935	-0.69984
[H][C@@](O)(CC)C1=CC=CC=C1	-0.26463	-0.51532
COC1CCC(OC)O1	-0.34083	-0.66194
O=C1CCCCCCCCCCC1	-0.25847	-0.57125
CC(=O)C1CC1	-0.20622	-0.50457
COC(C)(OC)OC	-0.26212	-0.55969
[H][C@](O)(CC(O)=O)C(O)=O	-0.2761	-0.79442
CC(=C)[C@@H]1CC=C(C)C(=O)C1	-0.20887	-0.52364
C1CC2=CC=CC=C2O1	-0.22939	-0.44724
CC(C)C(=O)C(C)C	-0.21726	-0.54645
O=CC1=CC=C(O1)C=O	-0.21513	-0.41252
OCCC1=CC=C(O)C=C1	-0.32289	-0.57497
COC1=CC=C(C=C1)C(=O)C1=CC=CC=C1	-0.24373	-0.52238
CCOC(=O)C#CC1=CC=CC=C1	-0.24481	-0.55729
OC(=O)C1=C(C=O)C=CC=C1	-0.26347	-0.66654
OC(=O)C1CC1	-0.18278	-0.36515
CC1=CC(=O)CCC1	-0.2078	-0.53442
CC(C(O)=O)C1=CC=CC=C1	-0.28513	-0.80314
CC1=C(C)C(O)=CC=C1	-0.22825	-0.42971
CC(C)(C)C1=CC(C=O)=C(O)C(=C1)C(C)(C)C	-0.26967	-0.46308
COC(=O)C1=CC=C(OC)C=C1	-0.21375	-0.52653
O=C1C=CC2=C(C=CC=C2)C1=O	-0.24504	-0.45214
CC\C=C\C=C\C=O	-0.21215	-0.53511
O=CC1=CC(C=O)=CC=C1	-0.18788	-0.52472
OC(=O)CCC1=CC=C(O)C=C1	-0.26451	-0.69221
COC1=CC=C(\C=C\C(O)=O)C=C1	-0.27969	-0.78249
OC1=C2C=CC3=CC=CC4=C3C2=C(C=C1)C=C4	-0.2222	-0.36219
CCC(O)C(O)=O	-0.28608	-0.81448
O=C(OC1=CC=CC=C1)C1=CC=CC=C1	-0.26219	-0.4817
CCOC1=CC(C=O)=CC=C1O	-0.24849	-0.48184
CCCC1=CC(OC)=C(O)C=C1	-0.25515	-0.47594
CC1(C)CO1	-0.22099	-0.5072
O=C1CCO1	-0.18443	-0.44369
CC1(C)OCC(CO)O1	-0.2662	-0.50956
O=C1COC(=O)CO1	-0.21353	-0.49626
COC(=O)C(C)O	-0.20422	-0.67638
OCCCCC#C	-0.24054	-0.51642
CC(=O)C1CCCCC1	-0.22724	-0.56935
CCOCCO	-0.25479	-0.7182
CCC(=O)C(O)=O	-0.27339	-0.78054
CO[C@H]1O[C@H](CO)[C@@H](O)[C@H](O)[C@@H]1O	-0.34421	-0.64078
CC1(C)OC[C@@H](O1)C=O	-0.24034	-0.49207
CC(=C)CCO	-0.23392	-0.50112
CC1OC(C)OC(C)O1	-0.24991	-0.57252
O=CC1=C2C=CC3=C4C(C=CC(C=C1)=C24)=CC=C3	-0.22357	-0.32555
CC\C=C\C=O	-0.19018	-0.54383
[H][C@@]12CC[C@H](O)[C@@]1(C)CC[C@]1([H])C3=C(CC[C@@]21[H])C=C(O)C(OC)=C3	NA	NA
O=C1OC=CO1	-0.15978	-0.38026
OC1=CC=C(C=C1)C(=O)C1=CC=CC=C1	-0.24269	-0.52481
CC(O)C1=CC=C(C)C=C1	-0.28778	-0.61442
CC(C)(OO)C1=CC=CC=C1	-0.29798	-0.64654
OC1=CC(O)=C(O)C=C1	-0.23076	-0.60995
[H][C@@]1(COC(C)(C)O1)[C@@]1([H])O[C@]2([H])OC(C)(C)O[C@]2([H])[C@H]1O	-0.31775	-0.64238
CC(C)(O)C(=O)C1=CC=CC=C1	-0.30182	-0.69536
CCOC(C)(C)C	-0.24315	-0.59076
CCC1=CC=C(C=O)C=C1	-0.18448	-0.52571
OC(=O)C1=CC(O)=CC(O)=C1	-0.28027	-0.78962
O=C1C=C(OC2=C1C=CC1=CC=CC=C21)C1=CC=CC=C1	-0.24865	-0.621
[H][C@@]12CC[C@H](O)[C@@]1(C)CC[C@]1([H])[C@@]3([H])CCC(=O)C=C3CC[C@@]21[H]	-0.25342	-0.52286
CC(C)=CCOC1=C2OC(=O)C=CC2=CC2=C1OC=C2	-0.33184	-0.71133
O=C1OC2(OC=C(C2=O)C2=CC=CC=C2)C2=CC=CC=C12	-0.24309	-0.56751
COC1=CC=CC(CO)=C1	-0.28544	-0.61175
OC(=O)C(=O)CC1=CC=CC=C1	-0.26663	-0.54153
CC(CO)(CO)C(O)=O	-0.23986	-0.57056
CC(=O)C1=CC=CC(O)=C1	-0.21046	-0.4144
CC(C)(O)C(O)=O	-0.1924	-0.64975
OCC#CC1=CC=CC=C1	-0.29227	-0.63711
CC(C)(C)C1=CC=CC=C1O	-0.24086	-0.58313
CC(C)=CC(O)=O	-0.27505	-0.77
CCOC(=O)C1=CC(O)=C(O)C(O)=C1	-0.25063	-0.49558
CCC\C=C\CO	-0.2646	-0.51477
O=C1OC(=O)C2=C3C1=CC=C1C4=C5C(=CC=C6C(=O)OC(=O)C(C=C4)=C56)C(C=C2)=C31	-0.19024	-0.42572
COC1=CC=C(C(C)=O)C(O)=C1	-0.25322	-0.99933
COC(=O)C(C)C	-0.21476	-0.53765
OC(=O)CCC#C	-0.22182	-0.53974
C=CC(=O)C1=CC=CC=C1	-0.2267	-0.51094
[H][C@@]12CC[C@H](O)[C@@]1(C)CC(=O)[C@@]1([H])[C@@]2([H])CCC2=CC(=O)CC[C@]12C	NA	NA
OCC1CC1	-0.27308	-0.49397
OC(=O)C(C1=CC=CC=C1)C1=CC=CC=C1	-0.30727	-0.66011
CC(O)CC(C)(C)O	-0.35949	-0.84326
COC1=C(CO)C=CC=C1	-0.25098	-0.50459
COC1=CC2=C(C3C=COC3O2)C2=C1C(=O)C1=C(O2)C=CC=C1O	-0.28249	-0.55674
OC1=CC=C(O)C2=C1C(=O)C1=CC=CC=C1C2=O	-0.24256	-1.01127
COC(=O)C(=O)C1=CC=CC=C1	-0.2102	-0.55759
CC(C)(C)C1=CC(=C(O)C(O)=C1)C(C)(C)C	-0.28594	-0.51031
O=C1CCOC2=C1C=CC=C2	-0.22996	-0.4714
COC1=CC=C2C(=O)CCCC2=C1	-0.24584	-0.4459
COC1=C(O)C=CC(=C1)C(O)C(O)=O	-0.30711	-0.66458
CCCC(=O)CC	-0.20333	-0.46197
[H]C(C)(O)COC	-0.23499	-0.49445
COCC#C	-0.23228	-0.46871
O[C@@H]1COC(O)[C@H](O)[C@H]1O	-0.26602	-0.50636
COC1=C(O)C2=C(OC(=CC2=O)C2=CC=C(O)C=C2)C=C1O	-0.24013	-0.59098
CC(C)C1=CC=C(O)C=C1	-0.21756	-0.44342
OC1CCCC2=CC=CC=C12	-0.28199	-0.60466
CC(C)(C)C1=CC=C(C=C1)C(O)=O	-0.27121	-0.60722
COC1=C(C)C=CC=C1	-0.21949	-0.44381
C[C@@H]1CC[C@H]([C@H](O)C1)C(C)=C	-0.23938	-0.5427
CCOC1=CC=C(C=O)C=C1	-0.19289	-0.54912
OC1=CC=CC(C=O)=C1O	-0.20912	-0.46844
[H]C(O)(C#C)C1=CC=CC=C1	-0.30422	-0.69898
CC1CCCO1	-0.24314	-0.50493
C=CCOC1=CC=CC=C1	-0.26033	-0.46774
OCC1=CC=C2OCOC2=C1	-0.28765	-0.61256
CC(C)CCC(O)=O	-0.20091	-0.4971
CCCOC(C)=O	-0.22288	-0.54526
COC1=CC=CC(OC)=C1OC	-0.31041	-0.5171
COC1=C2OCOC2=CC(CC=C)=C1	-0.2479	-0.45286
CCC(C1=CC=CC=C1)C1=C(O)C2=C(OC1=O)C=CC=C2	-0.28358	-0.81953
OC1=CC=C2OCOC2=C1	-0.20905	-0.41679
CC(C)(C)C1=CC(=O)C(=O)C(=C1)C(C)(C)C	-0.25879	-0.49667
COC1=CC=C(C=C1)C1=CC=C(OC)C=C1	-0.2242	-0.42118
O=C1C=C(OC2=CC=C3C=CC=CC3=C12)C1=CC=CC=C1	-0.25207	-0.61922
OCC1=CC=CC2=C1C=CC=C2	-0.2675	-0.49374
O=CC#CC1=CC=CC=C1	-0.22384	-0.5581
CCC(CC)C=O	-0.21853	-0.53061
COC1=CC=C(O)C(=C1)C(C)(C)C	-0.24409	-0.4666
[H][C@](C)(O)C(O)=O	-0.25696	-0.67813
CO[C@@H]1O[C@H](CO)[C@@H](O)[C@H](O)[C@H]1O	-0.33718	-0.75919
OC1=CC2=C(C=C1)C1=C(C3=CC=C(O)C=C3O1)C(=O)O2	-0.22571	-0.55028
[H][C@@](O)(C(O)=O)C1=CC=CC=C1	-0.28856	-0.81604
COC1=CC=C2C=CC(=O)OC2=C1	-0.19825	-0.449
CC(=C)[C@H]1CC=C(C)C(=O)C1	-0.21231	-0.45648
OCC(=O)C1=CC=CC=C1	-0.26565	-0.57773
O=CC1=CC=CC(OC2=CC=CC=C2)=C1	-0.22805	-0.46787
CC1=CC(=O)C=CC1=O	-0.19581	-0.50496
OC(=O)CC=C	-0.19661	-0.46071
COC1=CC=CC2=CC=CC=C12	-0.21853	-0.42857
C1OC2=CC=CC=C2C=C1	-0.23395	-0.43169
O=C1CCC2=C(C1)C=CC=C2	-0.23611	-0.51836
COC1=CC=C(C=C1)C#CC1=CC=C(OC)C=C1	-0.20367	-0.41527
COCC(O)=O	-0.27589	-0.78481
OC(=O)CC1=CC(O)=CC=C1O	-0.2809	-0.80079
OC\C=C/CO	-0.31282	-0.7982
OC(=O)C1CCCC1	-0.27746	-0.7801
O=C1CCCCC1=O	-0.25481	-0.55217
C#CCOC1CCCCO1	-0.26956	-0.62336
C\C=C(/C)C=O	-0.21981	-0.45805
CC1=CCCC1=O	-0.21515	-0.50012
[H][C@](O)(C(O)=O)C1=CC=CC=C1	-0.26768	-0.60494
CC(=O)CCC=C	-0.19118	-0.48314
OC1=CC=C(C=C1)C1=COC2=CC(O)=C(O)C=C2C1=O	-0.2624	-0.64989
OC1=CC2=CC(O)=CC=C2C=C1	-0.21078	-0.58027
OC1=CC=CC=C1CC=C	-0.23749	-0.51146
COC(=O)C1=CC=C(C)C=C1	-0.21164	-0.51899
[H][C@@]12CC[C@@H](C)[C@]11C[C@H](C2(C)C)[C@](C)(O)CC1	-0.25188	-0.54471
C\C=C\C=C\C=O	-0.21211	-0.53492
OC1=CC=C(OCC2=CC=CC=C2)C=C1	-0.28359	-0.49729
OC1=CC=C(C=C1)C1=CC=C(O)C=C1	-0.22061	-0.41673
CCC(O)CO	-0.2462	-0.52739
C1CC2OC2C1	-0.20609	-0.49489
CC(=C)C1CCC(CO)=CC1	-0.25415	-0.58287
OC(CC=C)C1=CC=CC=C1	-0.27602	-0.61793
OC1CCC2=C1C=CC=C2	-0.28127	-0.62162
O=C(C#CC1=CC=CC=C1)C1=CC=CC=C1	-0.2482	-0.59862
O=C1CCC(CC1)C1=CC=CC=C1	-0.20351	-0.50776
[H][C@@](C)(O)C(=O)OCC	-0.21712	-0.65564
OC1=CC=CC2=C1C=CC=C2O	-0.23864	-0.59453
OCC1=CC2=CC=CC=C2C=C1	-0.28249	-0.62549
OC1=CC=C(C=C1)C1=CC(=O)C2=C(O)C(O)=C(O)C=C2O1	-0.27643	-0.80878
COC1=CC(=CC=C1)C#C	-0.20778	-0.40768
CC1=C(O)C(O)=CC=C1	-0.21933	-0.62098
[H][C@@](O)(C(O)=O)[C@]([H])(O)C(O)=O	-0.26224	-0.83523
CC1=CC(=O)OC1=O	-0.17073	-0.4152
C\C=C(/C)C(O)=O	-0.18748	-0.37211
COC1=C(C=CC=C1)C#C	-0.23059	-0.47437
[H]\C(C)=C(\[H])C(=O)OCC	-0.22649	-0.54247
OC1=CC=C(O)C(C=O)=C1	-0.17916	-0.51699
[2H]C([2H])([2H])C(=O)C([2H])([2H])[2H]	-0.19121	-0.49756
COC1=CC=C(\C=C\C(O)=O)C=C1O	-0.19302	-0.39023
CC1CC(C)(C)C2=CC(C(C)=O)=C(C)C=C2C1(C)C	-0.29239	-0.51022
CC(=O)OC1=CC=C(C=C)C=C1	-0.26462	-0.47814
OC1CCCCCCC1	-0.26823	-0.55235
C\C=C\C(C)=O	-0.19279	-0.54818
OC(=O)C1=C2C=CC=CC2=CC2=C1C=CC=C2	-0.2808	-0.78525
O=C1CCCCC=C1	-0.2243	-0.53208
O=CC1CCCC1	-0.20388	-0.49874
CC1=CC(=O)CC1	-0.21876	-0.51169
C[C@@H]1CC(=O)C=C2CC[C@H](C[C@@]12C)C(C)=C	-0.22008	-0.51176
COC(=O)C1=CC=C(C=C1)C#C	-0.20734	-0.51179
COC1=CC(O)=C2C(=O)C=C(OC2=C1)C1=CC=C(O)C=C1	-0.24307	-0.60024
CC(=O)C#C	-0.17942	-0.47385
OC1=CC2=C(C=CC=C2)C=C1O	-0.21299	-0.35919
COC1=CC(OC)=CC(O)=C1	-0.22763	-0.46531
CCC1=CC=CO1	-0.20346	-0.40704
CC#CCO	-0.26606	-0.6005
COC1=C(OC)C=C2C=CC(=O)OC2=C1	-0.25044	-0.43971
CC1=CC=C(C=C1)C(=O)C1=CC=C(C)C=C1	-0.23927	-0.52167
CC(O)CCC1=CC=CC=C1	-0.23831	-0.49693
CC(=O)C1=C(O)C=C(O)C=C1O	-0.18893	-0.47722
CC(C)C1=CC=CC=C1O	-0.21914	-0.58222
CC1=CC=CC(CO)=C1	-0.28393	-0.61412
OC1C2CC3CC(C2)CC1C3	-0.22899	-0.54191
[H][C@]12OC=C[C@@]1([H])C1=C3OC(=O)C4=C(CCC4=O)C3=C(OC)C=C1O2	-0.27618	-0.51502
CC(=O)C1C(=O)C=C2OC3=C(C(C)=O)C(O)=C(C)C(O)=C3C2(C)C1=O	-0.35879	-0.75484
O=CC1=COC2=C(C=CC=C2)C1=O	-0.19752	-0.54637
OC(C=C)C1=CC=CC=C1	-0.26213	-0.51015
OC(=O)C1=CC2=CC=CC=C2C=C1O	-0.24372	-0.64194
CC1=CC=C(CC(O)=O)C=C1	-0.29254	-0.80937
[H][C@@]12CC[C@@H](O)[C@@]1(C)CC[C@]1([H])C3=CC=C(O)C=C3CC[C@@]21[H]	-0.27881	-0.526
C1COCCOCCOCCOCCO1	-0.35415	-0.77655
C[C@H]1CCC2=C1C[C@@H](CC[C@@H]2C)C(C)(C)O	-0.28333	-0.59107
COC(=O)CO	-0.26902	-0.65701
CC#CC(O)=O	-0.1702	-0.34412
COC1=CC(OC)=C(OC)C=C1	-0.26957	-0.47205
COC1=C(C=CC=C1)C1=CC=CC=C1	-0.27847	-0.48198
CC(=O)C(=O)C1=CC=CC=C1	-0.24649	-0.44904
OCC1=CC=C(CO)O1	-0.31411	-0.66359
CC(=C)C1CCC2(C)OC2C1	-0.23714	-0.55468
CC1=CC(O)=CC2=C1C1=CC(O)=CC(O)=C1C(=O)O2	-0.25017	-0.97378
COC1=CC=C(\C=C\C2=CC=CC=C2)C=C1	-0.22274	-0.37483
O=C1OCCCO1	-0.2139	-0.49704
OC(=O)C1=CC=C2C(=O)OC(=O)C2=C1	-0.24327	-0.66802
C=CC1CO1	-0.21469	-0.50427
CC1=CC(O)=CC=C1O	-0.23056	-0.5429
COC1=CC=CC(C)=C1	-0.2147	-0.4273
O=C1CCC(=O)C1	-0.19691	-0.47809
OC1CCCCCC1	-0.25633	-0.56739
CC(=O)C1=CC(C)=CC=C1O	-0.22795	-0.53668
OC(=O)C1=CC=C2C(=O)OC3(C2=C1)C1=CC=C(O)C=C1OC1=CC(O)=CC=C31	-0.28966	-0.49359
O=C1CCC(=O)CC1	-0.21895	-0.48847
CC(C)[C@@H]1CC[C@@H](C)CC1=O	-0.24489	-0.57811
C1OCC=C1	-0.23959	-0.46441
OC(C(O)C1=CC=CC=C1)C1=CC=CC=C1	-0.31943	-0.58064
COC1=CC=C(\C=C\C=O)C=C1	-0.22325	-0.56221
COC(=O)C1=CC(OC)=C(O)C=C1	-0.25402	-0.61006
CCC1=CC=CC(O)=C1	-0.21387	-0.52267
OC1CCC1	-0.23463	-0.46108
CC(C)(C)C1=CC=C(O)C(O)=C1	-0.23743	-0.53811
OC1C2=CC=CC=C2C2=C1C=CC=C2	-0.32029	-0.69767
OC[C@@H](O)[C@@H](O)C=O	-0.26595	-0.83
C(OC1=CC=CC=C1)C1=CC=CC=C1	-0.2806	-0.47561
CC1CCCC1=O	-0.20555	-0.44502
COC1=CC=C(C=C1)C1=C(O)C(=O)C2=C(O)C=C(O)C=C2O1	-0.22199	-0.40407
CC(C)(C)C(=O)C1=CC=CC=C1	-0.18521	-0.49599
CCC(C)(C)OC	-0.23306	-0.53877
CC(O)C1=CC2=C(C=CC=C2)C=C1	-0.30745	-0.72174
C=CCCC=O	-0.2044	-0.49079
[H]C(C)(OC(C)=O)C1=CC=CC=C1	-0.3096	-0.57746
O[C@@H]1C[C@@](O)(C[C@@H](O)[C@H]1O)C(O)=O	-0.1994	-0.69176
CC(=O)CCO	-0.24472	-0.83403
CC1=C(C)C(=O)OC1=O	-0.17605	-0.40862
CC(=O)OC1=CC=CC2=CC=CC=C12	-0.28891	-0.51401
O=C1COC1	-0.2026	-0.42786
OC(=O)C1=CC=C2C(=C1)C(=O)OC21C2=CC=C(O)C=C2OC2=CC(O)=CC=C12	-0.29203	-0.50198
OC(=O)C1=CC2=CC=C(C=C2C=C1)C(O)=O	-0.25704	-0.63145
OC1=CC=CC=C1C(=O)OC1=CC=CC=C1	-0.26532	-0.46679
COC(=O)C1=CC=C(C=C1)C(O)=O	-0.27901	-0.79132
CCCCC1OC(=O)C2=CC=CC=C12	-0.26568	-0.50014
CCC(=O)C1=CC=C(OC)C=C1	-0.22262	-0.53764
OC1=CC=C(C=C1)C1CC(=O)C2=C(O)C=C(O)C=C2O1	-0.27492	-0.47819
CC(CO)(CO)CO	-0.3094	-0.79681
CC\C=C/CC=O	-0.25221	-0.50039
CCOC#C	-0.16962	-0.45
O=C1CC2CCC1C2	-0.21285	-0.50553
COC1=C(O)C(O)=CC=C1	-0.23026	-0.40837
OC(=O)CCC1=CC=C(O)C(O)=C1	-0.27059	-0.71553
COC(=O)C#CC1=CC=CC=C1	-0.22315	-0.55338
CCOC(=O)C1=CC=CC=C1O	-0.26563	-0.55092
OC(=O)C1=C(O)C2=CC=CC=C2C=C1	-0.19454	-0.39591
COC(=O)C1=CC=CC(O)=C1	-0.20809	-0.47966
OC(=O)C1=CC(O)=C(C=C1O)C(O)=O	-0.25047	-0.79273
COC(=O)C1=CC=CO1	-0.21853	-0.38967
CC(O)CC1=CC=CC=C1	-0.3115	-0.59988
OC1=CC(O)=C(\C=C\C2=CC(O)=CC(O)=C2)C=C1	-0.30887	-0.69426
CC1=C(O)C=CC=C1O	-0.22396	-0.57576
CC1=C(C)C(=O)C(C)=C(C)C1=O	-0.22118	-0.45157
OC1CCCCC1O	-0.25357	-0.58817
OC(=O)C(=O)CC1=CC=C(O)C=C1	-0.32086	-0.80726
CC(C)OC1=CC2=C(C=C1)C(=O)C(=CO2)C1=CC=CC=C1	-0.28446	-0.51114
O=C1CC2=C(C1)C=CC=C2	-0.20074	-0.47427
CCOC(=O)CO	-0.30674	-0.565
OC(=O)CC1=CC(O)=CC=C1	-0.25504	-0.64745
OCCC1=CC(O)=C(O)C=C1	-0.22193	-0.40613
COC(=O)C1=C(C=CC=C1)C(O)=O	-0.27291	-0.61139
OC[C@H]1OC[C@H](O)[C@@H](O)[C@@H]1O	-0.25886	-0.71943
CC(=O)C1=CCCCC1	-0.24785	-0.53095
C1OC2=CC=CC=C2O1	-0.20259	-0.40982
O=CC(C1=CC=CC=C1)C1=CC=CC=C1	-0.2263	-0.56107
CC(C)(C)C1=CC(=C(O)C(=C1)C(C)(C)C)C(C)(C)C	NA	NA
CC1(O)CCCCC1	-0.25157	-0.55133
OC1=CC=C(CC=C)C=C1	-0.22953	-0.44756
OC(=O)C1=CC2=C(OCO2)C=C1	-0.18602	-0.37217
CC(C)C(C)O	-0.23444	-0.51385
CC(=O)C1=CC=C2OCOC2=C1	-0.20662	-0.40425
CC1=CC=C(C=O)C=C1C	-0.1851	-0.52807
COC(=O)C1CCCC1=O	-0.28699	-0.62509
O=C1OC(=O)C2=C3C1=CC=C1C(=O)OC(=O)C(C=C2)=C31	-0.19463	-0.4449
CC(C)(C)C1=CC(=O)C=C(C1=O)C(C)(C)C	-0.23392	-0.43083
CC(=O)C1=CC2=CC=CC=C2OC1=O	-0.20487	-0.55687
OC(=O)C1=C(C=CC=C1)C1=CC=CC=C1	-0.28119	-0.78721
CCC(CC)C(O)=O	-0.28274	-0.79243
OC[C@H]1O[C@H](O)[C@H](O)[C@@H](O)[C@H]1O	-0.27792	-0.79348
CCOC1=CC=CC(C=O)=C1O	-0.2483	-0.48478
[H][C@@]12CCC(C)=C[C@]1([H])[C@@H](CC[C@H]2C)C(=C)C(O)=O	-0.27371	-0.67203
OC1=CC=CO1	-0.25845	-0.68558
OC(=O)C1=CC2=C(OC1=O)C=CC=C2	-0.25862	-0.52347
CC1=CC(C)=C(C=O)C=C1	-0.22066	-0.42295
CC(=O)CC(C)(C)O	-0.27312	-0.63839
OC(=O)CC1=CC2=CC=CC=C2C=C1	-0.26829	-0.65551
CCCC1=CC=C(O)C=C1	-0.23602	-0.47097
OC(=O)CCCC#C	-0.27529	-0.77915
OC(C(O)=O)C(O)=O	-0.29359	-0.84526
CC(=O)C#CC1=CC=CC=C1	-0.24314	-0.58083
O=C1CCC2=CC=CC=C2O1	-0.22388	-0.48365
CCCC(O)CC	-0.25313	-0.55205
CC(=O)CCC1=CC=C(O)C=C1	-0.19646	-0.56657
CCC(C)(C1=CC=C(O)C=C1)C1=CC=C(O)C=C1	-0.24873	-0.51277
OC(=O)C1=CC(OC2=CC=CC=C2)=CC=C1	-0.27954	-0.79088
CC1=CC(C=O)=C(O)C(C=O)=C1	-0.19302	-0.53731
O=C(C1CCCCC1)C1=CC=CC=C1	-0.22842	-0.47423
C#CCOC1=CC=CC=C1	-0.23682	-0.42592
O[C@H]1CCCC[C@H]1O	-0.24766	-0.55076
OC1=C(C=CC=C1)C1=C(O)C=CC=C1	-0.29996	-0.64493
COC1=CC(C)=CC=C1C(C)C	-0.25398	-0.47557
CCC(C)(O)C#C	-0.26526	-0.53795
C\C(C=O)=C/C1=CC=CC=C1	-0.20781	-0.56822
COC1=CC=C(O)C=C1OC	-0.26898	-0.47423
OC(=O)C1=CC=CC=C1C(=O)C1=CC=CC=C1	-0.3327	-0.85088
CC\C=C\CCO	-0.22852	-0.49731
O=C1C2=C(C=CC=C2)C2=CC=CC3=CC=CC1=C23	-0.20207	-0.54472
CC(CC(O)=O)C(O)=O	-0.32013	-0.85146
CCOC(=O)C#CC	-0.20746	-0.46861
OC(=O)C1=CC(C(O)=O)=C(C=C1)C(O)=O	-0.2784	-0.81435
COC1=C(O)C=C(C=C1)C(O)=O	-0.22181	-0.60067
O=C1OC2=C(C=CC3=C2C=CO3)C=C1	-0.22975	-0.50651
OC(=O)C1CCC1	-0.21586	-0.52702
[H][C@@]12CCC(=O)[C@@]1(C)CC[C@]1([H])C3=CC=C(O)C=C3CC=C21	-0.27429	-0.46469
C1O[C@@H]1C1=CC=CC=C1	-0.20686	-0.49519
OC1=CC=CC=C1C(=O)C1=CC=CC=C1	-0.24093	-0.51594
CCC1CCC(=O)O1	-0.2277	-0.50442
CC(C)[C@@]1(O)CCC(C)=CC1	-0.33851	-0.59884
CC(C)(C)C1=CC(C=O)=CC(=C1O)C(C)(C)C	-0.27353	-0.49134
CC(C)C1CCC(C)CC1OC(C)=O	-0.24834	-0.58505
OC(C#C)(C1=CC=CC=C1)C1=CC=CC=C1	-0.28438	-0.60488
CC1=C(O)C(C)=C(C)C(O)=C1	-0.25205	-0.51327
OC(=O)C(O)(C1=CC=CC=C1)C1=CC=CC=C1	-0.29494	-0.62757
CC(=O)C1=C(O)C=CC(O)=C1	-0.21008	-0.40855
CC(C(C)=O)C(C)=O	-0.21439	-0.55676
OC(=O)C1=C(O)C=CC=C1O	-0.17527	-0.37216
O=CC1=CC=C(C=C1)C#C	-0.18154	-0.51773
[H][C@@](OC)(C(O)=O)C1=CC=CC=C1	-0.28287	-0.79288
O1[C@@H]([C@@H]1C1=CC=CC=C1)C1=CC=CC=C1	-0.29381	-0.44933
OC1=CC(O)=C(C=C1)C(=O)C1=CC=CC=C1	-0.26458	-0.90811
C1COCCOCCOCCO1	-0.34918	-0.67049
CC1=CC(=O)C=C(C)C1=O	-0.18936	-0.43907
OC1=CC=C2C(=O)C=C(OC2=C1)C1=CC=CC=C1	-0.25106	-0.62712
COC(=O)C(O)C1=CC=CC=C1	-0.26668	-0.56376
CC(C)COC=C	-0.24634	-0.49734
COC(=O)\C=C\C(O)=O	-0.27639	-0.78432
[H][C@@](O)(CC(O)=O)C(O)=O	-0.23908	-0.58697
OCC1=CC=C(CO)C=C1	-0.28879	-0.61953
OC(=O)C#CC(O)=O	-0.27315	-0.84433
COCC1=CC=CC=C1	-0.27006	-0.51083
[H][C@]12CC[C@](C)([C@H](O)C1)C2(C)C	-0.2385	-0.54208
CC(C)C1=CC=C(CO)C=C1	-0.2636	-0.53293
CC1=C(C=CC=C1)C(=O)C1=CC=CC=C1	-0.26493	-0.54565
CO[C@H]1O[C@H](CO)[C@H](O)[C@H](O)[C@H]1O	-0.32933	-0.58919
COC1=CC2=C(C(=O)C=C(O2)C2=CC=C(O)C=C2)C(O)=C1OC	-0.24646	-0.50872
CC1=C(C)C=CO1	-0.19848	-0.39348
O=C1CCCCC2=C1C=CC=C2	-0.2814	-0.52672
[H][C@](OC)(C(O)=O)C1=CC=CC=C1	-0.24138	-0.44807
CC1=CC(C)=C(C(O)=O)C(C)=C1	-0.33533	-0.75451
OC(CC1=CC=CC=C1)C(O)=O	-0.30328	-0.5556
COC1CCCC1	-0.25609	-0.54563
[H][C@@]12C=C[C@@](O)(C#C)[C@@]1(CC)CC[C@]1([H])[C@@]3([H])CCC(=O)C=C3CC[C@@]21[H]	NA	NA
COC1=CC(=O)C=C(OC)C1=O	-0.19461	-0.42642
COC(=O)C1=CC(O)=CC(O)=C1	-0.2244	-0.56758
O=C(C1CC1)C1=CC=CC=C1	-0.22709	-0.50198
CCC(C(O)=O)C1=CC=CC=C1	-0.26698	-0.71028
OC1=CC2=C(C=CC=C2)C2=C1C=CC=C2	-0.23503	-0.40857
COC(=O)C1CCCCC1	-0.2337	-0.54579
CC(O)CCCO	-0.28757	-0.67705
O=C1CCCCC1C1=CC=CC=C1	-0.30392	-0.55993
OC(=O)C1=CC=C(C=C)C=C1	-0.18213	-0.61185
CC1(C)C2CCC1(C)C(O)C2	-0.23001	-0.54221
CC(=O)C1=CC=C(C=C1)C(O)=O	-0.20972	-0.56415
CCC1=CC=C(OC)C=C1	-0.23466	-0.42464
OC1CCOCC1	-0.25383	-0.54761
COC1=C(OC2=CC(O)=CC(O)=C2C1=O)C1=CC(O)=C(O)C=C1	-0.3036	-0.52675
CCOC(=O)C1CCC(=O)CC1	-0.22919	-0.61018
CC1(C)CCC(=O)C=C1	-0.19376	-0.52472
OC[C@H]1OC(O)[C@H](O)[C@@H]1O	-0.2694	-0.84928
COC1=CC(O)=C2C(=O)OC3=C(C(C)=CC(O)=C3)C2=C1	-0.20096	-0.4371
COC1=CC=C(C=C1)C1=COC2=CC(O)=CC(O)=C2C1=O	-0.28558	-0.48382
OC(=O)C1=COC=C1	-0.21106	-0.58157
[H][C@@]12CC[C@@](C)([C@H](O)C1)C2(C)C	-0.23654	-0.52116
[H][C@@]12CC[C@@](O)(C#C)[C@@]1(C)CC[C@]1([H])C3=CC=C(OC)C=C3CC[C@@]21[H]	NA	NA
CC1CC(CC(C)(C)C1)OC(=O)C1=C(O)C=CC=C1	-0.25383	-0.5673
COC1=CC=C(CC(C)=O)C=C1	-0.25801	-0.58697
CO[C@@H]1O[C@H](CO)[C@H](O)[C@H](O)[C@H]1O	-0.30672	-0.9435
CC(C)CCCO	-0.23548	-0.5047
COC1=CC=CC(CC(O)=O)=C1	-0.29547	-0.78601
OC(=O)CC1=CC=C(C=C1)C1=CC=CC=C1	-0.2709	-0.79364
CC(=C)C(=O)OC(C)(C)C	-0.21404	-0.49103
O1C2=CC=CC=C2OC2=C1C=CC=C2	-0.19986	-0.35581
CC1CCC(O)CC1	-0.22852	-0.50559
CCC(=O)CO	-0.27558	-0.54345
CC(CO)C1=CC=CC=C1	-0.23949	-0.49169
CC1=CC(=O)C(C)=CC1=O	-0.17996	-0.45368
OCC1=CC=C(C=C1)C1=CC=CC=C1	-0.26045	-0.524
COC(=O)CC1=CC=C(O)C=C1	-0.29181	-0.57741
OCC1CCC(CO)CC1	-0.24637	-0.56421
OC1=CC=C(OC2=CC=CC=C2)C=C1	-0.20029	-0.51317
COC1=CC=C2C=C(C=CC2=C1)C(C)C(O)=O	-0.29318	-0.68511
O=C1C=CC=CC=C1	-0.22414	-0.58139
O=C(C#C)C1=CC=CC=C1	-0.17602	-0.49996
CCCC(C)C=O	-0.1803	-0.45993
CC1(CO1)C1=CC=CC=C1	-0.21165	-0.48268
OC1=CC=C(O)C2=C1C(=O)C=CC2=O	-0.23579	-1.00058
[H]C(C)(O)CCC=C(C)C	-0.28162	-0.61198
CC(C)(C)CC=O	-0.17898	-0.44998
OC1=CC=CC2=C1C(=O)C1=CC=CC=C1C2=O	-0.23862	-0.97378
C\C(=C\C(O)=O)C(O)=O	-0.30831	-0.7703
OC1=CC=CC(O)=C1C=O	-0.201	-0.58309
COC1=C2OC(=O)C=CC2=C(OC)C2=C1OC=C2	-0.22075	-0.58334
CC(C)[C@H]1CC[C@H](C)C[C@@H]1O	-0.2773	-0.53438
COC1=CC(C=C)=CC=C1	-0.21609	-0.41944
COC(=O)C1=CC=C(C=C1)C(C)=O	-0.20673	-0.46622
CC1OC(=O)C(C)OC1=O	-0.21573	-0.49434
CC(=O)CCCO	-0.31239	-0.87391
O=CC1=CC2=CC=CC=C2O1	-0.20578	-0.5665
O=CC1CCC=CC1	-0.21182	-0.51041
CC1=CC(=CC(C)=C1)C(O)=O	-0.27991	-0.78791
CC1=C(C)C2=C(C=C1)C(=O)C1=C(O2)C(CC(O)=O)=CC=C1	-0.33768	-0.83242
[H][C@@](C)(O)C(=O)OC	-0.20422	-0.67638
OCC1=CC=C(O1)C(O)=O	-0.20919	-0.57271
CCC1=CC=C(C=C1)C(C)=O	-0.20928	-0.40629
CC(=O)C1CCOC1=O	-0.22381	-0.49468
[H][C@@](O)(CO)[C@]([H])(O)CO	-0.26204	-0.5925
C[C@H]1CCC[C@@H](O)CCC\C=C\C2=C(C(O)=CC(O)=C2)C(=O)O1	-0.32267	-0.65071
CC1(C)OC[C@H](CO)O1	-0.25729	-0.69591
OC(=O)C1=CC=C(C=C1)C1=CC=C(C=C1)C(O)=O	-0.27946	-0.79027
OCC1=C2C=CC=CC2=CC2=C1C=CC=C2	-0.29416	-0.5749
C1O[C@H]1C1=CC=CC=C1	-0.20686	-0.37774
O=C1CCCC1=O	-0.24156	-0.40882
CC(=O)C1=CC=C(C=C1)C(C)=O	-0.20576	-0.39126
CC12OC1CC1CC2C1(C)C	-0.23206	-0.4754
C#CCOCC1=CC=CC=C1	-0.28499	-0.5533
COC1=CC=C2CCCC(=O)C2=C1	-0.2288	-0.47006
OC1=CC=C2C(=O)C=C(OC2=C1O)C1=CC=CC=C1	-0.24915	-0.62265
CC1=CC(C=O)=CC(C)=C1	-0.18993	-0.5339
CC1C(=O)CCCC1=O	-0.23696	-0.54675
[H]C(=O)C1=CC=CC=C1C1=CC=CC=C1	-0.28193	-0.46404
CC(C)CC(=O)C(O)=O	-0.27275	-0.77926
COC1=CC(=CC(OC)=C1)C(O)=O	-0.27951	-0.78718
CC1CCCCC1O	-0.25221	-0.55685
CC(C)=CCOC1=C2C=COC2=CC2=C1C=CC(=O)O2	-0.30311	-0.55025
OC1(CCCCC1)C(=O)C1=CC=CC=C1	-0.299	-0.69135
[H][C@@](C)(O)C1=CC=C(OC)C=C1	-0.25869	-0.62533
COC1=CC(OC)=C(C(C)=O)C(O)=C1	-0.30228	-0.67439
CC(=O)C1=CC=C(C=C1)C(C)(C)C	-0.24206	-0.43012
CC(=O)C1=CC=C(C=C1)C#CC1=CC=CC=C1	-0.20719	-0.40096
CC1=CC=C(O)C(=C1)C(C)(C)C	-0.25138	-0.44568
OC(=O)C1=CC=CC=C1C1=C(C=CC=C1)C(O)=O	-0.16185	-0.80902
CC(=O)C1=C(O)C(C(C)=O)=C(O)C=C1O	-0.27638	-1.01102
CC1=CC(O)=C(C)C(C)=C1	-0.24166	-0.47005
OC(=O)CC1=C(O)C=CC=C1	-0.19732	-0.67685
CC(C)=C1CCC(C)=CC1=O	-0.26812	-0.5425
COC1=CC=C(C(C)=O)C(OC)=C1	-0.28858	-0.58215
OC1=CC=C(O)C2=C1C=CC=C2	-0.24829	-0.59933
O1[C@@H]([C@H]1C1=CC=CC=C1)C1=CC=CC=C1	-0.20939	-0.47746
CC(C)=C1C\C=C(C)\CC\C=C(C)\CC1=O	-0.28442	-0.54204
OC1=CC2=C(C=C1)C=C(O)C=C2	-0.19948	-0.34606
OCC1=CC=CC=C1CO	-0.40715	-0.88919
CC(=O)OC1CCCCC1	-0.22304	-0.5242
C=C1CCOC1=O	-0.19506	-0.44356
OC1CCCCCCCCCCC1	-0.2848	-0.62934
COC(=O)C1=CC=C(CO)C=C1	-0.21079	-0.51857
CC1=C(O)C(C=O)=CC=C1	-0.18611	-0.41191
CCC(O)CC(O)=O	-0.29113	-0.80115
CC1=CC2=C(C=C1)C(=O)C1=C(C=CC=C1)C2=O	-0.19743	-0.52483
COC(=O)C1=CC=C(O)C(O)=C1	-0.23069	-0.70246
CC\C=C\C=C\C(C)=O	-0.21367	-0.55056
OC(=O)C1=CC=C(C(O)=O)C2=C1C=CC=C2	-0.27597	-0.78116
O[C@H]1[C@H](O)[C@@H](O)[C@H](O)[C@@H](O)[C@@H]1O	-0.25586	-0.84479
CC1CCC(CC1=O)C(C)=C	-0.21912	-0.48155
[H][C@](C)(CC)CO	-0.24379	-0.53353
OC1=C(O)C2=C(C=CC(=O)O2)C=C1	-0.27072	-0.75052
CC(C)(C)C1=CC=C(CO)C=C1	-0.26453	-0.50829
COC1=C(C)C=CC(=C1)C(C)C	-0.25843	-0.45862
[H]C(=O)C1=CCCCC1	-0.19638	-0.48993
CCC(=O)C1=CC=C(C)C=C1	-0.2183	-0.51783
CC1C(=O)CCC1=O	-0.19348	-0.48191
CC(C)(C)CC(O)=O	-0.28061	-0.78677
C1COC2=CC=CC=C2C1	-0.22962	-0.47829
COC1=CC=C2C=C(C=CC2=C1)C(C)=O	-0.22145	-0.41171
CC1=CC=C(C=C1)C(=O)C(=O)C1=CC=C(C)C=C1	-0.20297	-0.51641
CC1=CC(=O)OC(C)(C)O1	-0.25117	-0.52615
C=COC(=O)C1=CC=CC=C1	-0.18359	-0.494
OC(=O)CC1CCCCC1	-0.28214	-0.78809
[H][C@](C)(O)C1=CC=C(OC)C=C1	-0.25868	-0.62535
[H][C@@]12CC[C@H](O)[C@@]1(C)C=CC1=C3CCC(=O)C=C3CC[C@@]21[H]	-0.20706	-0.54995
OC(=O)C1=CC2=CC=CC=C2O1	-0.27961	-0.79316
CC(=O)OC1=CC2=CC=CC=C2C=C1	-0.27772	-0.50894
COC1=CC(=CC=C1)C1=CC=CC=C1	-0.24084	-0.44692
CC1CC(=O)O1	-0.19649	-0.4763
O=C1C(C(=O)C2=C1C=CC=C2)C1=CC=CC=C1	-0.27324	-0.48121
[H][C@@]12CC[C@@]3(C)C=CC(=O)C(C)=C3[C@@]1([H])OC(=O)[C@H]2C	-0.247	-0.55399
CC(C)(C)C(=O)C(C)(C)C	-0.22454	-0.51833
OC(=O)C1=CC(=CC(O)=C1)C(O)=O	-0.28183	-0.79957
CC(C)=CCC1=C(O)C=C(O)C2=C1OC(CC2=O)C1=CC=C(O)C=C1	-0.36329	-0.62971
O=CC1=CC=C(OC2=CC=CC=C2)C=C1	-0.2338	-0.47608
[H]C(O)(CO)CCC	-0.22358	-0.63553
O=C1CCCCCCCCCCCCCCO1	-0.29378	-0.61301
CC1=C(O)C(=CC=C1)C(O)=O	-0.16596	-0.32744
CC(C)C1=CC=C(C=C1)C(O)=O	-0.26794	-0.60695
[H]C(=O)C1=C(O)C=C(O)C=C1O	-0.20627	-0.59867
O=C(C1=CC=CC=C1)C1=CC=C(C=C1)C1=CC=CC=C1	-0.23663	-0.51839
CC1(C)[C@H]2CC[C@]1(C)C(=O)C2	-0.21738	-0.47956
CC1=CC=C(\C=C\C(O)=O)C=C1	-0.21288	-0.58436
COC1=CC=C(CCO)C=C1	-0.29844	-0.67883
[H][C@](C)(O)[C@@]([H])(C)O	-0.22408	-0.5425
CC(O)C(C)(C)C	-0.23333	-0.49333
OC1=CC(\C=C\C2=CC=CC=C2)=CC(O)=C1	-0.2276	-0.40287
OC1=CC(=CC=C1)C1=CC(O)=CC=C1	-0.23099	-0.47263
CC(C)=CC(=O)C=C(C)C	-0.24566	-0.48702
CCCC(C)CO	-0.24381	-0.50376
CC(=O)C1C(=O)OC(C)=CC1=O	-0.24945	-0.54744
CC(=O)OC1=CC=C(C=O)C=C1	-0.24579	-0.52681
CC(C)(C)C1CCC(O)CC1	-0.23505	-0.49043
COC(=O)C1=CC=C(C=C)C=C1	-0.21094	-0.51783
OC(C#CC1=CC=CC=C1)C1=CC=CC=C1	-0.22031	-0.48291
C=CC(=O)OC1=CC=CC=C1	-0.25589	-0.46951
OC(=O)C1=C2C=CC3=CC=CC4=C3C2=C(C=C4)C=C1	-0.27653	-0.77522
O=C1OC(=O)C2CCCCC12	-0.2193	-0.52558
COC1=CC=CC=C1C=C	-0.21645	-0.43093
CCOC(=O)C1=CC=CO1	-0.23374	-0.48296
CC(CO)CO	-0.28176	-0.60958
CC(=O)C1CCCCC1=O	-0.21673	-0.59992
OC1=CC=C(C=C1)C(=O)C1=CC=C(O)C=C1	-0.24353	-0.54242
[H][C@@]12C[C@H]3CC[C@]1(C)[C@@](O)(CC[C@@H]2C)C3(C)C	-0.27136	-0.6004
CC(=O)C1=C(O)C=CC=C1O	-0.1847	-0.46608
CC(=O)OCC#C	-0.23688	-0.53703
OC(=O)C1=CC2=C(C(O)=C1)C(=O)C1=C(O)C=CC=C1C2=O	-0.28335	-0.76725
CC(=O)\C=C\C1C(C)=CCCC1(C)C	-0.22181	-0.54516
O=CC1=C(C=CC=C1)C#CC1=CC=CC=C1	-0.26074	-0.53591
CC(=O)C(C)(C)O	-0.22612	-0.71647
COC(=O)C1=C(OC)C=CC=C1	-0.27634	-0.5605
CC1=CCCCC1=O	-0.206	-0.48755
C[C@@H]1O[C@@H](O)[C@H](O)[C@H](O)[C@H]1O	-0.29741	-0.81705
CC(=O)C1=CC=C(C=O)C=C1	-0.20008	-0.39442
[H][C@@](C)(O)C1=CC2=C(C=CC=C2)C=C1	-0.30745	-0.6535
[H][C@@]12O[C@]3([H])C=C(C)C(=O)[C@@H](O)[C@]3(COC(C)=O)[C@@](C)(C[C@H]1O)[C@]21CO1	-0.32576	-0.74447
COC(C)OC	-0.27523	-0.55673
OC1=CC(=CC=C1)C1=CC=CC=C1	-0.22122	-0.45182
CC(C)(C)C1=CC(O)=CC=C1	-0.22568	-0.46026
CC(=O)C1=C(C)C=C(C)C=C1C	-0.31604	-0.58268
OCC1=CC(O)=CC=C1	-0.2666	-0.49676
CC\C=C\CO	-0.24977	-0.57708
CC(C)C(=O)C(O)=O	-0.18135	-0.47243
CC1=CC(=O)C(C)=C(C)C1=O	-0.21475	-0.45148
C1CC2=CC=CC=C2CO1	-0.27496	-0.53165
OCC1COC(=O)O1	-0.2101	-0.51866
O=CC1=CC=C2OCCOC2=C1	-0.21913	-0.46454
CCC(=O)C(C)C	-0.21186	-0.52318
C#CCOCC#C	-0.25705	-0.44252
OC(=O)C1=CC=C(C=C1)C(=O)C1=CC=CC=C1	-0.22922	-0.51198
COC1=CC2=C(C=C1)C=C(C=C2)C#C	-0.19779	-0.41566
CCC(=O)C1=CC=C(O)C=C1	-0.21903	-0.47555
CC(O)(C#C)C1=CC=CC=C1	-0.21931	-0.60426
OC(=O)C1=CC=C(O1)C=O	-0.20261	-0.55395
CC1=C(C)C(=O)CC1	-0.21926	-0.51446
CC1(C)COC(=O)[C@@H]1O	-0.29967	-0.81006
CCC(C)CCO	-0.27568	-0.55671
CC(O)C1CCCCC1	-0.24996	-0.52493
CC1(C)[C@H]2CC[C@]1(C)[C@H](C2)OC(=O)C=C	-0.23381	-0.5759
CC1=CC=C(C=C1)C(C)(C)O	-0.29835	-0.61932
OC(=O)C(=C)C1=CC=CC=C1	-0.27916	-0.79036
COC1=C(OC)C=C(C)C=C1	-0.26843	-0.47298
CCC(C)C(=O)OC	-0.23778	-0.54985
CCOC(=O)C1=CC=C(C)C=C1	-0.22987	-0.52125
COC1=CC=C(O)C(=C1)C(C)=O	-0.1988	-0.63193
CCC(CC)CO	-0.23081	-0.50726
CCC(=O)CC1=CC=CC=C1	-0.26799	-0.51966
C=COC1=CC=CC=C1	-0.18269	-0.43212
CCC1=CC=C(C=C1)C(O)=O	-0.27976	-0.78852
CC(=O)C1=CC2=C(O1)C=CC=C2	-0.20647	-0.5712
COC(=O)C1=CC=C(C=C1)C1=CC=CC=C1	-0.21196	-0.51688
CC(=O)OC1=CC=C(C)C=C1	-0.2755	-0.46329
OC1C2=C(OC3=C1C=CC=C3)C=CC=C2	-0.29425	-0.78242
[H]C(C)(O)C=O	-0.14762	-0.59486
CC(C)(O)CC(O)=O	-0.27902	-0.78031
CC1=C(C)C(O)=C(C)C=C1	-0.24611	-0.47971
CCC1COC(=O)O1	-0.22046	-0.52786
OCC12CC3CC(CC(C3)C1)C2	-0.23935	-0.54596
O=CC1=CC(C=O)=CC(C=O)=C1	-0.18984	-0.52744
COC1=C(O)C=CC(O)=C1	-0.21835	-0.43223
CC1=CC(O)=C(C=C1)C(O)=O	-0.27664	-0.77658
CC1(C)CCC2=C(O1)C1=C(C=CC=C1)C(=O)C2=O	-0.2673	-0.46495
CCC(C)C(C)=O	-0.22615	-0.56619
COC1=CC=CC=C1\C=C\C=O	-0.21547	-0.59471
COC1=CC(O)=CC(OC)=C1OC	-0.31341	-0.5116
CCOC1=CC=C2C=CC(=O)OC2=C1	-0.21457	-0.50378
COC(=O)C1=CC=CC=C1C	-0.22666	-0.47528
COC1=CC=CC(OC)=C1C=O	-0.27871	-0.537
CCOC1=CC=C(C=C1)C(O)=O	-0.18917	-0.59725
[H][C@@]12O[C@]3([H])C=C(C)C(=O)[C@@H](O)[C@]3(CO)[C@@](C)(C[C@H]1OC(C)=O)[C@]21CO1	-0.35422	-0.69399
[H][C@@]12[C@H]3CC[C@H](O3)[C@]1([H])C(=O)OC2=O	-0.19946	-0.46078
CC1=CC(=O)CC(C)(C)C1=O	-0.22177	-0.4519
COC1=C(O)C=CC(CCO)=C1	-0.29402	-0.67949
CC1CCC(=O)C1=O	-0.25185	-0.51829
[H][C@]12CO[C@H](C3=CC4=C(OCO4)C=C3)[C@@]1([H])CO[C@@H]2OC1=CC2=C(OCO2)C=C1	-0.28172	-0.59381
[H][C@@]12CCC(=O)[C@@]1(C)CC[C@]1([H])C3=C(CC[C@@]21[H])C=C(OC)C=C3	-0.28225	-0.54272
CC1=CC2=CC=CC=C2O1	-0.19607	-0.38924
CC(=O)C1=CC=C(C)O1	-0.21213	-0.58387
COC(OC)C(C)=O	-0.25617	-0.56749
CC(C)C(O)C1=CC=CC=C1	-0.27003	-0.62324
CC(=O)OC1=CC=C(C=C1)C(O)=O	-0.26656	-0.63686
COC1=C(O)C=C(C=C1)C1=CC(=O)C2=C(O)C=C(O)C=C2O1	-0.26802	-1.07109
OC1CCCCC1=O	-0.30375	-0.62971
CC1=CC=CC=C1CC(O)=O	-0.28212	-0.78839
CC1=C(C=O)C(C)(C)CCC1	-0.21838	-0.47648
COC(=O)C#CC	-0.17617	-0.46939
COC(=O)C=C(C)C	-0.2184	-0.48081
COC1=CC2=C(C3C=COC3O2)C2=C1C1=C(C(=O)OCC1)C(=O)O2	-0.2886	-0.61268
CC1CCC(C)O1	-0.26008	-0.50771
CC\C=C/CO	-0.31181	-0.5721
[H][C@@](O)(CO)[C@@]1([H])OC[C@H](O)[C@H]1O	-0.33736	-0.87263
CC1(C)COC(=O)C1O	-0.24801	-0.6516
COC1=CC=C(C=C)C=C1OC	-0.26306	-0.46357
OC1=CC=C(CC2=CC=CC=C2)C=C1	-0.29434	-0.4948
COC1=CC=CC=C1CC(O)=O	-0.30122	-0.56108
CC1CC(=O)CC(C)(C)C1	-0.22722	-0.52367
CCC\C=C\C(O)=O	-0.18691	-0.37571
CCOC(=O)C1=CC=C(O)C(O)=C1	-0.22922	-0.49376
OC(O)C(=O)C1=CC=CC=C1	-0.29409	-0.7736
[H][C@@]12CCC(=O)[C@@]1(C)CC[C@@]1([H])[C@@]2([H])CCC2=CC(=O)C=C[C@]12C	-0.20293	-0.48253
[H][C@](C)(O)C1=CC2=C(C=CC=C2)C=C1	-0.2598	-0.51152
COC1(CCCCC1)OC	-0.24909	-0.55708
[H][C@@]12[C@H]3C[C@H](C=C3)[C@]1([H])C(=O)OC2=O	-0.21049	-0.47247
COC1=CC(OC)=C(C=C1)C(O)=O	-0.20429	-0.41708
CC1(C)CCC(=O)CC1	-0.21204	-0.51192
CCCC(C)C(O)=O	-0.28113	-0.79182
[H][C@](C)(CO)C(=O)OC	-0.29727	-0.65829
CC(=O)C1=C(O)C2=CC=CC=C2C=C1	-0.2127	-0.50565
COC1=CC2=C(C=C1)C=C(C=O)C=C2	-0.21389	-0.3987
OC1CCC(O)CC1	-0.25566	-0.64976
O=C1COCC(=O)O1	-0.21859	-0.50001
OC(=O)\C=C/C=C\C(O)=O	-0.28068	-0.80186
CCOC(=O)C=C(C)C	-0.22056	-0.52956
CC(C)(O)CC1=CC=CC=C1	-0.27652	-0.72082
OC1=C(O)C2=C(C=CC=C2)C=C1	-0.28791	-0.69151
CCC(C)OC(C)=O	-0.24691	-0.55242
CC1=CC(=O)C=C(C)O1	-0.24646	-0.61438
CCCOC=O	-0.19789	-0.53084
O=C1C=COC=C1	-0.23398	-0.58668
CC1=CC=C(CO)O1	-0.26594	-0.64177
CC(C)(C)CCO	-0.24304	-0.51807
CC\C=C(/C)C=O	-0.19889	-0.45684
OC1=CC=C(C=C1)C1(CCCCC1)C1=CC=C(O)C=C1	-0.29839	-0.50477
CC(C)(C)C1=CC(O)=C(C=C1O)C(C)(C)C	-0.27465	-0.52263
COC1=CC(O)=C2C(=O)C(=COC2=C1)C1=CC=C(O)C=C1	-0.29053	-0.52135
C\C(=C/C(O)=O)C(O)=O	-0.27738	-0.78943
CC(O)C1=CC=CC2=CC=CC=C12	-0.2941	-0.58762
CCOC1=CC(=O)CCC1	-0.24566	-0.61849
OC(=O)CC1=C(C=CC=C1)C(O)=O	-0.29901	-0.86787
COC1=CC=CC(OC)=C1C(O)=O	-0.27642	-0.61573
OC(=O)C1=CC=CC(C(O)=O)=C1C(O)=O	-0.30171	-0.84457
OC[C@H]1OC=C[C@@H](O)[C@@H]1O	-0.30768	-0.76729
O=C1OC=CC2=CC=CC=C12	-0.18251	-0.37932
C1COC(O1)C1=CC=CC=C1	-0.28729	-0.50742
O=C\C=C\C1=CC=CO1	-0.20793	-0.58913
[H][C@@]12C[C@@H](CC[C@@]1(C)CCCC2=C)C(C)(C)O	-0.26957	-0.587
[2H]C(=O)C1=CC=CC=C1	-0.18131	-0.51733
CC(=O)C1CCCC1=O	-0.25281	-0.59938
[H][C@](O)(C1=CC=CC=C1)[C@]([H])(O)C1=CC=CC=C1	-0.26418	-0.4955
CC1=C(C(O)=O)C(O)=CC(O)=C1	-0.27818	-0.7759
OC[C@@H]1CO1	-0.20276	-0.49368
CC1=CC[C@H](CC1)C(C)(C)O	-0.27505	-0.77963
OC(CC1=CC=CC=C1)C1=CC=CC=C1	-0.39688	-0.81231
CC(=O)C1=CC=CC=C1C(O)=O	-0.29758	-0.82558
COC1=CC=C2C(=O)CCC2=C1	-0.2128	-0.59097
CCC(=O)C(=O)CC	-0.18008	-0.45417
CC(C)C1CCC(C)=CC1=O	-0.24868	-0.59282
CC1=CC=CC(C)=C1C(O)=O	-0.28038	-0.78422
[H][C@@](C)(O)C1=CC=C(C)C=C1	-0.28778	-0.61436
CCC(C(O)=O)C(O)=O	-0.27858	-0.79961
CC1CC(=O)CC(=O)C1	-0.24614	-0.54889
O[C@H]1COC(O)[C@H](O)[C@H]1O	-0.32664	-0.74404
CC1=CC(C=O)=C(C)C=C1	-0.18928	-0.52809
CC\C=C\C(O)=O	-0.18639	-0.38519
CC(C)(C)C1=CC(=CC(C=O)=C1)C(C)(C)C	-0.2265	-0.59575
OCC1=CC=C2C=CC3=C4C(C=CC1=C24)=CC=C3	-0.27635	-0.52744
C\C=C\C(=O)C1=CC=CC=C1	-0.23585	-0.52221
CC12CCCCC1C(=O)OC2=O	-0.23153	-0.5215
COCC(C)=O	-0.21012	-0.50487
[2H]C#CC1=CC=CC=C1	-0.16566	-0.4218
OC(=O)COC1=CC2=C(C=CC=C2)C=C1	-0.22697	-0.52825
O=C1OC(=O)C2=C1CCCC2	-0.18049	-0.44338
COC1=CC2=C(C=C1OC)C(=O)CC2	-0.25543	-0.45401
OCCC1CCCCC1	-0.24624	-0.52305
CC1CCCC(O)C1	-0.25163	-0.55578
[H][C@@]12CC[C@H](O)[C@@]1(C)CC[C@]1([H])C3=C(CC[C@@]21[H])C=C(O)C(O)=C3	-0.28779	-0.52865
CC(=C)C1=CC=C(O)C=C1	-0.23678	-0.41837
CC(C)(C1=CC=CC=C1)C1=CC=C(O)C=C1	-0.26443	-0.50479
CCOC1=C(C=O)C=CC=C1	-0.19238	-0.41421
COC1=CC=CC(C(O)=O)=C1OC	-0.2768	-0.4375
O=CC1=CC=C(OCC#C)C=C1	-0.19126	-0.5455
O1C2=CC=CC=C2C=C1C1=CC=CC=C1	-0.20251	-0.45179
[H][C@](C)(O)C(=O)OC	-0.20422	-0.67632
C[C@@H]1OC(=O)[C@H](C)OC1=O	-0.21573	-0.49421
[H]C(O)(C(=O)OC)C1=CC=CC=C1	-0.27736	-0.56289
OC1CCOC1	-0.25718	-0.75516
CC1=COC=C1	-0.19067	-0.35442
OC(=O)C1CCCO1	-0.28025	-0.79752
COC1=CC=C(C=C1)C(O)C1=CC=CC=C1	-0.28667	-0.64862
CC1CCC(=O)C1	-0.20361	-0.46126
COC(=O)CC(C)C	-0.22882	-0.55587
OC(=O)\C=C\C1=CC=CO1	-0.18784	-0.37987
CC1=CC=C(C(O)=O)C(C)=C1	-0.27346	-0.6403
OC(=O)\C=C\C1=CC(O)=CC=C1	-0.28036	-0.79165
O=C1CC2=CC=CC=C2C(=O)O1	-0.21037	-0.49077
OC(=O)C1=C(C=CC=C1)C1=C2C=CC(=O)C=C2OC2=CC(O)=CC=C12	-0.31378	-0.84536
COC1=CC(C)=CC(OC)=C1OC	-0.31319	-0.51918
CC(C)(O)C#CC1=CC=CC=C1	-0.31487	-0.64788
CC(C)OC(=O)C1=CC=CC=C1	-0.22975	-0.48335
OC1=CC=CC2=CC=CC(O)=C12	-0.22149	-0.64567
CC(C)(C)C1=CC=CC(C=O)=C1O	-0.22646	-0.3992
CC1(C)[C@H](CC[C@@]1(C)C(O)=O)C(O)=O	-0.28622	-0.80154
OCC1C2=CC=CC=C2C2=C1C=CC=C2	-0.26077	-0.52157
[H]C(O)(C(=O)OC)C1=CC=CC=C1	-0.27736	-0.56291
CC(C)OCC1CO1	-0.20264	-0.54653
OCC1=CC=CC(OC2=CC=CC=C2)=C1	-0.29301	-0.62792
CC1CCCC(C)C1=O	-0.22516	-0.48462
O=C1OCCC=C1	-0.19702	-0.45432
CCOC(=O)C=C=C	-0.20586	-0.52277
[H][C@]1(CO)CO1	-0.20276	-0.49368
CC1(C)OC[C@@H](CO)O1	-0.23976	-0.54271
CCCCC1CCC(=O)O1	-0.25107	-0.55448
C1COCCOC2=C(OCCOCCO1)C=CC=C2	-0.26968	-0.48878
CC(O)(C1=CC=CC=C1)C1=CC=CC=C1	-0.28022	-0.61948
CCC1=CC=C(O)C(O)=C1	-0.22929	-0.42876
CC1=C(C)C=C(C=C1)C(O)=O	-0.18658	-0.59096
C\C=C\C=C\CO	-0.2453	-0.51933
CC1=CC=CC(C)=C1C=O	-0.22386	-0.42274
COCC(=O)OC	-0.28135	-0.44776
CC(O)C1=C(C)C=CC=C1	-0.29934	-0.57539
O=CC1=CC2=C(C=CC=C2)C=C1C=O	-0.17482	-0.43305
CC(=O)C1=CC=C(C)C(C)=C1	-0.23056	-0.50891
O=C1C=CC2=CC=CC3=CC=CC1=C23	-0.2004	-0.56436
OCC1CCCC1	-0.23153	-0.52065
CC1=CC=C(C=O)C(O)=C1	-0.18017	-0.51337
C[C@@H](O)C1=CC=C(C)C=C1	-0.28778	-0.61429
CC1=CC=C(C=C1)C(O)C1=CC=CC=C1	-0.29814	-0.62989
CCCC1=C(O)C=CC=C1	-0.21593	-0.51191
O=C(C#CC(=O)C1=CC=CC=C1)C1=CC=CC=C1	-0.24702	-0.60285
OC(=O)C1CCC(CC1)C(O)=O	-0.27809	-0.78454
CC(=O)OCC1=CC=CO1	-0.26589	-0.53528
COC1=C(O)C=C2OC=C(C(=O)C2=C1O)C1=CC=C(O)C=C1	-0.28475	-0.48398
O=C1CCCCCCCCCCCCCC1	-0.31171	-0.64744
COC(OC)C=O	-0.26056	-0.47814
CC(C1=CC=C(O)C=C1)C1=CC=C(O)C=C1	-0.28179	-0.4979
[H][C@@](C)(C(O)=O)C1=CC=CC=C1	-0.27982	-0.78479
C(C1CO1)C1=CC=CC=C1	-0.25904	-0.51387
OC1=CC(O)=C(O)C2=C1C(=O)C1=C(C=CC=C1)C2=O	-0.20942	-0.3537
OC(\C=C\C1=CC=CC=C1)C1=CC=CC=C1	-0.27971	-0.66281
CC1=CC(CC(O)=O)=CC=C1	-0.2939	-0.79146
CC1CCCCCCCCCCCCC(=O)C1	-0.23755	-0.53507
CC(C)C(O)C(C)C	-0.24436	-0.50041
[H][C@](O)(CO)C1=CC=CC=C1	-0.26888	-0.68021
CCC(C)(O)CC	-0.25035	-0.55488
CC1=CC=C(O)C(=C1)C(O)=O	-0.29007	-0.83098
OC[C@H]1O[C@@H](OC2=CC=CC=C2)[C@H](O)[C@@H](O)[C@@H]1O	-0.24006	-0.55969
OC(=O)CC12CC3CC(CC(C3)C1)C2	-0.25706	-0.56236
O=C(C1CC1)C1CC1	-0.21557	-0.51718
OC1=CC2=C(CCCC2)C=C1	-0.23486	-0.4282
OC1=CC=CC=C1CC1=CC=CC=C1	-0.2747	-0.61767
COC1=CC=C2C=CC(O)=CC2=C1	-0.21334	-0.51519
[H][C@]12O[C@H](CO)[C@H](O)[C@@]1([H])OC(C)(C)O2	-0.35275	-0.74763
OC1=CC(O)=C2C(=O)C[C@H](OC2=C1)C1=CC=CC=C1	-0.27427	-0.47993
COC1=C(OC)C(=O)C(C)=CC1=O	-0.26971	-0.50183
OC1(CCCC1)C#C	-0.3811	-0.74441
CCCCC1=CC=CO1	-0.19635	-0.44027
COC1=CC=C(\C=C\C(C)=O)C=C1	-0.22854	-0.585
O=C(C1=CC=CC=C1)C1=C2C=CC=CC2=CC=C1	-0.26726	-0.48917
COC1=CC=C(CC2=CC=CC=C2)C=C1	-0.29666	-0.50605
[H][C@@]12CC[C@H](O)[C@@]1(C)CC[C@]1([H])C3=C(CC[C@@]21[H])C(O)=C(O)C=C3	-0.28296	-0.53108
CC1CCOC(C1)C=C(C)C	-0.31041	-0.56427
CC(=O)C1=C(C)C=C(C)C=C1	-0.22917	-0.464
COC1=CC=C(CC=O)C=C1	-0.28489	-0.46251
[H][C@@](C)(O)CC	-0.23787	-0.52985
OCC1=COC=C1	-0.25139	-0.59643
C1CC2=CC=CC=C2OC1C1=CC=CC=C1	-0.28102	-0.50415
[H][C@@]12CC[C@@](O)(C#C)[C@@]1(C)CC[C@]1([H])[C@@]3([H])CCCC=C3CC[C@@]21[H]	NA	NA
CC(=O)C1=CC=C(C=C1)C#C	-0.20522	-0.39757
CC1=COC2=C1C(=O)C(=O)C1=C3CCCC(C)(C)C3=CC=C21	-0.27352	-0.52527
O=C1C=CC(=O)C(=C1)C1=CC=CC=C1	-0.25573	-0.43606
COC1CCCCC1	-0.25911	-0.54055
O=C1CC(=O)C=C1	-0.19088	-0.44873
OC(=O)CCC1=CC=CC(O)=C1	-0.27929	-0.9852
COC1=CC(=O)C=CC1=O	-0.20449	-0.52911
O=C1CC(CC(=O)C1)C1=CC=CC=C1	-0.25484	-0.56888
COC1=CC=CC(O)=C1OC	-0.29063	-0.47086
C[C@@H]1OC(O)[C@@H](O)[C@H](O)[C@@H]1O	-0.38584	-0.81742
CCC(C)(C)C1=CC=C(O)C=C1	-0.2283	-0.45864
COC1=CC(OC)=CC(C)=C1	-0.23193	-0.47551
COC(=O)C1=CC=CC(C)=C1	-0.22331	-0.52854
O=C1C2=CC=CC=C2C(=O)C2=C1C=CC1=C2C=CC=C1	-0.22183	-0.40146
O[C@@H]1CC(=CC(=O)[C@H]1O)C(O)=O	-0.27829	-0.79549
CC1=CC2=C(OC(=O)C=C2)C=C1	-0.19488	-0.44707
[H][C@](C)(CC)C(O)=O	-0.21935	-0.52404
CCC(C)CC(O)=O	-0.21886	-0.52661
OC(=O)C1=CCCCC1	-0.21493	-0.52659
CC1CCCC(C)(C)C1=O	-0.22184	-0.51953
CCOC1=CC=C(O)C=C1	-0.22733	-0.46244
CC(C)CC1=CC=C(C=C1)C(C)=O	-0.24581	-0.4548
OC(=O)\C=C\C=C\C(O)=O	-0.20262	-0.56239
O=C1OC=CC=C1	-0.18239	-0.34524
CC(C)(C)C1=CC(=CC(O)=C1)C(C)(C)C	-0.25908	-0.52121
OC(=O)C1=CC(C=O)=CC=C1	-0.28005	-0.79399
O=C1OC2CCCCC2O1	-0.20375	-0.49307
C=CCCC1CO1	-0.21515	-0.49839
OC\C=C\CO	-0.32718	-0.67238
[H][C@](C)(C(O)=O)C1=CC=CC=C1	-0.27981	-0.78469
COC1=CC=C(C=C1)C(C)=C	-0.22084	-0.42187
C[C@H]1CCC[C@H](O)CCCCCC2=C(C(O)=CC(O)=C2)C(=O)O1	NA	NA
CCC(=O)OC=C	-0.189	-0.45239
COC=C=C	-0.19895	-0.36104
OC(=O)CC1=CC=C2OCOC2=C1	-0.27449	-0.63624
OC1=C2C(=O)C=C(OC2=CC=C1)C1=CC=CC=C1	-0.26136	-0.48516
CC(=O)C12CC3CC(CC(C3)C1)C2	-0.20807	-0.56107
O=CC1=CC2=C(C=CC=C2)C2=C1C=CC=C2	-0.19524	-0.53893
CC(C)(C)OC(=O)C1=CC=CC=C1	-0.21934	-0.51559
O=C(C(=O)C1=CC=CO1)C1=CC=CO1	-0.2408	-0.4503
CC1=CC(C=O)=CC(C)=C1O	-0.20302	-0.568
COC(=O)C1CC2=C(C=CC=C2)C1=O	-0.26449	-0.58608
CCC1=CC2=C(C=C1)C(=O)C1=C(C=CC=C1)C2=O	-0.19369	-0.55397
CC(=O)OC(C)(C)C1CCC(C)=CC1	-0.2958	-0.62092
[H][C@]12CC(=O)O[C@]1(C)CC[C@@]1([H])C(C)(C)CCC[C@]21C	-0.23244	-0.49622
COC1=C(O)C=CC(=C1)C1=CC(=O)C2=C(O)C=C(O)C=C2O1	-0.25639	-0.6269
[2H]OC(=O)C([2H])([2H])[2H]	-0.27617	-0.78074
COC1=CC(OC)=CC(CO)=C1	-0.3011	-0.62892
CC(C)(C)[C@H]1CC[C@H](O)CC1	-0.23505	-0.49008
COC1=CC(C)=CC(OC)=C1O	-0.25616	-0.47015
OC(=O)C1=CC=C2C(=O)C3=C(C=CC=C3)C(=O)C2=C1	-0.28376	-0.76669
[H][C@@]12C[C@H](O)C[C@@]1([H])[C@H](O)\C=C\C(=O)O[C@@H](C)CCC\C=C\2	-0.2621	-0.5986
[H][C@](C)(O)[C@]([H])(C)O	-0.00496	-0.68528
CC(C)(C)C1=CC=C(O)C(C=O)=C1	-0.23159	-0.61269
[2H]C1([2H])OC([2H])([2H])C([2H])([2H])C1([2H])[2H]	-0.27274	-0.51031
CC(=O)OCCO	-0.24968	-0.59205
CC(=O)COC(C)=O	-0.27954	-0.62259
COC1=CC=C(C=C1)C1=CC=C(C=C1)C(C)=O	-0.21254	-0.52302
CCOC1=CC=CC=C1O	-0.2508	-0.5669
CC(O)CC=C	-0.23455	-0.51883
CC12CCCCC1O2	-0.22189	-0.53042
CC1=CC=C(C=C1)C1CO1	-0.21055	-0.5003
CC1=CC=C2OC=C(C=O)C(=O)C2=C1	-0.20641	-0.56313
[H][C@@](O)(C1=CC=CC=C1)[C@]([H])(O)C1=CC=CC=C1	-0.31943	-0.58065
[H]C(C)(O)\C=C\C	-0.24443	-0.5096
[H][C@](O)([C@]([H])(O)[C@@]1([H])COC(C)(C)O1)[C@@]1([H])COC(C)(C)O1	-0.32052	-0.82911
OC(=O)C1=C(O)C=C(O)C=C1O	-0.26932	-0.76148
O=C1C2=C(C=CC=C2)C=CC2=C1C=CC=C2	-0.23034	-0.50338
CCC(=O)C1=CC=CC=C1O	-0.21614	-0.40894
OC1=C(O)C(O)=C(C=O)C=C1	-0.08886	-0.4727
CC(C)(C(O)=O)C(O)=O	-0.28036	-0.79105
CC(C)(C)OC=C	-0.23263	-0.52051
OC1=CC(C=O)=CC(O)=C1	-0.20301	-0.56377
OCC1CCC=CC1	-0.23823	-0.51307
CCC(=C)C=O	-0.19831	-0.40868
CC(CO)C(O)=O	-0.23537	-0.55756
COC1=C(O)C=CC(\C=C\C=O)=C1	-0.23114	-0.42077
COC(=O)C[C@@H](C)O	-0.21393	-0.52948
C=CC1=CC=CO1	-0.17144	-0.39678
CC1=CC=CC(=C1)C(=O)C1=CC=CC=C1	-0.25716	-0.52627
[H][C@@]12CC=CC[C@]1([H])C(=O)OC2=O	-0.1998	-0.46001
O=CC1CCOCC1	-0.27935	-0.55778
COC(=O)C1=CC2=C(C=CC=C2)C=C1	-0.21829	-0.53702
COC(=O)C1=CC=CC(C=O)=C1	-0.20906	-0.52174
[2H]OC(C)=O	-0.27617	-0.78072
CC(C)=CCOC(C)=O	-0.30115	-0.55728
CCCC(O)C1=CC=CC=C1	-0.2631	-0.53701
COC1=C2CCCC(=O)C2=CC=C1	-0.22979	-0.46906
OC(=O)C1=CC=C(OC2=CC=CC=C2)C=C1	-0.28052	-0.79022
C[C@H]1CCC[C@H](O)CCC\C=C\C2=C(C(O)=CC(O)=C2)C(=O)O1	-0.29993	-0.89095
CCCCOC	-0.26035	-0.50871
CC(C)(C)[C@@H]1CC[C@H](O)CC1	-0.25087	-0.49748
CC(C)(C)C(O)C1=CC=CC=C1	-0.28899	-0.69949
[H][C@@](C)(CO)C(=O)OC	-0.19731	-0.55276
COCC1CO1	-0.2428	-0.49601
CCOC1=CC=C(C=C1)C(C)=O	-0.20919	-0.41633
COC1=CC=CC(\C=C\C(O)=O)=C1	-0.22449	-0.60419
COC1=C(OC)C(=O)C1=O	-0.23418	-0.46128
[H][C@@](O)(CO)C1=CC=CC=C1	-0.28004	-0.73988
CC1OCCO1	-0.24889	-0.55709
COC(=O)C1=CC(=CC=C1)C(O)=O	-0.28022	-0.79505
O=C(C1=CC=C2C(=O)OC(=O)C2=C1)C1=CC=C2C(=O)OC(=O)C2=C1	-0.24589	-0.60625
CC(C1=CC=CC=C1)(C1=CC=C(O)C=C1)C1=CC=C(O)C=C1	-0.28781	-0.52601
CC(O)CCC(C)O	-0.2371	-0.74572
[H][C@@](C)(O)C1=CC=CC2=C1C=CC=C2	-0.23006	-0.54968
OC1=CC=C2OC(=CC(=O)C2=C1)C1=CC=CC=C1	-0.23296	-0.64041
[H][C@](C)(O)CC(O)=O	-0.20185	-0.50193
[H][C@]12CC[C@](C)([C@H](C1)OC(C)=O)C2(C)C	-0.23445	-0.57466
CC1CCOC1=O	-0.22048	-0.49872
COC1=C(O)C=C2OC(=CC(=O)C2=C1O)C1=CC(O)=C(O)C=C1	-0.25044	-0.65134
COCC=C	-0.25686	-0.47476
CC(C)(C)OC=O	-0.17924	-0.48915
OC(=O)C1CCC=CC1	-0.20014	-0.47675
OC(=O)C1=CC=C2C=C(O)C=CC2=C1	-0.18724	-0.61125
CC1CCCC(=O)O1	-0.23165	-0.48635
CO[C@@H]1OC[C@@H](O)[C@H](O)[C@H]1O	-0.28812	-0.77566
CCOC(=O)C1CCCCC1	-0.22306	-0.56543
OC1CCCCO1	-0.33021	-0.71332
COC(=O)C1=CC=C(O)C=C1O	-0.21391	-0.45596
O=C1OCCC2=CC=CC=C12	-0.2002	-0.46425
OC(=O)CC1CC1	-0.20473	-0.51575
O[C@@H]1CCCC2=CC=CC=C12	-0.2832	-0.73346
CC(CC1=CC2=C(OCO2)C=C1)C=O	-0.23956	-0.59157
CC(O)CC(C)O	-0.2427	-0.52824
O=C1CC2=CC=CC3=CC=CC1=C23	-0.2272	-0.39136
CC(C)CC(O)C(O)=O	-0.28083	-0.7964
CC#CCCO	-0.21866	-0.49878
CC(=O)C1=C2CCC(C)(C)C2=CC(=C1)C(C)(C)C	-0.26723	-0.53444
C[C@@H]1CCCC(=O)C1	-0.2082	-0.46678
OC1=CC2=CC=CC=C2C(O)=C1	-0.20937	-0.5832
[H][C@](C)(O)C1=CC=CC2=C1C=CC=C2	-0.2911	-0.66195
OCC1=CC=C(C=C1)C(O)=O	-0.27256	-0.5995
COC(=O)C1=CC2=C(C=CC=C2)C=C1O	-0.25144	-0.82264
CCC(O)(CC)CC	-0.27537	-0.55617
COC(=O)C(C)(C)C	-0.21635	-0.5213
C1OCC2=CC=CC=C12	-0.2626	-0.47651
O=CC=C(C1=CC=CC=C1)C1=CC=CC=C1	-0.21821	-0.49237
CC(C)C(O)C(O)=O	-0.28292	-0.79933
O[C@@H]1COC(O)[C@@H](O)[C@@H]1O	-0.30974	-0.81732
[H][C@]1(O)CCCC2=C1C=CC=C2	-0.26161	-0.55818
CC1(CO)COC1	-0.3005	-0.80957
COC1=C(C=O)C2=CC=CC=C2C=C1	-0.21517	-0.40638
CC(C)(O)C#CC(C)(C)O	NA	NA
OC1CC2=C(O)C=C(O)C=C2OC1C1=CC=C(O)C(O)=C1	-0.31288	-0.60794
CC(C)(O)CCO	-0.27902	-0.69913
CCCC(C)(C)O	-0.25999	-0.55645
CC1(C)CCCCC1=O	-0.21983	-0.49008
O[C@H]1CCOC1	-0.25719	-0.75514
CC1(CO1)C=C	-0.20651	-0.45406
CC1=CC(=O)OC2=C(O)C(O)=CC=C12	-0.27141	-0.74736
C1COC2=C(O1)C=CC=C2	-0.23018	-0.47665
CCCC(=O)C(O)=O	-0.27378	-0.78
CCC\C=C/CO	-0.2332	-0.48266
CCOC(=O)C(C)(C)O	-0.31396	-0.59143
COC1=CC2=C(CCC2=O)C=C1	-0.23255	-0.62224
CC(C)C1=CC(O)=CC=C1	-0.24287	-0.55726
O=COCC1=CC=CC=C1	-0.24922	-0.47329
C[C@@]1(O)CCOC(=O)C1	-0.24977	-0.55568
CC(O)C1=CC=C(O)C=C1	-0.25892	-0.61378
[H][C@]1(CC[C@@H](C)[C@]2([H])CCC(C)=C[C@]12[H])[C@@H](C)C(O)=O	-0.23621	-0.59537
CC1CCC2=CC=CC=C2C1=O	NA	NA
COC1=CC(C(C)=O)=C(OC)C=C1	-0.24931	-0.5868
OCC1=CC(O)=CC(O)=C1	-0.28166	-0.62696
[H][C@@]12CC[C@@](O)(CC=C)[C@@]1(C)C=CC1=C3CCC(=O)C=C3CC[C@@]21[H]	NA	NA
CC(C)(C(O)=O)C1=CC=CC=C1	-0.28731	-0.82553
COC1=CC(O)=C(C=C1)C(O)=O	-0.2567	-0.92346
C#CCCOC1CCCCO1	-0.27985	-0.62349
OCC(=O)C(O)=O	-0.27464	-0.79014
OC1=CC=C2C(O)=CC=CC2=C1	-0.23367	-0.58708
C[C@H]1O[C@H]1C	-0.21373	-0.52502
O[C@@H]1CCCC[C@H]1O	-0.20075	-0.63855
COC1=C(C=CC=C1)C(C)O	-0.27081	-0.50461
OC1=CC=C(C=C1)C1CCCCC1	-0.22818	-0.45333
O=C1CCCCCCCCC1	-0.21956	-0.54453
COC1=CC=C(C=C1)C1=C(C)C=CC=C1	-0.24405	-0.49425
COC1=C(O)C=C2C=CC(=O)OC2=C1	-0.21489	-0.51775
CC(=C)[C@@H]1[C@H]2OC(=O)[C@@H]1[C@]1(O)[C@H]3O[C@H]3[C@]3(CO3)[C@]1(C)[C@@H]2O	-0.31858	-0.79795
CCCC(=O)C(C)=O	-0.20955	-0.50081
OC1=CC2=C(C=C1)C1=CC=CC=C1C2	-0.24913	-0.42115
[H][C@@](O)(CO)[C@@]1([H])O[C@]2([H])OC(C)(C)O[C@]2([H])[C@H]1O	-0.43482	-0.94142
OC1=CC=CC2=C1C(=O)C1=C(C(O)=CC=C1)C2=O	-0.21264	-0.36474
CC(CC(O)=O)C1=CC=CC=C1	-0.27677	-0.77882
CC(C)OCCO	-0.25839	-0.75067
CC(=O)CCC=O	NA	NA
OC1=C(C=CC=C1C1=CC=CC=C1)C1=CC=CC=C1	-0.28544	-0.55749
OC(=O)\C=C\C1=CC2=C(OCO2)C=C1	-0.22379	-0.56943
OC(=O)C1=CC(=CC=C1)C1=CC=CC=C1	-0.27959	-0.79022
CC\C=C/CC1=C(C)CCC1=O	-0.24746	-0.51418
COC(=O)C1CCCCC1=O	-0.26844	-0.59713
CC1=C(O)C=CC(O)=C1C	-0.24098	-0.51523
COC(=O)CC=C	-0.23455	-0.50572
CC(=C)C(=O)OC1CCCCC1	-0.21958	-0.52227
CC(=O)C1=CC=C(C)C=C1O	-0.18886	-0.47745
CCCCC1=CC=C(O)C=C1	-0.22302	-0.43262
COC(=O)C1=CC=CC(OC)=C1	-0.21049	-0.48163
[H][C@@]12CC[C@](C)(O)[C@@]1(C)C=CC1=C3CCC(=O)C=C3CC[C@@]21[H]	-0.27165	-0.45488
[H][C@@]12CC[C@H](C)[C@@]11C[C@@H](C(C)C)[C@@](O)(CC2=C)O1	-0.35345	-0.56961
CCOC(=O)C1=CC2=CC=CC=C2OC1=O	-0.27388	-0.53463
[H][C@](C)(O)CC	-0.24965	-0.54375
O=COC1=CC=CC=C1	-0.23998	-0.44192
CCC(=O)OC1=CC=CC=C1	-0.27985	-0.50374
O[C@@H]1O[C@@H]([C@@H](O)[C@H](O)[C@H]1O)C(O)=O	-0.35228	-0.64369
CC(C)(C)C1=CC(=O)C=CC1=O	-0.20593	-0.52375
COC1=CC(=O)C2=CC=CC=C2C1=O	-0.23565	-0.44391
COC1=CC(=C(O)C(=C1)C(C)(C)C)C(C)(C)C	-0.27303	-0.53275
OC1=CC=C2C(=O)C3=CC(O)=CC=C3C(=O)C2=C1	-0.21075	-0.69276
OC1=C(C=O)C(O)=C(C=O)C(O)=C1C=O	-0.23661	-0.45152
[H]\C(=C(\[H])C1=C(OC)C=CC=C1)C(O)=O	-0.28138	-0.79132
CC1=CC(=O)OC2=CC=CC=C12	-0.1966	-0.44846
COC(=O)C(C)(C)O	-0.27262	-0.62938
CC(C)C1=CC=C(C=C1)C(=O)C(C)(C)O	-0.22187	-0.4442
CC1=CC(=O)OC2=CC(O)=CC(O)=C12	-0.20584	-0.45769
C\C=C(\C)C(O)=O	-0.27994	-0.79085
CC(C)(C)OC(=O)C#C	-0.18785	-0.40946
OC1=C(C=CC=C1)C(=O)\C=C\C1=CC=CC=C1	-0.28681	-0.60409
OC1=CC2=C(CCC2)C=C1	-0.22868	-0.42198
CCOCC=C	-0.27332	-0.50283
OCC(O)C1=CC(O)=C(O)C=C1	-0.33837	-0.60231
O=CC1=CC=CC=C1C#C	-0.18128	-0.51654
CC(=O)CC(C)(C)C	-0.23483	-0.55071
OC(=O)CCC1CCCCC1	-0.27568	-0.77621
COC1=CC=C(C=C1)C(=O)C(O)=O	-0.27437	-0.78543
COC1=CC(OC)=C2C(=O)C=C(OC2=C1)C1=CC=CC=C1	-0.28848	-0.61204
CCC(C)(C)C(O)=O	-0.22419	-0.53102
CC(C)CC(=O)C1=CC=CC=C1	-0.23282	-0.50472
COC1=CC=C(C=C1)C#CC(O)=O	-0.24324	-0.67543
OC[C@H]1OC(O)[C@@H](O)[C@@H]1O	-0.30919	-0.69908
CC(=O)C1=CC(O)=C(O)C=C1	-0.19104	-0.63409
OC1COC(O)CO1	-0.31907	-0.70985
CC(O)C#CC1=CC=CC=C1	-0.29444	-0.6431
O=C1OC2=C(C=CC=C2)C2=CC=CC=C12	-0.1957	-0.44311
COC1=CC=C(C=C1)C(=O)C=O	-0.20473	-0.39531
CC(C)(CC(O)=O)C(O)=O	-0.2548	-0.7969
CC1=CC(O)=CC(C)=C1C	-0.24082	-0.41445
CCC1CCC(=O)CC1	-0.20128	-0.51226
[H][C@](O)(CC1=CC=CC=C1)C(O)=O	-0.29643	-0.78896
COC1=C(O)C=C(C)C=C1	-0.24795	-0.44748
O=C1C=CC(=O)C2=C1C=C1C=CC=CC1=C2	-0.19507	-0.53803
OC(=O)C1=C(O)C=CC2=C1C=CC=C2	-0.27789	-0.77855
[H]C(O)(CCC)C=C	-0.27656	-0.62172
OC1CC2=C(C1)C=CC=C2	-0.33929	-0.73905
OC1=CC=C2C(=O)C3=C(O)C=CC(O)=C3C(=O)C2=C1O	-0.22419	-0.51276
COC1=CC=C(OC(C)=O)C=C1	-0.27915	-0.47657
OC1=CC2=C(C=C1O)C1=C(C=C(O)C(O)=C1)C1=C2C=C(O)C(O)=C1	-0.2566	-0.39691
CC1=CC(CO)=C(O)C(CO)=C1	-0.32507	-0.72887
CC1=C(C)C(=O)C=CC1=O	-0.2038	-0.44653
COC(=O)C(C)C1=CC=CC=C1	-0.2909	-0.57597
O=C1CC2=CC=CC=C2C1=O	-0.24216	-0.42046
CC1OC(=O)C=C1	-0.20837	-0.45588
C1C2OC2C2=C1C=CC=C2	-0.28886	-0.54208
COC1=C(C=O)C=CC(O)=C1	-0.19212	-0.54923
O=C1C(=CC2=CC=CC=C2)C(=O)C2=CC=CC=C12	-0.22329	-0.38595
CC(=O)C1=CC=C(C=C1)C1=CC=C(C=C1)C(C)=O	-0.20958	-0.39775
COC1=CC(C(O)=O)=C(O)C=C1	-0.2773	-0.78633
[H][C@@]12CCCC[C@]1([H])C(=O)OC2=O	-0.23048	-0.52169
C=CCC1CCCCC1=O	-0.23322	-0.51555
OC1=CC2=C(C=C1)C(=O)C1=CC=CC=C1C2=O	-0.2097	-0.69138
COC(=O)C1=C(O)C(C)=C(O)C=C1C	-0.24347	-0.48304
OC1=C2CCCCC2=CC=C1	-0.23663	-0.47275
CC(=O)C(C1=CC=CC=C1)C1=CC=CC=C1	-0.32209	-0.67631
COC1=C(OC2=CC(O)=CC(O)=C2C1=O)C1=CC=C(O)C=C1	-0.30165	-0.52008
CC(=O)\C=C\C1=CC=CO1	-0.22405	-0.57299
CC1(C)CCCC(=O)C1	-0.23053	-0.54872
CC(C)C(C)(C)O	-0.26985	-0.55816
COC1=CC=C(O)C2=CC=CC=C12	-0.20396	-0.43306
C\C(=C/C1=CC=CC=C1)C(O)=O	-0.27955	-0.78846
COC1=CC(C)=CC(C)=C1	-0.22434	-0.43412
C\C(CO)=C/C1=CC=CC=C1	-0.31322	-0.58297
COC1=CC=CC(=C1)C(C)O	-0.26106	-0.51519
COCC(=O)C1=CC=CC=C1	-0.29416	-0.53047
CC1=CC=C(C=C1)C(=O)C(O)=O	-0.27471	-0.77241
OCC1CCCCO1	-0.26572	-0.7024
CC(=O)C1=CC=C(O)C(C)=C1	-0.213	-0.40928
OC1=CC=CC=C1C1CCCCC1	-0.24082	-0.49627
C=C1CC(=O)OC1=O	-0.18984	-0.45233
CC(O)CC#C	-0.2204	-0.48195
CCCC1CCCC(=O)O1	-0.25014	-0.51664
CCC\C=C1\OC(=O)C2=C1C=CC=C2	-0.24144	-0.44319
CC1(C)OC[C@H](O1)C=O	-0.24034	-0.49217
O=C1CCC(O1)C1=CC=CC=C1	-0.24295	-0.57312
O=C(C1=CC=CC=C1)C1=CC2=CC=CC=C2C=C1	-0.2478	-0.53387
[2H]C([2H])(O)C1=CC=CC=C1	-0.27011	-0.60568
COC1=CC(=CC(OC)=C1O)C1=CC(=O)C2=C(O)C=C(O)C=C2O1	-0.2527	-0.61857
CCC(C)C1=C(O)C=CC=C1	-0.24679	-0.5682
C\C=C\C1=CC=C2OCOC2=C1	-0.20721	-0.41571
OC1=C(C=O)C=CC2=CC=CC=C12	-0.21189	-0.60238
CC(CC=O)C1=CC=CC=C1	-0.30626	-0.62843
CC(=O)[C@@H]1C[C@H](CC(O)=O)C1(C)C	-0.28069	-0.78265
OCC1CCC1	-0.23292	-0.51103
C1COCOC1	-0.26889	-0.46372
CCC(=O)CC(C)=O	-0.23049	-0.58944
C\C=C\C(=O)C1=C(C)C=CCC1(C)C	-0.32313	-0.62527
CC(=O)C1=CC=C(OC2=CC=CC=C2)C=C1	-0.2646	-0.48922
O=C(C1OC1C1=CC=CC=C1)C1=CC=CC=C1	-0.28393	-0.56059
CCOC(=O)C(\C)=C\C	-0.24418	-0.49267
COC1=CC=C(\C=C\CO)C=C1	-0.27299	-0.53934
OC1=C(O)C=C(CC=C)C=C1	-0.24422	-0.45547
CC1=CC=C(C=C1)C#CC(O)=O	-0.24519	-0.6795
[H][C@](O)(C(C)C)C(O)=O	-0.20412	-0.48028
COCCCO	-0.27371	-0.66108
OC1C(O)C(O)C(O)C(O)C1O	-0.22707	-0.74675
OC1=CC=C(C=C1)C(C1=CC=C(O)C=C1)=C1C=CC(=O)C=C1	-0.23749	-0.60046
O=CC1=CC=CC(=C1)C1=CC=CC=C1	-0.18171	-0.51782
O1C=CC=C1C1=CC=CC=C1	-0.21076	-0.35864
COC1=CC(OC)=C(C=O)C(O)=C1	-0.2721	-0.57186
OC1CCC2=C(O1)C=CC=C2	-0.30521	-0.71641
CC1=CC=C(C=C1)C(=O)\C=C\C1=CC=CC=C1	-0.24032	-0.52917
CC(C)OC(=O)C1=CC=C(O)C=C1	-0.23386	-0.48938
CC1=CC=C(C=C1)C(=O)CC1=CC=CC=C1	-0.28579	-0.59436
CC(C)(CC=C)C=O	-0.20335	-0.4787
COC1=C(C)C=CC=C1C	-0.22413	-0.49554
[H][C@@]12CC[C@](C)(O)[C@@]3([H])CC[C@@H](C)[C@@]3([H])[C@]1([H])C2(C)C	-0.26658	-0.5543
CC(C)(C)C1=CC(=O)C(=CC1=O)C(C)(C)C	-0.23755	-0.5167
CC(=O)C1=CC=C(C=C1)C1=CC=C(C)C=C1	-0.20993	-0.40627
COC1=CC(=CC(OC)=C1)C#C	-0.22691	-0.46986
CCC1=CC=C(O)C=C1O	-0.22426	-0.52192
OC1=CC=C2C(=O)CCCC2=C1	-0.23015	-0.46833
[H]C(O)(C(=O)C1=CC=CO1)C1=CC=CO1	-0.24728	-0.45573
COC1=CC(CC(C)=O)=CC=C1O	-0.2899	-0.58232
CC1(C)[C@@H]2C[C@H]1C(C=O)=CC2	-0.23212	-0.53326
O=C1OC(=O)C2C3CC(C=C3)C12	-0.21349	-0.49349
COC1=CC(O)=C2C(=O)C=C(OC2=C1)C1=CC=CC=C1	-0.23893	-0.59223
[H][C@@]12CC3=C(C)C(=O)OC3=C[C@@]1(C)CCCC2=C	-0.18731	-0.44848
CCOCC(O)=O	-0.22232	-0.53027
CC1CC2=CC=CC=C2C1=O	-0.23739	-0.4651
OC(=O)C1=CC=CC=C1OC1=CC=CC=C1	-0.27265	-0.65196
COC(=O)\C=C\C=C\C	-0.21452	-0.56478
OC1=CC=C(CCC2=CC(O)=CC(O)=C2)C=C1	-0.22503	-0.46362
CC1(C)OC1(C)C	-0.23729	-0.54996
O=CCC1CCCCC1	-0.24531	-0.56155
CCC(=O)OC(C)(C)C	-0.20913	-0.49136
O=CC1=CCCC1	-0.20028	-0.49878
O=CC12CC3CC(CC(C3)C1)C2	-0.19349	-0.50728
OC1=CC=CC(=C1)C#C	-0.19792	-0.58996
CCOC(=O)C1=CC(O)=CC=C1	-0.23061	-0.48237
[H][C@@]12CCC(=O)[C@@]1(C)CC(=O)[C@@]1([H])[C@@]2([H])CCC2=CC(=O)CC[C@]12C	-0.20215	-0.52982
OCC1=CC=C(C=O)C=C1	-0.27	-0.59203
CC(C(C)=O)C1=CC=CC=C1	-0.22896	-0.4694
CC1=CC(=CC=C1O)C(C)(C)C1=CC(C)=C(O)C=C1	-0.3013	-0.55625
COC1=CC(OC)=C2C=CC(=O)OC2=C1	-0.215	-0.50746
[H][C@](C)(O)C(=O)OCC	-0.28662	-0.61519
O=C(OCC#C)C1=CC=CC=C1	-0.2386	-0.538
CC1=CC=C(CCO)C=C1	-0.23118	-0.43293
OC(=O)C1=C(O)C(O)=C(O)C=C1	-0.27662	-0.78147
CC1(C)[C@@H]2CC[C@@]1(C)C(=O)C2=O	-0.27732	-0.54368
COC1=CC=CO1	-0.16964	-0.42133
CC1=CC(=O)C2=C(O1)C=CC=C2	-0.23504	-0.5861
COC(=O)CC(O)=O	-0.21813	-0.52209
O=CC1=CC=CC=C1OCC#C	-0.23051	-0.39395
[H][C@@](C)(O)C1=C(C)C=CC=C1	-0.29934	-0.57542
O=C1OC(=O)C2CC=CCC12	-0.21969	-0.52072
CC1CC(C)=CC(=O)C1	-0.21342	-0.5402
CCCCCC#CC=O	-0.25755	-0.59913
C=CC(=O)OC1CCCCC1	-0.22773	-0.4831
OC1CCCO1	-0.30501	-0.67031
COC1=CC=C(C=C1)C1=CC(=O)C2=C(O)C=C(OC)C=C2O1	-0.24288	-0.59931
[H]C(O)(C=C)C=C	-0.24241	-0.49695
CCCCCC#CCO	-0.30894	-0.64669
[H]C(=O)C1=CC=C(C=C1)C1=CC=C(C=C1)C([H])=O	-0.18301	-0.52165
O=CC1=CC2=C(C=C1)C1=CC=CC=C1C2	-0.23935	-0.39427
O[C@H]1CCC2=C1C=CC=C2	-0.2756	-0.58601
CC(C)(O)CCC(C)(C)O	-0.27314	-0.60705
CC1(C)O[C@H]2C(O)O[C@H](CO)[C@H]2O1	-0.32902	-0.7288
CC1=C(O)C2=CC=CC=C2C(O)=C1	-0.25211	-0.60649
O=C1CCCC(=C1)C1=CC=CC=C1	-0.22991	-0.58401
COC1=CC(C(O)=O)=C(OC)C=C1	-0.28367	-0.6008
CC1=CC=CC(O)=C1C(O)=O	-0.28752	-0.8237
OC(=O)C1C2=C(C=CC=C2)C2=C1C=CC=C2	-0.29192	-0.49104
CC1=C(C=O)C(C)(C)CC=C1	-0.2364	-0.49156
COC1=C(C)C=CC=C1O	-0.22231	-0.67675
CC(O)COC1=CC=CC=C1	-0.24786	-0.46978
OC(=O)C1=CC=C(C=C1)C#C	-0.27964	-0.79076
[H][C@@]12[C@@H]3O[C@@H](C=C3)[C@]1([H])C(=O)OC2=O	-0.19703	-0.45712
CC(=O)COC1=CC=CC=C1	-0.31114	-0.52541
COC1=CC(=CC(OC)=C1)C(C)=O	-0.23431	-0.44838
COC1=CC=CC=C1C1=C(OC)C=CC=C1	-0.3231	-0.63035
[2H]C1=CC=CC=C1	-0.15658	-0.29556
CC1(CCCCC1)C(O)=O	-0.2367	-0.52484
O[C@@H]1CCC2=C1C=CC=C2	-0.28269	-0.64524
CC(C)[C@@H]1CC[C@@H](C)C[C@H]1OC(C)=O	-0.26971	-0.61218
CC1=CCOC1=O	-0.18693	-0.40544
CC\C=C\CC(O)=O	-0.27629	-0.77796
OC(=O)C(=C\C1=CC=CC=C1)\C1=CC=CC=C1	-0.27988	-0.48613
OC(=O)CC1CCCC1	-0.22915	-0.52734
OC(C1CC1)C1=CC=CC=C1	-0.27046	-0.61077
CC1=CC=C2C(=O)OC(=O)C2=C1	-0.1726	-0.38776
COC1=C(C=O)C(O)=CC2=C1C(=O)C1=C(C=CC=C1)C2=O	-0.25921	-0.50515
O=CC1=CC=C(C=C1)C#CC1=CC=CC=C1	-0.18402	-0.52461
C[C@@H]1O[C@@H](O)[C@@H](O)[C@H](O)[C@@H]1O	-0.38492	-0.85186
[H][C@@](C)(O)CO	-0.24504	-0.70037
COC1=C(C=CC=C1)C(=O)C1=CC=CC=C1	-0.24494	-0.52275
CCOCC1=CC=CC=C1	-0.28745	-0.5536
O=C1CCCC2OC12	-0.26888	-0.56816
COC1=CC=C2C(C)=CC(=O)OC2=C1	-0.20486	-0.50688
[H][C@@]12CC3=C(C)C(=O)O[C@@]3(O)C[C@@]1(C)CCCC2=C	-0.26835	-0.71358
O=C1C2=CC3=CC=CC=C3C=C2C(=O)C2=C1C=CC=C2	-0.20317	-0.54047
CC1CC(=O)OC1=O	-0.22038	-0.50859
CC1=CC(=CC(=C1)C(O)=O)C(O)=O	-0.27734	-0.7874
COC(=O)\C=C\C1=CC=C(C)C=C1	-0.21803	-0.54689
OC1=CC=CC=C1\C=C\C(=O)C1=CC=CC=C1	-0.22535	-0.59552
OC1CCC(=O)CC1	-0.21621	-0.48187
OC[C@H]1OC=C[C@@H](O)[C@H]1O	-0.36098	-0.77367
COC(=O)C1=CC=CC2=C1C=CC=C2	-0.23316	-0.46948
[H][C@@](O)(C(C)C)C1=CC=CC=C1	-0.27003	-0.62317
O=C1CCCC(C1)C1=CC=CC=C1	-0.21242	-0.49507
O=C1CCCCC1C1=CCCCC1	-0.33537	-0.57537
COC(=O)CC(C)O	-0.19136	-0.59668
CC(=C)[C@H]1CCC(C=O)=CC1	-0.18415	-0.43126
C1COC2(CCCCC2)O1	-0.25514	-0.53713
CC1(C)CC(=O)OC1=O	-0.2083	-0.5058
COC1=CC=C(C=C1)C1=CC(=O)C2=CC=CC=C2O1	-0.2524	-0.62983
COC1=C(C(C)=O)C(O)=CC=C1	-0.18632	-0.46943
CC(C)C1=CC=C(C=C1)C(C)=O	-0.21158	-0.51982
OC[C@H]1OC(=O)[C@H](O)[C@@H]1O	-0.21747	-0.68539
CC1=CC=C(C)C(=C1)C(O)=O	-0.28033	-0.79093
CCC(O)C#C	NA	NA
[H][C@@](O)(CO)[C@]([H])(O)C=O	-0.25661	-0.76948
OCCCC=O	-0.22569	-0.72289
[H][C@](O)(C(C)C)C1=CC=CC=C1	-0.29727	-0.59103
OC1=CC2=C(C=C1)C=CC1=C2C=CC=C1	-0.23323	-0.38631
COC(=O)C1=C(O)C=CC(O)=C1	-0.23009	-0.57863
CC(C)(C)C1=CC(=CC(=C1O)C(C)(C)C)C(O)=O	-0.28264	-0.79121
OC1=CC(O)=C2C(OC=C(C2=O)C2=CC(O)=C(O)C=C2)=C1	-0.31295	-0.75421
COC1=CC(O)=CC(O)=C1	-0.21736	-0.43971
CC(CC1=CC=CC=C1)C=O	-0.16089	-0.46809
CC1=C(O)C(C)=C2CCC(C)(C)OC2=C1C	-0.30368	-0.54925
CC(=O)C1=C2C=CC=CC2=CC2=C1C=CC=C2	-0.27863	-0.493
OCC1=CCCCC1	-0.27983	-0.52494
OC(=O)C1(CC1)C(O)=O	-0.29473	-0.85008
COC1=C(O)C=CC(\C=C\C(C)=O)=C1	-0.24317	-0.61064
CC(O)C1=CC(C)=CC=C1	-0.28814	-0.61756
C[C@@H]1CC[C@H]([C@H](O)C1)C(C)(C)C1=CC=CC=C1	-0.31222	-0.56813
[H][C@](C)(O)C1=C(C)C=CC=C1	-0.28064	-0.61512
O[C@H]1[C@@H](O)[C@H](O)[C@H](O)[C@@H](O)[C@@H]1O	-0.33888	-0.6578
O=C1COCCO1	-0.20419	-0.46622
CCC(C)C(=O)C(O)=O	-0.21614	-0.54876
OCC1=CC(CO)=CC=C1	-0.33743	-0.76332
CCOC(=O)C(C)(C)C	-0.22224	-0.53113
CC1=CC(O)CCC1	-0.25818	-0.58854
CC1=CC=CC(C)(C)CC1=O	-0.23804	-0.58528
CC(C)[C@@H]1CC(=O)[C@@H](C)CC\C=C(C)\CC1=O	-0.30361	-0.66171
CCC1(C)OCCO1	-0.24454	-0.49496
OC1COC1	-0.22374	-0.55859
CCC#CCO	-0.27304	-0.53014
CC1=CC=C(C=C1)C(O)C1=CC=C(C)C=C1	-0.3089	-0.63856
O[C@H]1CCC[C@H]1O	-0.29684	-0.77601
CC1(O)CCCC1	-0.22853	-0.53229
COC1=CC=C(C=C1)C(C)(C)C	-0.23962	-0.45776
OC(=O)C\C=C\C1=CC=CC=C1	-0.27673	-0.78502
OC(=O)C1CC2CC1C=C2	-0.21702	-0.5138
CC(C)(C)OCC1CO1	-0.27281	-0.6411
CCC(C)C1=CC=C(O)C=C1	-0.23968	-0.46872
CCCCC(C)(C)O	-0.22414	-0.54686
CC(C)(C)C(=O)OC=C	-0.23559	-0.55031
CC(=O)C1=C(O)C=CC2=CC=CC=C12	-0.25979	-0.48758
CC1C(C)(C)C2=C(C(=O)CCC2)C1(C)C	-0.23096	-0.48844
O=C1CCOC1	-0.24333	-0.47335
CC(=O)C(=CC1=CC=CC=C1)C(C)=O	-0.28666	-0.55453
COC1=CC(OC)=C(CO)C=C1	-0.22844	-0.44813
COC1=C(C=O)C(O)=CC=C1	-0.19189	-0.42286
OC(=O)C1CCCCCC1	-0.28093	-0.7886
CC(C)=CC[C@@H](O)C1=CC(=O)C2=C(C(O)=CC=C2O)C1=O	-0.33236	-0.55356
C1OC1C1CO1	-0.21221	-0.51621
C1CCC2OC2CC1	-0.22413	-0.51842
O[C@H]1CCCC[C@@H]1O	-0.25357	-0.67293
CC(C)C1=CC=C(O)C=C1C	-0.23577	-0.45612
[H][C@@](C)(O)CC(=O)OC	-0.2173	-0.59153
CC1=CC=C(\C=C\C=O)C=C1	-0.22047	-0.55596
OCCC1=CC=CC2=C1C=CC=C2	-0.23717	-0.46616
[H][C@@]12CCC(=O)[C@@]1(C)CCC1=C3C=CC(O)=CC3=CC=C21	-0.25017	-0.52336
CC1=CC(=O)OC2=CC(O)=C(O)C=C12	-0.20387	-0.45686
CO[C@H]1O[C@@H]2COC(O[C@H]2[C@H](O)[C@H]1O)C1=CC=CC=C1	-0.37084	-0.65484
CC1=CC=C(C=C1)C(=O)C=O	-0.2058	-0.4236
CC1=C(O)C(=CC=C1)C(C)(C)C	-0.26897	-0.52299
C[C@H]1CC[C@H](O)CC1	-0.24876	-0.5532
[H][C@]12OC[C@@H](O)[C@@]1([H])OC[C@H]2O	-0.32995	-0.93942
CC(C)(C)C(=O)C(O)=O	-0.18905	-0.4728
CCCC(O)C#C	-0.22068	-0.49189
OCCCC1=CC=C(O)C=C1	-0.24173	-0.55759
CC1(C)OCC(=O)CO1	-0.24251	-0.53186
C=CC1CCC2OC2C1	-0.21857	-0.50184
CC(O)(CC=C)C1=CC=CC=C1	-0.29098	-0.54881
[H][C@@]12CC[C@@H](C)[C@]3([H])CC[C@@]4(C)OO[C@@]13[C@]([H])(O[C@H](OC)[C@@H]2C)O4	-0.29626	-0.61235
COC1=C2C(=O)C=C(C)OC2=CC2=C1C=CO2	-0.29753	-0.62509
OC1CCC=C1	-0.24097	-0.51257
CC1(C)CC(=O)CC(C)(C)C1	-0.21369	-0.53952
CC1OCCC1=O	-0.23782	-0.53078
OC(=O)C(C(O)=O)C1=CC=CC=C1	-0.29687	-0.85129
OC1=CC=C(C=C1)C1(C2=CC=CC=C2C2=C1C=CC=C2)C1=CC=C(O)C=C1	-0.32002	-0.46145
OC\C=C/C1=CC=CC=C1	-0.22167	-0.52226
CC(C)(C)C1=CC2(CCC(=O)O2)C=C(C1=O)C(C)(C)C	-0.2871	-0.52925
CC(O)C1CC1	-0.29298	-0.58414
[H][C@@]12CCC(=O)[C@@]1(C)C[C@H](O)[C@@]1([H])[C@@]2([H])CCC2=CC(=O)CC[C@]12C	NA	NA
CC1=CC(=O)OC2=C1C=CC(O[C@@H]1O[C@H](CO)[C@@H](O)[C@H](O)[C@H]1O)=C2	-0.2657	-0.88102
OC1(CC=C)CCCCC1	-0.28223	-0.60953
COC1=CC=C(C=O)C2=CC=CC=C12	-0.2101	-0.39447
CC1(C)CCCC1=O	-0.20615	-0.44465
OCC(C(O)=O)C1=CC=CC=C1	-0.31404	-0.60761
OC1=C2C(=O)OC(=O)C2=CC=C1	-0.19026	-0.73609
[H][C@]12CO[C@@H](C3=CC=C4OCOC4=C3)[C@@]1([H])CO[C@@H]2C1=CC2=C(OCO2)C=C1	-0.2743	-0.50818
O[C@@H]1[C@H](OC2=CC(O)=CC(O)=C2C1=O)C1=CC=C(O)C=C1	-0.30737	-0.5875
COC1OC(OC)C=C1	-0.27754	-0.54503
CC(O)C=C(C)C	-0.28709	-0.59382
COC1=CC=C(C=C1)C#CCO	-0.28919	-0.62293
CC1=CC=C(OC2=CC=CC=C2)C=C1	-0.24789	-0.51722
CC1CCC(C(O)C1)C(C)(C)O	-0.24455	-0.55443
C1CCCOCC1	-0.34303	-0.62115
CC(C)=C\C=C\C(C)=O	-0.25169	-0.59028
COC(=O)C(\C)=C\C	-0.22796	-0.50626
CCC1CCCCC1=O	-0.22686	-0.49777
OC1=CC(C=O)=CC(O)=C1O	-0.30769	-0.80859
COC(C(O)=O)C1=CC=CC=C1	-0.28361	-0.78735
[H][C@@](C)(O)C1=C(OC)C=CC=C1	-0.26639	-0.52137
COCC#CCOC	-0.30545	-0.55861
CC1=CC=CC(C(O)=O)=C1C	-0.28108	-0.79322
O=C1CCCCCCCC1	-0.23901	-0.57601
COC1=CC(CO)=CC(OC)=C1O	-0.30319	-0.61373
OCC1=CC=C(C=C1)C#C	-0.27216	-0.60229
C1OC1C1CCC2OC2C1	-0.24897	-0.56446
OC1=CC(O)=C2C(=O)CC(OC2=C1)C1=CC(O)=C(O)C=C1	-0.28077	-0.58821
COC1=CC(C)=C(OC)C=C1	-0.22862	-0.43176
CC(CC1=CC=CC=C1)C(O)=O	-0.21794	-0.59012
CC1=COC2=C1C=CC=C2	-0.22065	-0.39377
COC1=C(O)C=C2OC(=CC(=O)C2=C1O)C1=CC=CC=C1	-0.23817	-0.58766
CO\C=C\C=C	-0.2009	-0.40608
CCC#CCCO	-0.32756	-0.66484
COC1=CC=CC(CC=C)=C1O	-0.27509	-0.51221
COC1=CC=C(\C=C\C)C=C1OC	-0.26558	-0.46956
CCC1=CC=CC=C1C=O	-0.2161	-0.50919
CCCC1CCC(=O)CC1	-0.20939	-0.46327
CC1=CC(O)=C(C)C=C1O	-0.24196	-0.48167
COC1=CC2=C(C=C1)C=C(O)C=C2	-0.20646	-0.42665
[H][C@](O)(C1=CC=CC=C1)[C@@]([H])(O)C1=CC=CC=C1	-0.31943	-0.58065
COC1=CC=C(C=C1)C1CO1	-0.21251	-0.44961
O=C(C1CCCCC1)C1CCCCC1	-0.24339	-0.52439
OC(=O)C1C2CCC(O2)C1C(O)=O	-0.32566	-0.70926
COC(=O)\C=C\C1=CC=C(O)C(O)=C1	-0.23151	-0.57836
CC(=O)C1=CC=C2C(CC3=CC=CC=C23)=C1	-0.22602	-0.53359
COC(=O)C(=C)C1=CC=CC=C1	-0.27293	-0.47427
CC1CC2=C(CC1(C)C(C)=O)C(C)(C)CCC2	-0.29303	-0.53316
CC(C)[C@@H]1CC[C@@H](C)C[C@@H]1O	-0.25358	-0.55856
OC1=CC(O)=C(C=C1)C(=O)\C=C\C1=CC(O)=C(O)C=C1	-0.22642	-0.55134
OC(=O)C1=CC=C(C=C1)C1=CC=C(O)C=C1	-0.1855	-0.37662
CC(C)C(O)C(C)(C)CO	-0.24645	-0.54441
CCC(=O)\C=C\C	-0.21017	-0.52972
CC1=C(O)C2=C(C=CC=C2)C=C1	-0.2317	-0.48766
CC(=O)OC1=CC=CC(C)=C1	-0.29668	-0.54438
CC(C)(C)C1=CC(=CC(=C1)C(O)=O)C(O)=O	-0.29084	-0.65729
O=CC1=CC=C(\C=C\C2=CC=CC=C2)C=C1	-0.186	-0.53147
[H][C@@]12CCC(=O)[C@@]1(C)CC[C@]1([H])C3=C(CC[C@@]21[H])C(O)=C(O)C=C3	-0.27776	-0.558
OCC(=O)C1=CC=CO1	-0.27249	-0.5255
CCC(C(C)=O)C(C)=O	-0.19718	-0.47614
OC(=O)C1(CC1)C1=CC=CC=C1	-0.27943	-0.78368
C=CC1=CC=C(C=O)C=C1	-0.18408	-0.52522
CC1=CC=C(CC=O)C=C1	-0.21549	-0.55998
CC1=CC=C(C=C1)C(O)CC=C	-0.25836	-0.49697
[H][C@@](C)(O)CCC1=CC=CC=C1	-0.19276	-0.35516
CC1C(C)(C)C2=CC3=C(C=C2C1(C)C)C(C)COC3	-0.31013	-0.53934
CC(C)(O)CO	-0.24373	-0.50351
C=COCC1=CC=CC=C1	-0.23116	-0.53499
OCCC#CC1=CC=CC=C1	-0.21079	-0.51251
CC1=CC=C(C=C1)C(O)C(=O)C1=CC=C(C)C=C1	-0.25051	-0.52979
CO[C@@H]1O[C@@H](C)[C@H](O)[C@@H](O)[C@H]1O	-0.31266	-0.57126
O[C@@H]1CO[C@H](O)[C@H](O)[C@H]1O	-0.26602	-0.50632
COC(=O)C(C)(C)CO	-0.20114	-0.46087
COC1=CC(=CC(OC)=C1OC)C#C	-0.23339	-0.51277
CC12CCC(=O)C=C1CCCC2=O	-0.22099	-0.56094
[H][C@]12OC(C)(C)O[C@@]1([H])[C@H](OC)O[C@@H]2CO	-0.27277	-0.61525
O=C1OC(C2=C1C=CC=C2)C1=CC=CC=C1	-0.24183	-0.54916
CC(=O)OOC(C)(C)C	-0.27991	-0.61307
CC1(C)[C@H]2CC[C@](C)(C2)C1=O	-0.22854	-0.50379
OC(CC#C)C1=CC=CC=C1	-0.2553	-0.52602
CC(=O)C1=CC(C(C)=O)=C(O)C=C1O	-0.25274	-0.60001
COC(=O)C1CCC2=C(C=CC=C2)C1=O	-0.30435	-0.5527
COC1=CC=CC=C1[C@@H](C)O	-0.26639	-0.52122
OCC1CCC(CO)O1	-0.31296	-0.91746
CC1(C)CC(=O)OC(=O)C1	-0.23295	-0.51634
CC1CC(=O)OC(=O)C1	-0.2171	-0.48611
CC(C)C1CCC(=O)CC1	-0.21101	-0.46621
COC1=CC=C(C=C1OC)C#C	-0.25841	-0.4564
COC1=CC(=O)C(OC)=CC1=O	-0.24214	-0.4628
COC(=O)C1=C(C)C=C(O)C=C1O	-0.22057	-0.45496
OC(C(O)=O)C1=CC=C(O)C=C1	-0.25794	-0.69854
CC1C=C(C)CCC1C=O	-0.29197	-0.52731
CC1=COC2=C1C(=O)C(=O)C1=C3C=CC=C(C)C3=CC=C21	-0.25247	-0.46658
CC(=O)OCC(O)=O	-0.24903	-0.81278
CCCCCC#CC(O)=O	-0.27468	-0.77941
COC(=O)C(C)(C)OC	-0.32271	-0.61317
CC1=C(O)C=CC(C=O)=C1	-0.20255	-0.56626
CC1(CC1)C(O)=O	-0.28101	-0.79016
CCCC1=CC=C(OC)C=C1	-0.23637	-0.43382
CCOC1=CC2=C(C=CC=C2)C=C1	-0.22158	-0.45142
OC(=O)[C@H]1CC[C@@H](CC1)C(O)=O	-0.2128	-0.62897
CC(C)(O)CCC1=CC=CC=C1	-0.25877	-0.56744
CC1=CC(=CC(C)=C1O)C(C)(C)C1=CC(C)=C(O)C(C)=C1	-0.34325	-0.57555
CCCC1CCC(=O)O1	-0.21813	-0.4819
OC(=O)CCC1=CC=CC=C1O	-0.24417	-0.84541
CC(C)OC=O	-0.19266	-0.49535
COCCC(O)=O	-0.2786	-0.7896
O=CC1CCC1	-0.19647	-0.48794
CCC(C)(O)C1=CC=CC=C1	-0.28174	-0.61598
CC1=CC=C(OCC(O)=O)C=C1	-0.30526	-0.53021
COC1=CC=C(C=C1)C(O)C#C	-0.265	-0.52501
[H][C@@]12CC[C@@](C)(O)[C@]3([H])CC[C@@H](C)[C@@]3([H])[C@]1([H])C2(C)C	-0.28729	-0.58761
OC1=CC=C2C=C(C=O)C=CC2=C1	-0.18442	-0.527
COC1=CC=CC(C(O)=O)=C1O	-0.19658	-0.40131
CC1(C)O[C@@H](CO)[C@H](CO)O1	-0.37311	-0.89941
O[C@@H]1CC2=C(O)C=C(O)C=C2O[C@H]1C1=CC(O)=C(O)C(O)=C1	-0.33603	-0.73588
O[C@H]1COC[C@H]1O	-0.368	-0.90576
CC1=CCCO1	-0.23212	-0.44765
COC(CO)C1=CC=CC=C1	-0.33528	-0.59867
CC(=O)OC1=CC=C(C=C1)C(C)=O	-0.26225	-0.44074
COC(=O)C1=C(O)C=C(OC)C=C1	-0.22146	-0.53763
O=C1C(=O)C2=C3C(C=CC4=CC=CC1=C34)=CC=C2	-0.24844	-0.45969
COC(=O)C1=CCCCC1	-0.25419	-0.45052
COC1=CC=C(C=C1)C(O)C=C	-0.2887	-0.62108
COC(C)(OC)C1=CC=CC=C1	-0.30029	-0.58431
CC(O)C1=CC=C(C=C1)C1=CC=CC=C1	-0.29043	-0.61278
OC1=CC2=C(C=C1)C(=O)CC(O2)C1=CC=CC=C1	-0.27217	-0.44951
OC1CCC2(CC1)OCCO2	-0.26786	-0.61776
COC1=CC(=O)O[C@H](C1)\C=C\C1=CC=CC=C1	-0.27523	-0.51712
CCC\C=C\C(C)=O	-0.22003	-0.61357
CC(=O)C1=CC(=CC=C1)C(C)=O	-0.18837	-0.48549
COC1=CC=C(OC)C2=C1C=CC=C2	-0.20596	-0.43599
CC(C1=CC=C(O)C=C1)(C1=CC=C(O)C=C1)C1=CC=C(O)C=C1	-0.29652	-0.52603
CC(=O)C1CCC(C)=CC1	-0.23633	-0.56481
O=C1OC(=O)C2=CC3=CC=CC=C3C=C12	-0.17361	-0.39051
COC1=CC(=O)OC(\C=C\C2=CC=CC=C2)=C1	-0.2589	-0.62721
CC1(C)C(=O)C(C)(C)C1=O	-0.22202	-0.55683
OC(C#CC1=CC=CC=C1)(C1=CC=CC=C1)C1=CC=CC=C1	-0.35657	-0.72599
OC1=CC=CC2=CC3=C(C(O)=CC=C3)C(O)=C12	-0.23454	-0.44611
OC(=O)C1=C(O)C=CC(C=O)=C1	-0.2932	-0.84441
CC(O)(C(O)=O)C1=CC=C(O)C(O)=C1	-0.3197	-0.61172
CC1(C)OCCO1	-0.23898	-0.50097
CC(C)(CO)C=O	-0.23712	-0.52237
C1COCCOCCOC2=C(OCCOCCO1)C=CC=C2	-0.30629	-0.52369
CCCOC1=CC=CC=C1	-0.24701	-0.47754
CC(=O)OC(=C)C1=CC=CC=C1	-0.2987	-0.54507
CCOC(=O)C1=CC=CC=C1C	-0.24466	-0.53983
COC1=CC(=CC=C1)[C@@H](C)O	-0.26107	-0.51522
O=CC1=C2OCOC2=CC=C1	-0.23537	-0.48331
OCCOC=C	-0.26813	-0.71263
CC(C)(CO)C(O)=O	-0.20762	-0.59622
CC(=O)C1=C(C=CC=C1)C1=CC=CC=C1	-0.28942	-0.60669
OC(=O)C1(CCC1)C(O)=O	-0.29069	-0.83686
[H][C@@](O)(CO)[C@]1([H])OC(=O)[C@H](O)[C@H]1O	-0.28299	-0.71235
C=CC1COC(=O)O1	-0.21335	-0.51357
OC1OC(=O)C=C1	-0.26633	-0.67004
O=CC1=CC=C(O1)C1=CC=CC=C1	-0.27229	-0.60012
[H][C@@](O)(CO)CCO	-0.2226	-0.7407
C=COC1CCCCC1	-0.23865	-0.51774
OC(=O)C1CC(=O)C1	-0.20716	-0.52022
CC(=C)[C@H]1CCC(CO)=CC1	-0.29999	-0.59174
C[C@]12[C@@H]3CC[C@@H](O3)[C@@]1(C)C(=O)OC2=O	-0.23221	-0.52011
OCC#CC#CCO	-0.27548	-0.61472
CC(O)CCC=C	-0.30624	-0.64636
CC(C)OC=C	-0.22974	-0.49192
[truncated: 10,958 more rows]

## Sheet: CHNF
SMILES	CO2_binding_energy	H2O_binding_energy
NC1=CC=C(F)C=C1	-0.20645	-0.44845
NC1=CC=C(C=C1)C(F)(F)F	-0.21254	-0.36306
NC1=C(F)C=CC=C1	-0.19773	-0.49524
NC1=CC(=CC=C1)C(F)(F)F	-0.21782	-0.50278
NC1=CC=CC(F)=C1	-0.20649	-0.41761
NCC1=CC=C(F)C=C1	-0.2098	-0.45902
FC1=NC=CC=N1	-0.16966	-0.44386
FC1=CC=C(C=C1)C#N	-0.1831	-0.47172
NCC(F)(F)F	-0.26312	-0.52906
FC1=CC=C2NC=CC2=C1	-0.21252	-0.38863
NCC1=CC=C(C=C1)C(F)(F)F	-0.23648	-0.48029
FC1=NC=CC=C1	-0.18648	-0.37409
FC1=CC=C(C=C1)N1CCNCC1	-0.30688	-0.62073
NC1=C(C=CC=C1)C(F)(F)F	-0.20314	-0.53703
NC1=CC=C(F)C=C1F	-0.19211	-0.48743
NC1=CC(=CC(=C1)C(F)(F)F)C(F)(F)F	-0.24913	-0.39249
FC(F)(F)C1=CC(=CC=C1)N1CCNCC1	-0.27305	-0.52843
FC(F)(F)C1=CC=C(C=C1)C#N	-0.143	-0.43496
NC1=CC(F)=C(F)C=C1	-0.18732	-0.32695
FC1=CC=C2C=CNC2=C1	-0.20627	-0.38844
FC1=CC=CC=C1C#N	-0.16847	-0.36022
NCC1=CC(F)=CC=C1	-0.2095	-0.46284
NC1=C(F)C(F)=C(F)C(F)=C1F	-0.18817	-0.50948
NNC1=CC=C(F)C=C1	-0.25907	-0.50159
NCC1=C(F)C=CC=C1	-0.23293	-0.47241
NC1=C(F)C=CC=C1F	-0.19437	-0.50018
NC1=CC=C(F)C=C1N	-0.26441	-0.68222
NC1=CC(F)=CC(F)=C1	-0.20471	-0.48148
FC1=CC=C(CC#N)C=C1	-0.21872	-0.50563
FC1=CC=CC=C1N1CCNCC1	-0.29332	-0.60727
NCC1=CC=CC(=C1)C(F)(F)F	-0.25884	-0.51669
NCCC1=CC=C(F)C=C1	-0.27381	-0.62789
FC1=CC=CN=C1	-0.24973	-0.47543
CNC1=CC=C(F)C=C1	-0.23961	-0.467
FC1=CC=C(C=C1)N=N#N	-0.09573	-0.40457
FC1=CC(=CC=C1)C#N	-0.17883	-0.4618
NC1=CC=C(F)C=N1	-0.3115	-0.71483
FC1=CC=CC(F)=N1	-0.17008	-0.32854
FC1=CC=C(C(F)=C1)C1=NC=CC=C1	-0.1951	-0.56213
NC1=C(N)C=C(C=C1)C(F)(F)F	-0.25705	-0.6522
NNC1=CC=C(C=C1)C(F)(F)F	-0.22938	-0.49719
NNC1=C(F)C(F)=C(F)C(F)=C1F	-0.2173	-0.48628
FC1=CC=CC(F)=C1C#N	-0.16766	-0.36357
NC1=C(N)C=C(F)C(F)=C1	-0.26209	-0.66991
NC1=CC(=C(C=C1)C#N)C(F)(F)F	-0.18308	-0.49364
FC1=C2C=CNC2=CC=C1	-0.20989	-0.38907
FC1=CC=C(C=C1)C1=NC=CC=C1	-0.22891	-0.57069
FC(F)(F)C1=NNC=C1	-0.25524	-0.59403
CC1=NC2=CC=C(F)C=C2C=C1	-0.19632	-0.61811
NCC1=CC(=CC(=C1)C(F)(F)F)C(F)(F)F	-0.25708	-0.49818
FC1(F)CCNCC1	-0.29028	-0.60523
NCC(F)F	-0.18326	-0.46429
NC1=NC=C(C=C1)C(F)(F)F	-0.31464	-0.72933
NC1=CC(F)=CC=C1F	-0.196	-0.50075
NCC1=CC=C(F)C=C1F	-0.2589	-0.61701
FC(F)(F)C1=CC=NC=C1	-0.24537	-0.46825
CN(C)C1=CC=C(F)C=C1	-0.25588	-0.43955
FC(F)(F)C1=CC=C(C=C1)N1CCNCC1	-0.25908	-0.46362
FC(F)(F)C1=CC=C(C=C1)C1=CC=CC=N1	-0.22699	-0.55683
FC(F)(F)C1=CC=CC(=C1)C#N	-0.16733	-0.42184
CC1=CC(F)=CC=C1N	-0.23409	-0.43504
NC1=CC=CC(F)=C1F	-0.19588	-0.50163
FC1=CC(F)=C(F)N=C1F	-0.15039	-0.32769
FC1=C(F)C=C(C=C1)C#N	-0.16818	-0.29981
NCCC1=CC(F)=CC=C1	-0.33134	-0.63118
NC1=CC(=CC=N1)C(F)(F)F	-0.31428	-0.72522
FC(F)(F)C1=CC=C(C=C1)N=N#N	-0.17625	-0.44231
NC1=CC(F)=C(F)C(F)=C1	-0.18266	-0.32259
FC(F)(F)C1=CC=C(CC#N)C=C1	-0.19833	-0.48755
FC1=CC=C(C=C1)C1=CC2=CC=CC=C2N1	-0.23416	-0.42526
[2H]C1=C([2H])C([2H])=C(N)C([2H])=C1[2H]	-0.20832	-0.44918
NCC1=CC=C(F)C(F)=C1	-0.18406	-0.32004
NC1=NC(F)=NC2=C1N=CN2	-0.33245	-0.83094
NC1=C(F)C(F)=C(F)C=C1	-0.19198	-0.49511
NC1=CC(=C(F)C=C1)C(F)(F)F	-0.17899	-0.34552
FC1=CC=C(NCC2=CC=CC=C2)C=C1	-0.24795	-0.58654
FC1=CC=C(C=C1)C1=NC2=CC=CC=C2N1	-0.25467	-0.64739
NCCC1=CC=CC=C1F	-0.27235	-0.62109
FC1=CC=C(C#N)C(F)=C1	-0.1675	-0.36123
NNC1=CC=CC=C1F	-0.22595	-0.49974
FC1=CC=CC(CC#N)=C1	-0.20847	-0.41188
CC1=C(F)C=C(N)C=C1	-0.2211	-0.45444
FC1=C2NC=CC2=CC=C1	-0.218	-0.59362
FC1=CC=C2N=CC=CC2=C1	-0.27886	-0.58557
FC1=CC=CC=C1CC#N	-0.19872	-0.41024
FC1=CC(=CC(F)=C1)C#N	-0.1807	-0.46657
FC1=CC=C(CN2CCNCC2)C=C1	-0.41118	-0.77863
CC1=CC=C(N)C(F)=C1	-0.21439	-0.37553
CC(N)C1=CC=C(F)C=C1	-0.25404	-0.57205
FC(F)(F)C1=CC=CC(CC#N)=C1	-0.2221	-0.49969
FC(F)(F)C1=CC=CC=N1	-0.23562	-0.46882
C[C@@H](N)C1=CC=C(F)C=C1	-0.25404	-0.57194
NNCC(F)(F)F	-0.26523	-0.57547
NC1=C(F)C=C(F)C=C1F	-0.18972	-0.49346
CC1=C(F)C=CC(N)=C1	-0.18827	-0.40805
FC(F)(F)C1=CC=CC=C1C#N	-0.17801	-0.3777
CNC1=CC=C(C=C1)C(F)(F)F	-0.21587	-0.40367
NC1=CC=C(N=C1)C(F)(F)F	-0.24992	-0.50711
NCC1=CC(F)=CC(F)=C1	-0.20189	-0.44912
FC1(F)CCNC1	-0.20219	-0.50397
CC1=C(N)C=CC=C1F	-0.23274	-0.428
FC(F)(F)C1=NC2=CC=CC=C2N1	-0.24805	-0.66279
CC1=CC=C(F)C=C1N	-0.23249	-0.42368
C[C@H](N)C1=CC=C(F)C=C1	-0.25404	-0.57205
FC(F)(F)C1=CN=CC=C1	-0.1757	-0.44187
NNC1=CC=CC(=C1)C(F)(F)F	-0.21746	-0.49442
NC1=C(F)C(F)=CC(F)=C1F	-0.175	-0.51401
CC1=CC(F)=NC=C1	-0.19128	-0.38593
NC(=N)C(F)(F)F	-0.28604	-0.74801
NC1=CC(C#N)=C(F)C=C1	-0.17457	-0.36723
FCC#N	-0.16526	-0.39877
FC1=CC=C(NC2=CC=CC=C2)C=C1	-0.23438	-0.50805
NC1=NC(F)=CC=C1	-0.27292	-0.71089
FC(F)(F)C1=CC(=NN1)C(F)(F)F	-0.24485	-0.66124
CC1=CC2=CC(F)=CC=C2N1	-0.2271	-0.50009
NCC1=C(F)C=CC=C1F	-0.30662	-0.59019
FC1=CC(=C(C=C1)C#N)C(F)(F)F	-0.17872	-0.37758
NC1=CN=C(F)C=C1	-0.19826	-0.40314
FC(F)(F)C1=CC(=CC=C1)N=N#N	-0.18568	-0.45107
CNCC1=CC=C(F)C=C1	-0.27465	-0.63665
NCCC(F)(F)F	-0.16225	-0.40758
FC(F)(F)C1=NN=C2CNCCN12	-0.26725	-0.57165
NCCC1=CNC2=CC=C(F)C=C12	-0.2477	-0.45823
FC1=CC=CC=C1CN=N#N	-0.21737	-0.38588
NC1=CC(=CC=C1F)C(F)(F)F	-0.1868	-0.50875
NC1=C(C#N)C(F)=CC=C1	-0.24448	-0.68316
CNC1=CC(F)=CC=C1	-0.22338	-0.43855
FC(F)(F)C1CCNCC1	-0.25857	-0.52472
NC1=CC(F)=C(F)C=C1F	NA	NA
CNC1=CC=CC=C1F	-0.20286	-0.50394
FC1=CN=C(C=C1)C#N	-0.21001	-0.43919
FC1=CNN=C1	-0.26104	-0.59393
FC1=CC(F)=CN=C1	-0.23893	-0.45685
NC1=CC(=NC=C1)C(F)(F)F	-0.20603	-0.50364
FC1CCNCC1	-0.27529	-0.54582
FC(F)(F)C1=CNN=C1	-0.19519	-0.48774
NC1=NC=CC(F)=C1	-0.32056	-0.73631
NC1=CC=C(C=C1F)C#N	-0.18345	-0.51701
NC1=C(F)C(F)=C(C(F)=C1F)C(F)(F)F	-0.17101	-0.37063
FC1=CC=C2NCCC2=C1	-0.25835	-0.51168
CC1=CC(N)=C(F)C=C1	-0.22009	-0.45387
FC1=CC2=C(NC(=C2)C2=CC=CC=C2)C=C1	-0.24885	-0.5579
CNC1=NC=C(C=C1N)C(F)(F)F	-0.22632	-0.63458
FC1=CC=C(C=N1)C(F)(F)F	-0.17811	-0.44865
CC1=CN=C(F)C=C1	-0.19097	-0.46703
NC1=NC(=CC=C1)C(F)(F)F	-0.27933	-0.73855
NCCC1=CC=C(C=C1)C(F)(F)F	-0.27168	-0.6298
FC1=C(F)C(=CC=C1)C#N	-0.16687	-0.36071
FC(F)(F)C1=CC(=CC(=C1)C#N)C(F)(F)F	-0.1931	-0.47854
CC1=CC=CC(F)=N1	-0.22003	-0.51926
CN(C)C1=CC=C(C=C1)C(F)(F)F	-0.23935	-0.42816
FC1=CC(F)=C(F)C(C#N)=C1F	-0.10911	-0.36886
NC1=C(C=CC=C1)C1=CC=C(F)C=C1	-0.24023	-0.59377
FC1=CN=C(F)C=C1	-0.17769	-0.44016
CC1=CC(F)=C(C=C1)C#N	-0.17098	-0.36328
FC(F)(F)C1=CN=C(C=C1)N1CCNCC1	-0.25089	-0.54723
NNC1=C(F)C=C(F)C=C1	-0.22377	-0.48375
FC(F)(F)C1=CNC=N1	-0.21573	-0.43789
NC1=CC=C(F)C=C1C#N	-0.2381	-0.66695
FC(F)(F)C1=CC=C2C=CNC2=C1	-0.21604	-0.38446
CC1=C(C=C(N)C=C1)C(F)(F)F	-0.23402	-0.4064
FC1=CC=C(N2CCNCC2)C(F)=C1	-0.26749	-0.53138
[2H]C([2H])([2H])N	-0.24473	-0.50808
NC1=C(F)C=CC=N1	-0.31472	-0.7244
FC1=NC=CN=C1	-0.22451	-0.43692
FC1=CC=C(C=C1)C1CCNCC1	-0.30627	-0.68164
NCCC1=CC=CC(=C1)C(F)(F)F	-0.24484	-0.44016
NNC1=C(C=CC=C1)C(F)(F)F	-0.25523	-0.52559
NC1=C(C=C(F)C=C1)C(F)(F)F	-0.19909	-0.52938
FC1=CC(F)=C(C=C1F)C#N	-0.16642	-0.36205
NCC(F)(F)C(F)(F)C(F)(F)F	-0.27359	-0.55564
FC1=C(C=C(C=C1)C#N)C(F)(F)F	-0.16869	-0.32689
F[C@@H]1CCNC1	-0.25734	-0.59089
NC1=C(F)C=NC=C1	-0.27194	-0.51425
FC1=CC(C#N)=C(F)C=C1	-0.16731	-0.36076
CC1CCC2=C(N1)C=CC(F)=C2	-0.27576	-0.55047
FC(F)(F)C1=CC=CC=C1N1C=CN=C1	-0.23991	-0.56254
NC1=CC(F)=CN=C1	-0.26587	-0.51333
FC1=C(F)N=CC=C1	-0.17746	-0.32863
NCC(F)(F)C(F)(F)F	-0.19593	-0.47975
FC1=C(F)C(F)=C(CC#N)C(F)=C1F	-0.2103	-0.44969
FC1=CC2=C(NCCC2)C=C1	-0.2376	-0.43353
N[C@@H]1C[C@H]1C1=CC(F)=C(F)C=C1	-0.2424	-0.45116
FC1=CC(F)=NC(F)=C1	-0.1603	-0.32315
NCC1=C(F)C=CC(F)=C1	-0.20415	-0.46275
FC1=CC=CN=C1C#N	-0.16718	-0.39345
FC1=C2N=CC=CC2=CC=C1	-0.23947	-0.50702
NCCC1=CNC2=CC(F)=CC=C12	-0.24461	-0.45651
FC1=CN=CN=C1	-0.22625	-0.45208
FC1=CN2C=C(N=C2C=C1)C1=CC=CC=C1	-0.23272	-0.63125
FC(F)(F)C1=CC2=C(NC=C2)C=C1	-0.22126	-0.37903
C[C@H](N)C(F)(F)F	-0.26276	-0.53703
FC(F)(F)C1=NNC(=N1)C1=CC=CC=N1	-0.29584	-0.54678
NC1=C(F)C(F)=NC(F)=C1F	-0.18636	-0.54729
NC1=CC=CC(F)=C1N	-0.26615	-0.67205
CC1=NC2=C(C=C1)C=CC(F)=C2	-0.25079	-0.61669
NC1CCC(F)(F)CC1	-0.19892	-0.52082
FC1=C(C=C(C#N)C#N)C=CC=C1	-0.20344	-0.52555
NC1=CN=C(C#N)C(=C1)C(F)(F)F	-0.18231	-0.41379
NC1=C(C=C(F)C=C1)C1=CC=CC=C1	-0.24837	-0.61141
NCC1=CN=C(C=C1)C(F)(F)F	-0.22608	-0.4712
NC1=NC=NC2=C1C(NC1=CC=C(F)C=C1)=NN2	-0.31294	-0.74661
CC1=CC(C#N)=C(F)C=C1	-0.17021	-0.36155
NC1=C(C=CC(=C1)C(F)(F)F)C(F)(F)F	-0.20554	-0.54909
NC1CC(F)(F)C1	-0.20169	-0.50603
FC1=C(C=CC=N1)C#N	-0.17164	-0.3717
FC1=CC(F)=NC(F)=N1	-0.1409	-0.35085
NCCCC(F)(F)F	-0.2578	-0.59095
FC1=CC(=C(C#N)C#N)C(F)=CC1=C(C#N)C#N	-0.19463	-0.42403
FC1=CC=C(C=C1)N1C=CC=N1	-0.22987	-0.56145
F[C@H]1CCNC1	-0.22907	-0.53674
CC1=C(N)C=CC=C1C(F)(F)F	-0.25106	-0.44771
FC1=CC(F)=C(C#N)C(F)=C1	-0.16715	-0.36616
NC1=C(C=CC=N1)C(F)(F)F	-0.31111	-0.71684
FC1=CC([C@H]2CCCN2)=C(F)C=C1	-0.32526	-0.61182
CC1=CC(=NN1)C(F)(F)F	-0.26102	-0.59714
CN(C)C1=CC(F)=CC=C1	-0.24471	-0.44321
NC1=CC=C(C#N)C(F)=C1	-0.17601	-0.3715
CNC(C)CC1=CC=C(F)C=C1	-0.32099	-0.67546
FC(F)(F)C1=C(C=CC=C1)N1CCNCC1	-0.23736	-0.49684
FC1=C(F)C=C2C=CNC2=C1	-0.18748	-0.32551
NC1=CC(F)=C(F)C(F)=C1F	-0.19072	-0.50254
FC1=C(C=CC=C1)C1=CC=CC=N1	-0.19531	-0.56266
NCC1=C(F)C=C(F)C=C1F	-0.30263	-0.5889
CC1=CC=CC(F)=C1N	-0.22915	-0.52478
NNC1=C(F)C=CC(F)=C1	-0.22493	-0.48727
NC1=CC(F)=CC=C1C#N	-0.24451	-0.68181
FC1=CN=C(C#N)C(F)=C1	-0.16723	-0.38283
CC1=C(F)N=CC=C1	-0.19123	-0.38334
FC1=CC2=C(NC=N2)C=C1	-0.25709	-0.55313
FC(F)(F)C1=C(CC#N)C=CC=C1	-0.21522	-0.42262
FC1=C(C=C(C=C1)C(F)(F)F)C#N	-0.16902	-0.47124
CNC1=CC(=CC=C1)C(F)(F)F	-0.23409	-0.5229
CC1=CC(F)=CC=C1C#N	-0.17595	-0.46258
FC(F)(F)C1=CC(=CC(CC#N)=C1)C(F)(F)F	-0.22222	-0.51548
NC1=CC(=CC(F)=C1)C(F)(F)F	-0.18264	-0.46703
FC1=CC=C2CCNC2=C1	-0.23748	-0.43654
NC1=CC=C(C=C1F)C(F)(F)F	-0.1898	-0.50788
NC1=CC=CC(=C1F)C(F)(F)F	-0.18987	-0.50801
FC1=CC(F)=C(C=C1)C1=NC=C(C=C1)C(F)(F)F	-0.19569	-0.52867
FC1=NC2=C(C=CC=C2)C=C1	-0.22033	-0.54542
CC1=NNC(=C1)C(F)(F)F	-0.23334	-0.62464
NC1=C(N)C(F)=C(F)C(F)=C1F	-0.25508	-0.66863
NC1=CC(=CC(N)=C1)C(F)(F)F	-0.23659	-0.41191
NNC1=NC=C(C=C1)C(F)(F)F	-0.31854	-0.74262
CC1=CNC2=CC=C(F)C=C12	-0.2419	-0.4056
CC(N)CC1=CC=CC=C1F	-0.34897	-0.6678
FC1=CC(=CC(F)=C1F)C#N	-0.16604	-0.3039
FC1=CC(=CC=C1C#N)C(F)(F)F	-0.17116	-0.43609
FC1=CC=C(C=C1)C1=NN=NN1	-0.20674	-0.59891
FC1=CC=C(F)C(F)=N1	-0.16049	-0.32037
CC(N)C1=CC=C(C=C1)C(F)(F)F	-0.22259	-0.47151
FC1=CC2=C(NC=C2C2=CCNCC2)C=C1	-0.33036	-0.67583
FC(F)C1=NC2=CC=CC=C2N1	-0.27258	-0.69933
CN(C)C(F)(F)C(F)F	-0.17836	-0.41406
NNC1=CC(=CC(=C1)C(F)(F)F)C(F)(F)F	-0.25777	-0.53479
FC1=CC=C(C=C1)C1=CC=C(C=C1)C#N	-0.2048	-0.37848
FC(F)(F)C1=C(C=CC=C1)N=N#N	-0.21436	-0.36809
FC(F)(F)C1CCCNC1	-0.31155	-0.63438
FC1=C(CN2CCNCC2)C=CC=C1	-0.34026	-0.61601
C[C@@H](N)C(F)(F)F	-0.27232	-0.58818
CC1=C(N)C=CC(=C1)C(F)(C(F)(F)F)C(F)(F)F	-0.23834	-0.41483
FC(F)(F)C1=CC=CN=C1N1CCNCC1	-0.24937	-0.52032
FC1(F)CCCNC1	-0.21751	-0.53575
FC1=C(C=CC(=C1)C#N)N1CCNCC1	-0.27159	-0.51165
FC1=CN=C(C=C1)C1=CC=CC=C1	-0.22936	-0.54808
NC1=C(C=C(C=C1)C#N)C(F)(F)F	-0.21403	-0.56976
FC1=CC(=CN=C1F)C(F)(F)F	-0.15376	-0.4006
FC1=CC=C(C=C1)N1C=C2C=CC=CC2=N1	-0.24862	-0.5882
CC(N)C1=C(F)C=CC=C1	-0.30742	-0.5861
CC1=C(F)C=C(C=C1)C#N	-0.17945	-0.46306
FC(F)(F)C1=NC2=CC=CC=C2C=C1	-0.23928	-0.56947
FC1=CC=NC(F)=C1	-0.17952	-0.35944
NC(=N)C1=CC=C(F)C=C1	-0.30745	-0.78028
FC1=CC2=CC=CC=C2N=C1	-0.26993	-0.56232
FC1=NC=CC(=C1)C#N	-0.16621	-0.4267
FC1=CC=CC(F)=C1CC#N	-0.18486	-0.40826
FC1=CC=C(C=C1)C1=CC=CN=C1	-0.26461	-0.50911
CC1=C(F)C=CC(=C1)C#N	-0.18634	-0.47871
C[13C]#N	-0.15257	-0.37775
CC(N)C(F)(F)F	-0.26276	-0.53699
CC(C)(N)CC1=CC=C(F)C=C1	-0.28401	-0.66362
NC1=CC=C(C=C1)C1=CC=C(F)C=C1	-0.22528	-0.4328
CNCC1=CC=C(C=C1)C(F)(F)F	-0.2469	-0.61905
NCC1=CC(=CC(F)=C1)C(F)(F)F	-0.26148	-0.50024
CN1CCN(C)C1(F)F	-0.2234	-0.56367
CC1=C(F)C=CC(CN)=C1	-0.23684	-0.47118
FC(F)(F)C1=CC2=CC=CC=C2N1	-0.24275	-0.6453
CNCC1=CC=CC(F)=C1	-0.27185	-0.62714
FC1=CN=C(F)C(F)=C1	-0.17541	-0.3322
FC(F)(F)C1=NNC(=C1)C1=CC=CC=C1	-0.23839	-0.59708
[2H]C([2H])([2H])NC([2H])([2H])[2H]	-0.26715	-0.5191
FC1=CC=C(CC#N)C(F)=C1	-0.16313	-0.53561
NC1=CN=CC(=C1)C(F)(F)F	-0.21162	-0.50652
NC1=C(C=CC=C1)C1=CC=C(C=C1)C(F)(F)F	-0.28201	-0.60853
FC1=CC=C2C=C(NC2=C1)C1=CC=CC=C1	-0.24851	-0.56769
CC1=CC(N)=NC=C1F	-0.31563	-0.72224
FC1=CC(C#N)=C(C=C1F)C#N	-0.1952	-0.42423
FC1=NC(=CC=C1)C(F)(F)F	-0.21349	-0.37417
CC1=C(C)C2=CC(F)=CC=C2N1	-0.25626	-0.4233
FC1=C(C=CC=C1)C1=NC2=CC=CC=C2N1	-0.30822	-0.592
FC(F)C1=CC=C(C=C1)C#N	-0.1958	-0.4737
CCNC1=CC=C(F)C=C1	-0.25838	-0.47355
NC1=C(C=CC(=C1)C(F)(F)F)C#N	-0.24353	-0.67987
CC1=C2N=CC=CC2=C(F)C=C1	-0.20736	-0.53821
FC1=CC2=C(NC3=CC=CC=C23)C=C1	-0.23933	-0.38859
FC1=CC=C2NC3=C(CCCC3)C2=C1	-0.27563	-0.44423
FC(F)(F)CN1CCNCC1	-0.34078	-0.67845
FC1=CC=C(CC#N)C=C1F	-0.19282	-0.49437
FC(F)(F)C1=CC(=NC=C1)C1=NC=CC(=C1)C(F)(F)F	-0.29187	-0.5336
NC1=NC=CC(=N1)C(F)(F)F	-0.30623	-0.69955
CC1=NC2=C(C=C1)C=C(C=C2)C(F)(F)F	-0.19443	-0.60271
C[C@H](N)CC1=CC=CC(=C1)C(F)(F)F	-0.28172	-0.65624
NC1=C(F)C=C(F)C=N1	-0.30332	-0.69956
NCC1=CC(=C(F)C=C1)C(F)(F)F	-0.19534	-0.4802
C[C@H](N)C1=C(F)C=CC=C1	-0.22726	-0.46323
FC1=C(C#N)C(=CC=C1)C(F)(F)F	-0.18213	-0.39119
FC(F)(F)C1=CC=C(C=C1)C1=CC=C(C=C1)C#N	-0.2103	-0.38293
FC(F)(F)C1(N=N1)C1=CC=CC=C1	-0.20431	-0.32335
FC1=CC=C(C=C1)N1C=CC=C1	-0.21662	-0.47648
NC1(CC1)C(F)(F)F	-0.18352	-0.43561
FC1=C2C=CC=NC2=CC=C1	-0.27607	-0.57686
NC1=CC(=NN1)C1=CC=C(F)C=C1	-0.31541	-0.61397
FC(F)(F)C1=CC(NC2=CC=CC=C2)=CC=C1	-0.24757	-0.55145
NC1=CC=C(C=C1C(F)(F)F)C(F)(F)F	-0.21021	-0.55995
FC1=CC(CC#N)=CC(F)=C1	-0.17364	-0.50372
CN1C=CC(=N1)C(F)(F)F	-0.24241	-0.5517
CC(N)C1=CC(F)=CC=C1	-0.23062	-0.48122
FC1=CC(=CC=N1)C(F)(F)F	-0.1469	-0.41799
FC1=CC=CC(CN2CCNCC2)=C1	-0.27265	-0.53309
FC1=CC=C(\C=N\C2=CC=CC=C2)C=C1	-0.2308	-0.62555
NC1=CC(F)=C(C=C1)C(F)(F)F	-0.18084	-0.34833
FC1=CC2=C(C=NN2)C=C1	-0.25413	-0.57467
CC1=NC=C(F)C=C1	-0.26216	-0.55369
FC1=NC=CC=C1C(F)(F)F	-0.18019	-0.35549
[13CH3]C#N	-0.15257	-0.37775
NC(C(F)(F)F)C(F)(F)F	-0.1978	-0.49938
NC1=CC(F)=C(C=C1F)C#N	-0.18416	-0.52502
NC1=C(C=C(F)C=C1)C#C	-0.21144	-0.50425
FC1=CC=CC2=C1C=NN2	-0.25216	-0.57379
NC1=CC(F)=NC=C1	-0.20325	-0.41603
CN(C)C1=C(F)C=CC=C1	-0.29208	-0.47901
NC1=C(N)C(F)=CC(F)=C1	-0.26133	-0.65446
FC(F)(F)[C@@H]1CCCN1	-0.29117	-0.55793
FC1=CNC=C1F	-0.17705	-0.31574
FC(F)(F)C1=CC=C(N=C1)C1=CC=CC=C1	-0.225	-0.53988
FC1=CC=CC2=C1CCN2	-0.23906	-0.4313
NC1=CC(=CC(F)=C1)C#N	-0.189	-0.49293
NC1=CC=CC=C1C1=CC(F)=C(F)C(F)=C1	-0.23739	-0.55447
FC1=CC=C2NN=CC2=C1	-0.25343	-0.57437
FC(F)(F)C1=NNC=N1	-0.19758	-0.39843
NNC1=C(F)C(F)=CC(F)=C1F	-0.21888	-0.49901
FC(F)(F)C1=CC=C(C=C1)C1=NC=CN1	-0.26365	-0.61936
CC1=C(N)C=CC(=C1)C(F)(F)F	-0.22792	-0.49092
NC(C1=CC=C(F)C=C1)C1=CC=C(F)C=C1	-0.22966	-0.54209
CNCC1=C(F)C=CC=C1	-0.34354	-0.66842
FC(F)(F)C1=CN=C(C=C1)C1=NC=C(C=C1)C(F)(F)F	-0.19201	-0.5503
CC1=C(C=C(F)C=C1)C#N	-0.17147	-0.45231
NNC1=NC=CC(=N1)C(F)(F)F	-0.2658	-0.67775
NCC1=C(C=C(F)C=C1)C(F)(F)F	-0.27014	-0.51601
FC1=CC(=CC=C1[C@H]1CCC2=CN=CN12)C#N	-0.25498	-0.60959
CC1=CNC2=C1C=CC(F)=C2	-0.24412	-0.40537
FC(F)(F)C1=CC(=CC(=C1)C1=NNC=N1)C(F)(F)F	-0.17017	-0.56395
NC1=C(F)C(F)=C(N)C(F)=C1F	-0.19602	-0.49473
N[C@H](C1=CC=CC=C1)C(F)(F)F	-0.23467	-0.5019
NNCC1=CC=CC=C1F	-0.29379	-0.66518
FC1=C(F)C=C2N=CNC2=C1	-0.2549	-0.55341
FC1=CC2=C(C=C1)C(=CN2)C1=CCNCC1	-0.28723	-0.50727
NCC1=CC(F)=C(F)C(F)=C1	-0.1785	-0.31699
FC(F)(F)C1=CC=C(C=C1)C1=NN=NN1	-0.20388	-0.58498
FC(F)(F)C1=CC2=C(NC=N2)C=C1	-0.20679	-0.39435
FC1=CN=CC2=CC=CC=C12	-0.25707	-0.49271
NC1=NC=C(F)C=N1	-0.30766	-0.69597
C[C@H](N)C1=CC=C(C=C1)C(F)(F)F	-0.25218	-0.60825
FC1=CC=C(C=C1)C1=NNC=C1	-0.30188	-0.58571
NC1=CN(CC(F)(F)F)N=C1	-0.28206	-0.64461
NC1=CN(CC(F)F)N=C1	-0.28194	-0.61338
NC1=NNC2=C1C=C(F)C=N2	-0.28237	-0.66643
NC1=NC(=NN1)C(F)(F)F	-0.31037	-0.75395
FC1=CC(C=CC1=C(C#N)C#N)=C(C#N)C#N	-0.19363	-0.4182
FC1CCCNC1	-0.18815	-0.47717
NCCCC1=CC=C(F)C=C1	-0.21044	-0.40444
FC(F)(F)C1=CC2=C(CCNC2)C=C1	-0.3135	-0.61973
FC1=CC2=C(CNCC2)C=C1	-0.25913	-0.48173
CN1N=C(N)C=C1C(F)(F)F	-0.30601	-0.66255
FC(F)(F)C1=CC=CN=C1C#N	-0.17926	-0.39706
FC(F)(F)C1=CC=C2CCCNC2=C1	-0.24602	-0.5115
NC1=CC(F)=NC(F)=C1	-0.18546	-0.36207
FC(F)(F)C1=CC2=CC=CC=C2N=C1	-0.26971	-0.56044
FC1=CC=C(\C=C\C#N)C=C1	-0.18997	-0.49187
CN(C)C1=CC(=CC=C1)C(F)(F)F	-0.24591	-0.46764
FC(F)(F)CNC1=CC=CC=C1	-0.25529	-0.52339
FC1=C(NC2=CC=CC=C2)C=CC=C1	-0.2565	-0.5331
FC(F)(F)C1CCCN1	-0.28158	-0.57537
NCCC1=CC=CC=C1C(F)(F)F	-0.32184	-0.61833
FC1=CC(=CC(=C1)C(F)(F)F)C#N	-0.14598	-0.44162
NCC1=C(C=CC=C1F)C(F)(F)F	-0.23893	-0.46433
NNC1=NC=C(F)C=C1	-0.29983	-0.68352
NC1=CC(C(F)F)=C(F)C=C1	-0.20704	-0.51489
FC(F)(F)N1C=CC=N1	-0.18433	-0.33592
CC1=NC(=CC=C1)C(F)(F)F	-0.25644	-0.54883
FC(F)(F)C1=CC=C2C=CC=NC2=C1	-0.2736	-0.571
FC1=NC(F)=NC=C1	-0.15712	-0.34291
FC1=CC=C2C=NC=CC2=C1	-0.26349	-0.49093
CNCC(F)(F)F	-0.29173	-0.55012
NC1=C(F)C(F)=C(C(F)=C1F)C1=C(F)C(F)=C(N)C(F)=C1F	-0.2366	-0.37571
FC1=CC(C#N)=C(C=C1)C#N	-0.19517	-0.42301
CC1=CC(F)=CC(C)=C1N	-0.25873	-0.53475
CC(C)(N)C1=CC=C(F)C=C1	-0.23119	-0.45859
FC(F)(F)C1=CC=NN1	-0.23541	-0.63158
FC1=CC=C(C=C1)C1=CNC2=C1C=CC=C2	-0.2577	-0.4759
FC(F)(F)C1=CN=C(C=C1)C#N	-0.14793	-0.43591
FC(F)(F)C1=CC=C2N=CC=CC2=C1	-0.27332	-0.57039
NC1=CC=CN=C1F	-0.19421	-0.39205
NC1=CN=C(C=N1)C(F)(F)F	-0.30048	-0.70766
CC1=C(N)C=C(C=C1)C(F)(F)F	-0.22653	-0.50525
NC1=CC(=C(N)C=C1)C(F)(F)F	-0.24485	-0.41448
CNC1=C(N)C=C(C=C1)C(F)(F)F	-0.28245	-0.63954
NC1=CC=CC(=C1N)C(F)(F)F	-0.24701	-0.66275
NC1=C(F)C=CC=C1C#N	-0.24291	-0.6811
C[C@@H](N)C1=CC=C(C=C1)C(F)(F)F	-0.23603	-0.48643
NCC1=NC=C(C=C1)C(F)(F)F	-0.23488	-0.57431
NC1=CC(=NN1)C(F)(F)F	-0.2717	-0.61987
CC1=CC(N)=CC(F)=C1	-0.21122	-0.39367
FC(C#N)C(F)(F)F	-0.17803	-0.45635
NC1=C(F)C(F)=C(F)C(N)=C1F	-0.19835	-0.49319
NC1=CC=C(F)C2=C1C=CC=C2	-0.24817	-0.50675
FC1=CN=C(N=C1)N1CCNCC1	-0.21974	-0.54547
FC(F)(F)C1CNCCN1	-0.30306	-0.566
CC(C)NC1=CC=C(F)C=C1	-0.24451	-0.45901
NC1=C(N)C(F)=C(F)C=C1	-0.26388	-0.67757
NCC1=C(F)C(F)=CC=C1	-0.20111	-0.46568
NC1=CC(=CC=C1F)C#N	-0.18576	-0.49832
FC1=CC(C2CCCN2)=C(F)C=C1	-0.23367	-0.46623
CC1=C2N=CC=CC2=CC(F)=C1	-0.20942	-0.54113
FC1=CC2=C(C=C1)C1=C(N2)C=CC=C1	-0.24241	-0.38991
NC1=CC=C2NC(=NC2=C1)C(F)(F)F	-0.24502	-0.65339
FC1=C(F)C(F)=C(F)C2=C1NC=C2	-0.21727	-0.59953
FC1=C(C=CC=C1)C1=CC2=CC=CC=C2N1	-0.25145	-0.41859
FC1=CC=C(C#N)C2=C1C=CC=C2	-0.18984	-0.30559
FC1=CC=C(C=C1)C#CC#N	-0.15821	-0.4132
CC1=C(N)C=CC(=N1)C(F)(F)F	-0.25182	-0.5873
NC1=NNC2=C1C=C(F)C=C2	-0.29152	-0.67044
CC1=C(F)C=CC2=C1N=CC=C2	-0.2255	-0.54962
NC1=NC=NC(=C1)C(F)(F)F	-0.30332	-0.72471
FC(F)(F)C1=CC=C2NN=NC2=C1	-0.18745	-0.3498
FC(F)(F)C1=NC=CC=N1	-0.17237	-0.39953
FC1=CC=C(C=C1)C1=CNC=N1	-0.22072	-0.60809
NNC1=C(F)C=CC=C1F	-0.21571	-0.49935
FC(F)(C#N)C1=CC=CC=C1	-0.15119	-0.41407
NNC1=CC(F)=CC(F)=C1	-0.23049	-0.4938
NC1=C(N)N=CC(=C1)C(F)(F)F	-0.31167	-0.72133
NC1=CC(F)=CC=C1N1C=CC=C1	-0.27892	-0.72356
CC1=C(F)C=NC=C1	-0.25543	-0.4863
FC(F)(F)C1=CC=CC(=N1)C(F)(F)F	-0.24426	-0.40465
FC1=CNC=N1	-0.18215	-0.3908
FC(F)(F)C1=NC=CN1	-0.25374	-0.67759
FC1=CN=C(N=C1)C#N	-0.14784	-0.37811
FC1=CC2=C(CNC2)C=C1	-0.25114	-0.46357
[2H]C([2H])(N)C([2H])([2H])N	-0.23268	-0.49408
FC1=CC(NC2=CC=CC=C2)=CC=C1	-0.2305	-0.48071
C[C@@H](N)C1=C(F)C=CC=C1	-0.25882	-0.59137
FC1=CC=C(C=C1)C1CCCN1	-0.31362	-0.63777
C[C@@H](N)C1=CC=CC(F)=C1	-0.22771	-0.47633
NC1=C(F)C=C(C=C1F)C#N	-0.18445	-0.5245
FC1=NC(C#N)=C(F)N=C1	-0.15688	-0.40012
FC1=C(C=CN=C1)C#N	-0.1632	-0.35899
FC1=CC2=C(NC3=C2CNCC3)C=C1	-0.3316	-0.66601
NC1=NNC2=C1C=C(C=C2)C(F)(F)F	-0.28723	-0.66678
CC1=C(N)C(=CC=C1)C(F)(F)F	-0.24998	-0.499
NC1=CC(N)=C(F)C=C1	-0.20829	-0.50164
CC1=C(F)C(F)=NC(F)=C1F	-0.15534	-0.33602
FC1=CC=C(F)C(C#N)=C1F	-0.16658	-0.36571
FC(F)(F)C1=CC2=C(CCN2)C=C1	-0.24975	-0.43086
FC(F)(F)C1=CC=C(C=C1)N1C=CC=C1	-0.21112	-0.44598
NC1=CC=C(C=C1)C1=CC=C(C=C1)C(F)(F)F	-0.2227	-0.41874
CC1=CC=CC(F)=C1C#N	-0.1719	-0.36183
FC1=CC(=CC=C1)C1CCCN1	-0.30979	-0.63036
NCC1=C(F)C=CC=N1	-0.23941	-0.62696
NC1=NNC2=C1C(F)=CC=C2	-0.29318	-0.67136
FC1=CC(=CC=C1C(F)(F)F)C#N	-0.17013	-0.32467
FC1=CC2=C(NC=C2)C(F)=C1	-0.21636	-0.59099
CC1=CC2=NC(=CN2C=C1)C1=CC=C(F)C=C1	-0.23749	-0.65222
FC1=C(C=CC=C1)C1=CC(=CN1)C#N	-0.25054	-0.6056
NC1=CC(=C(N=C1)N1N=CC=N1)C(F)(F)F	-0.28199	-0.53576
FC1=NNC=C1	-0.25159	-0.58688
NNC1=C(F)C(F)=C(C(F)=C1F)C(F)(F)F	-0.20646	-0.37166
FC(F)(F)CC#N	-0.1613	-0.41683
FC1=CC=C(F)C(CC#N)=C1	-0.18282	-0.52607
CC1=CC=CC(N)=C1F	-0.22705	-0.43986
FC1=CC(=CC(F)=C1)N1CCNCC1	-0.22552	-0.46818
FC1=CC(=CC(=C1)C#N)C#N	-0.18531	-0.4791
FC1=CC=CC2=C1CNC2	-0.24899	-0.46419
FC1CCNC1	-0.22907	-0.54198
NC1=C(N)C=C(N=C1)C(F)(F)F	-0.25805	-0.52609
FC1=CC2=C(CCNC2)C=C1	-0.31655	-0.62962
FC1(F)CC(C1)[N+]#[C-]	-0.1734	-0.43409
CN1C=C(N)C(=N1)C(F)(F)F	-0.22511	-0.57553
FC(F)(F)C1=C(C=NC=C1)C#N	-0.17568	-0.45098
FC1=CC=C2N=CNC2=C1	-0.25766	-0.55526
[2H]C([2H])([2H])C(N)(C([2H])([2H])[2H])C([2H])([2H])[2H]	-0.27887	-0.64078
CC(N)C1=CC(=CC=C1)C(F)(F)F	-0.25318	-0.62104
NC1=CC=CC=C1NC1=CC=C(F)C=C1	-0.26781	-0.62248
NC1=C(F)C(F)=CC(F)=C1	-0.19397	-0.50804
[H][C@@](C)(N)C1=CC=CC(=C1)C(F)(F)F	-0.27074	-0.6396
FC1(F)CC(C1)C#N	-0.17316	-0.37602
FC(F)(F)C1=CN2C=CC=CC2=N1	-0.22493	-0.41612
FC1=C(F)C(F)=C(C=C1)C#N	-0.16673	-0.36358
FC(F)C1=NC=CC=C1	-0.20303	-0.49357
FC(F)(F)C1=NNC2=C1CCCC2	-0.24051	-0.44865
NC1=NC=C(C=N1)C(F)(F)F	-0.30591	-0.70345
CNC1=CC(F)=CC(F)=C1	-0.22172	-0.41917
FC(F)(F)C1=NC=C(C=C1)C#N	-0.18931	-0.43577
C[C@H](N)C1=CC=CC(F)=C1	-0.23702	-0.49654
FC1=NC=NC(F)=C1F	-0.15079	-0.32918
CC1=NC=CC(F)=C1	-0.28489	-0.56665
FC1=CC2=C(NN=N2)C=C1	-0.18711	-0.3531
FC1=CC(F)=NC=N1	-0.18971	-0.41134
FC1=NN=C(F)C=C1	-0.17246	-0.34463
CC1=CC=C(C=C1)C1=CC(=NN1)C(F)(F)F	-0.25101	-0.5914
NC(=N)C(F)(F)C(F)(F)C(F)(F)F	-0.28663	-0.74681
NC1=C(C=CC=C1)C1=C(F)C=CC=C1	-0.29118	-0.59855
NC1=C(NCC2=CC=C(F)C=C2)C=CC=C1	-0.32375	-0.69695
FC1=CC=CC2=C1NCCC2	-0.23083	-0.46881
NCC1=CC=C(C(F)=C1)C(F)(F)F	-0.18181	-0.34811
FC1=C(F)C(CC#N)=CC=C1	-0.20956	-0.43083
NCC1=NC=C(F)C=C1	-0.23355	-0.59073
NC1=NC(N)=C(F)C=C1F	-0.33341	-0.68081
NC1=NNC2=C1C=CC(F)=C2	-0.29365	-0.67687
CC1=CC(=NC=C1)C(F)(F)F	-0.23652	-0.47751
FC1=NC(F)=C(F)C(CC#N)=C1F	-0.21732	-0.45389
FC(F)(F)C1=CN=CC=N1	-0.18295	-0.34143
FC1=CC=C(C=C1)C1=NC=CN1	-0.22651	-0.63762
FC1=CC=C(C=C1)C1=NNN=N1	-0.25924	-0.5624
FC(F)(F)C1=CC=CN1	-0.24874	-0.66189
NC(=N)NC1=CC=C(F)C=C1	-0.31391	-0.79405
FC(F)(F)C1=CC=C(\C=C\C#N)C=C1	-0.1737	-0.43695
FC(F)(F)C1=CC=C(C=C1)C1=CC=NC=C1	-0.25702	-0.48803
FC1=CC2=C(C=C1F)N=CC=N2	-0.26239	-0.55111
FC1=C(C=CC=C1C#N)C(F)(F)F	-0.18367	-0.36448
FC1=C(CN2N=C(C#N)C3=C2N=CC=C3)C=CC=C1	-0.2836	-0.4654
NCC(F)(F)C1=CC=CC=N1	-0.32739	-0.62962
NC1=C(F)C=CC=C1C(F)(F)F	-0.20324	-0.54387
NCC1=CC=C(C=C1F)C(F)(F)F	-0.22523	-0.44585
NC1=C(C=C(C=C1)C(F)(F)F)C#C	-0.22022	-0.51217
NCC1=C(F)C=CC(=C1)C(F)(F)F	-0.25772	-0.50388
NC1=CC(F)=CN=C1N	-0.31027	-0.71157
FC(F)(F)C1=NC=C(C=C)C=C1	-0.23917	-0.4779
NC1=CC(=NC=C1)C(F)F	-0.23622	-0.61565
CC1=CN=CC(F)=C1	-0.25586	-0.48126
CN1C2=CC=CC=C2N=C1C(F)(F)F	-0.23053	-0.45366
FC1=NC(=CC=C1)C#N	-0.17227	-0.38368
CC1=CC2=CC=C(F)C=C2N1	-0.22884	-0.41674
CC1=CC=C(N=C1)C(F)(F)F	-0.24078	-0.48175
CC1=CC=C(C)N1C1=CC=C(F)C=C1	-0.26804	-0.60941
NC(=N)NC1=CC=C(C=C1)C(F)(F)F	-0.18025	-0.4531
[H][C@](C)(N)C1=CC=CC(=C1)C(F)(F)F	-0.25318	-0.62066
FC(F)C1=CC=CN=C1	-0.20062	-0.48453
CN1N=CC=C1C(F)(F)F	-0.24241	-0.54962
FC(F)(F)C1=CC=CC(=N1)N1CCNCC1	-0.26025	-0.4928
NCC1=C(F)C(=CC=C1)C(F)(F)F	-0.30415	-0.60694
FC1=CC(F)=C2C=CNC2=C1	-0.20704	-0.37544
NCC1=NC=CC=C1C(F)(F)F	-0.24298	-0.5742
NNC1=C(F)C(F)=NC(F)=C1F	-0.22749	-0.53082
NC1=NC(F)=CC(F)=N1	-0.27205	-0.69065
NC1=C(C=NN1C1=CC(F)=CC=C1)C#N	-0.27117	-0.74858
CC(N)CC1=CC=C(C=C1)C(F)(F)F	-0.27756	-0.64242
NC(CC1=CC=CC=C1)C(F)(F)F	-0.31918	-0.62849
NC1=C(F)C(F)=CC=C1F	-0.19229	-0.50808
CN1N=C(C=C1C)C(F)(F)F	-0.23783	-0.57509
NC(C#N)C1=CC=C(F)C=C1	-0.26192	-0.58133
CNC1=CC=C(F)C=C1F	-0.19882	-0.49719
FC(F)(F)C1CCCCN1	-0.29225	-0.51336
FC1=C(F)C=C2N=NNC2=C1	-0.18516	-0.34669
CC(C)(C#N)C1=CC=C(F)C=C1	-0.23022	-0.4736
CC1=C(C=C(C=C1)C#N)C(F)(F)F	-0.14914	-0.35996
CC1=NC2=CC(F)=CC=C2N1	-0.29156	-0.60407
FC(F)(F)C1=CC(=NC=C1)C#N	-0.16795	-0.42329
FC(F)C1=NC2=CC=CC=C2C=C1	-0.23939	-0.58051
FC(F)C1=CC2=C(CCCN2)C=C1	-0.25868	-0.51286
C[C@@H](N)CC1=CNC2=CC=C(F)C=C12	-0.2686	-0.47685
CN(C)CC1=CNC2=CC=C(F)C=C12	-0.34818	-0.69558
FC(F)(F)C1=CC=C(C=C1)C1=NNN=N1	-0.25553	-0.58
NC(=N)NC1=CC=CC(=C1)C(F)(F)F	-0.24964	-0.52913
FC(F)(F)C(=C)C#N	-0.15063	-0.4673
FC(F)C1=CC=CC(=C1)C#N	-0.19734	-0.47877
CCNC1=CC=C(C=C1)C(F)(F)F	-0.22685	-0.4143
CC1=C(F)C(F)=C(N)C(F)=C1F	-0.19587	-0.51036
CC1=CC(N)=CC(C)=C1F	-0.21269	-0.42046
NCC(F)(F)C1=CC=CC=C1	-0.21087	-0.43273
FC1=CC(C#N)=C(F)C(F)=C1	-0.16617	-0.36252
NC1=C(C=NN1)C1=CC=C(F)C=C1	-0.26658	-0.63
FC1=CC(=CC=C1)C1CCNCC1	-0.27382	-0.53658
FC1=CC=CC(=C1)N1C=CC=N1	-0.22231	-0.55284
NCCC1=CC(F)=C(F)C=C1	-0.18148	-0.31518
CNC1=C(N)C=C(F)C=C1	-0.29015	-0.67249
NCC1=C(F)C(F)=CC=C1F	-0.30279	-0.58469
NC1=C(C=CC(=C1)C(F)(F)F)N1C=CC=C1	-0.27715	-0.71394
FC(F)(F)C1=CC=NC(=N1)N1CCNCC1	-0.26868	-0.49296
CC1=CN=C(C=C1)C1=CC=C(F)C=C1	-0.23103	-0.57803
FCCN1CCNCC1	-0.30704	-0.56982
NC1=NNC(=C1)C1=CC=C(F)C=C1	-0.2997	-0.67791
NC1=CC=CC=C1C1=CC(=CC=C1)C(F)(F)F	-0.29277	-0.65362
NC1=C(F)C=NC=C1F	-0.18841	-0.52779
FC(F)(F)C1=CC=CC(=N1)C#N	-0.21918	-0.40997
FC(F)(F)C1=NC=CC=C1C#N	-0.18466	-0.39622
FC1=CN=C(C=C1)C(F)(F)F	-0.22898	-0.45422
NCC1=C(N=CC=C1)C(F)(F)F	-0.26182	-0.51996
NC1=CC(F)=C(C=N1)C#N	-0.30587	-0.71666
NC1=C(F)C=C(F)C(F)=N1	-0.25871	-0.67228
NNCC1=CC=C(F)C=C1	-0.29652	-0.66623
CC1=NC2=C(F)C=CC=C2C=C1	-0.26987	-0.589
FC(F)(F)C1=CNC2=CC=CC=C12	-0.23721	-0.41008
FC(F)(F)C1=CC2=C(NC3=C2C=CC=C3)C=C1	-0.24033	-0.38106
FC1=CC=CC(C#N)=C1C#N	-0.19558	-0.42379
CNC1=C(C=CC=C1)C(F)(F)F	-0.22723	-0.56079
FC1=CC=CC2=C1CCNC2	-0.25673	-0.48099
NC1=CC=C(F)C(=C1)C#C	-0.19358	-0.36029
CC1=NC=CC=C1F	-0.26177	-0.55524
NCCN1CCC(F)(F)CC1	-0.31481	-0.69741
FC(F)(F)C1=CC=C2N=CNC2=C1	-0.2056	-0.39232
FC1=CC=C(C=C1)C1(CCC1)C#N	-0.23026	-0.49974
FC1=CC=CC(=C1)[C@H]1CCCN1	-0.29076	-0.64822
FC1=CC(=CC=C1CC#N)C(F)(F)F	-0.16893	-0.54203
NC1=C(F)C(=CC=C1)C#N	-0.17137	-0.36442
FC(F)(F)C1=NN2CCNCC2=N1	-0.23743	-0.48603
CC1=C(F)C(=CC=C1)C#N	-0.17321	-0.36466
FC1=CC(=CC=C1)C1(CCCCC1)C#N	-0.24635	-0.5252
FC1=CC=C(N=C1)C1=NC=C(F)C=C1	-0.29875	-0.54517
FC1=C(C=CC=C1)N1C=CC=N1	-0.27465	-0.53331
C[C@@H](N)C1=CC=CC(C(F)F)=C1F	-0.2217	-0.45488
CC1=CC=C(C)N1C1=CC(=CC=C1)C(F)(F)F	-0.26401	-0.59959
FC(F)(F)C(F)(F)C1=NC2=CC=CC=C2N1	-0.26175	-0.67904
NCC1=CC(F)=CN=C1	-0.17131	-0.45595
NC1=NC2=C(N1)C=CC(F)=C2	-0.34219	-0.79196
CC(C)(C#N)C1=CC=C(C=C1)C(F)(F)F	-0.2297	-0.46603
CCNC1=CC=CC(F)=C1	-0.23386	-0.4627
NC1=CC(=CC(=C1)C(F)(F)F)C#N	-0.18646	-0.53214
NC1=CC=CC(=C1)C1=CC=C(F)C=C1	-0.24152	-0.44111
NC1=CC(F)=C(N)C=C1	-0.22667	-0.42918
NC1=C(C=CC=C1C(F)(F)F)C#N	-0.24	-0.6683
FC1=CC(C#N)=C(F)C(F)=C1F	-0.12023	-0.36546
FC1=CC=C(C=C1C#N)C#N	-0.16446	-0.3667
FC1=CC=C(NN=C(C#N)C#N)C=C1	-0.27356	-0.76577
CC(C)C1=C(N)C=CC(F)=C1	-0.25292	-0.44359
FC(F)(F)\C=C\C#N	-0.14448	-0.38222
NC1=CC=C(C=C1F)C1=CC=CC=C1	-0.2232	-0.41931
N[C@@H](C1=CC=CC=C1)C(F)(F)F	-0.23467	-0.50206
CC1=CC=C(N=C1)C1=C(F)C=C(F)C=C1	-0.20938	-0.57036
CC1(C)CNC2=C1C=C(F)C=C2	-0.25342	-0.45342
FC1=C2NCCC2=CC=C1	-0.22278	-0.52643
FC(F)(F)C1=CC=C(C=C1)C1(CC1)C#N	-0.22412	-0.52606
CC1=CN(C=N1)C1=C(F)C=C(N)C=C1	-0.25146	-0.57013
FC(F)(F)C1CCNC1	-0.16248	-0.39466
FC1=NC(=CC=C1)C1=CC=CC=C1	-0.23141	-0.5129
FC1=CC=C(N=C1)N1CCNCC1	-0.26327	-0.62746
CC1=CC=C(C#N)C(=C1)C(F)(F)F	-0.17942	-0.37831
CC1=C(N)C=NC(=C1)C(F)(F)F	-0.22857	-0.51377
CC1CCC2=C(N1)C=C(F)C=C2	-0.22732	-0.53126
FC(F)C1=NNC=C1	-0.26184	-0.60456
FC1=NC=CC2=C1C=CC=C2	-0.18719	-0.45823
FC(F)(F)C(F)(F)C(F)(F)C1=NC2=CC=CC=C2N1	-0.14996	-0.56953
FC1=CN=CC(=C1)C#N	-0.1855	-0.47829
FC1=NC(F)=C(F)C=N1	-0.15292	-0.35125
NC1=NC(=CC(=N1)C1=CC=CC=C1)C(F)(F)F	-0.26992	-0.71341
FC1=CC2=C(C=C1)N=CC=N2	-0.26182	-0.54822
FC(F)(F)C1=CC(=CN=C1)C(F)(F)F	-0.17601	-0.44113
FC1=CC=C(C=C1)C(C#N)C1=CC=CC=C1	-0.27968	-0.52472
NC1=CC=C(C=C1)C1=CC(F)=CC=C1	-0.22513	-0.42225
NC1=CC=CC=C1NC1=CC=CC=C1F	-0.25221	-0.62179
[H][C@@](C)(N)C1=CC(=CC(=C1)C(F)(F)F)C(F)(F)F	-0.27353	-0.51325
NC1=NC2=C(N1)C=C(F)C(F)=C2	-0.33921	-0.78306
FC(F)(F)C1=CC2=C(NCC2)C=C1	-0.23091	-0.40055
FC(F)(F)\C=N\CC1=CC=CC=C1	-0.29244	-0.5741
NCC1=C(N)C=CC=C1F	-0.23652	-0.55382
FC1=CC=C2NC=C(C#N)C2=C1	-0.20723	-0.55292
FC(F)(F)C1=NN=C2C=NC=CN12	-0.20677	-0.42865
NCC1=C(F)C=NC=C1	-0.25878	-0.49271
FC(F)(F)C1=CC2=C(CNCC2)C=C1	-0.31337	-0.6166
CC(N)C1=CC(F)=CC(F)=C1	-0.23775	-0.48311
NC1CCC2=CC(F)=CC=C12	-0.25831	-0.53716
NC1CCN(CC(F)(F)F)CC1	-0.23681	-0.74164
CC1=CNN=C1C(F)(F)F	-0.25995	-0.59243
FC1(F)CCC(CC1)[N+]#[C-]	-0.18941	-0.4172
CN1N=C(C=C1N)C(F)(F)F	-0.254	-0.49313
FC(F)(F)C1=C(C=CC=C1)C1=NC2=C(N1)C=CC=C2	-0.31241	-0.57054
NCC1CC(F)(F)C1	-0.28293	-0.63963
FC1=CN2C=CN=C2C=C1	-0.26964	-0.59745
NC1=C2N=CC=CC2=CC(F)=C1	-0.21962	-0.68548
FC1=CC2=C(NC=C2CC#N)C=C1	-0.14762	-0.37657
CC1=NC=C(C=C1)C(F)(F)F	-0.26656	-0.48038
NC(C1=CC=CC=C1)C1=CC=C(F)C=C1	-0.24655	-0.55626
N#[13C]CC1=CC=CC=C1	-0.2211	-0.50032
CC(C)(C)NCC1=CC=C(F)C=C1	-0.30656	-0.73086
CC1=NC=CC(=C1)C(F)(F)F	NA	NA
CC1=C(C=CC(N)=C1)C(F)(F)F	-0.23071	-0.41981
[H][C@@](C)(N)C1=C(C=CC=C1)C(F)(F)F	-0.30097	-0.58542
CC1=C(N)C=CC(F)=C1F	-0.19144	-0.33326
CC1=C(F)C=CC(N)=N1	-0.28793	-0.72274
CN1CCC2=C(C1)C1=CC(F)=CC=C1N2	-0.34841	-0.66065
NC1=CC=C(F)C(C#N)=C1F	-0.17333	-0.36821
NNC1=NC=CC=C1C(F)(F)F	-0.25752	-0.62309
C[C@@H](N)CC1=CC(=CC=C1)C(F)(F)F	-0.34423	-0.67211
CC[C@H](N)C(F)(F)F	-0.18353	-0.45686
FC1=C(C=CC=C1)C1=NN=NN1	-0.23236	-0.44499
CC(C)(N)C1=CC=CC=C1F	-0.29272	-0.58175
FC1=CC2=C(C=C1)C(\C=C\C1=CN=CC=C1)=CN2	-0.27192	-0.5177
FC1=CC(=CC=C1C#N)C#N	-0.16481	-0.36417
CC1CC2=C(N1)C=CC(F)=C2	-0.26036	-0.51632
CC1=CC(C#N)=C(F)C=C1F	-0.16906	-0.3619
CC1=C(F)C=CC=C1C#N	-0.18	-0.45924
NC1=CC(F)=C(C=C1)N1CCCCC1	-0.31782	-0.62092
FC1=C2C=CNC2=NC=C1	-0.32609	-0.7546
NC1=CC2=C(NN=C2)C=C1F	-0.26107	-0.58123
NC1=NNC(=C1)C(F)(F)F	-0.28154	-0.65625
C[C@@H](N)C1=CC(F)=CC(F)=C1	-0.23775	-0.48312
FC1=C(CNC2=CC=CC=C2)C=CC=C1	-0.29468	-0.53799
CC1=CC(N)=CN=C1F	-0.20243	-0.4923
FC(F)(F)C1=CC(=CC=N1)C#N	-0.18794	-0.44202
NC1=CC(=NN1)C1=CC(F)=CC=C1	-0.23713	-0.5925
FC(F)(F)C1=CC(=CC=C1)N1C=NN=N1	-0.2288	-0.57102
NCC1=CC(=NC=C1)C(F)(F)F	-0.22289	-0.4816
NC1=CC(=CC=N1)C(F)F	-0.31703	-0.7281
FC(F)C1=CC(=NN1)C(F)F	-0.26627	-0.68703
CN(C)CC1=CNC2=CC(F)=CC=C12	-0.34649	-0.69112
NC1=CC(F)=NC(F)=N1	-0.27411	-0.71608
CC1=CC(=CC(N)=C1)C(F)(F)F	-0.24291	-0.40191
FC1=CC=C(C=C1)C1CNCCN1	-0.28825	-0.5944
FC(F)(F)C1=CN=C(N1)C1=CC=CC=C1	-0.27305	-0.71304
NC1=NN=NN1C1=CC=C(F)C=C1	-0.29758	-0.77457
FC(F)(F)C1=CC=C2NC3=C(CCCC3)C2=C1	-0.27308	-0.43369
NC(=N)C(F)(F)C(F)(F)F	-0.28628	-0.74705
NC(=N)C1=CC=CC=C1F	-0.30632	-0.77088
FCCNC1=CC=CC=C1	-0.25925	-0.53285
NC1=C(NC2=CC(=CC=C2)C(F)(F)F)C=CC=C1	-0.296	-0.65384
NC(=N)C1=CC=CC(F)=C1	-0.30535	-0.77709
FC(F)(F)C1=CC(=C(C=C1)C#N)C(F)(F)F	-0.17852	-0.38215
CCNCC1=CC=CC=C1F	-0.30055	-0.62287
NC1=NC2=CC=CC(F)=C2C(N)=N1	-0.34895	-0.72538
CC(N)C1=CC=CC=C1C(F)(F)F	-0.30097	-0.56538
CN1C=NC(=C1)C(F)(F)F	-0.22058	-0.48674
NC1=CC=C(F)N=N1	-0.28177	-0.75089
CC[C@@H](N)C(F)(F)F	-0.26457	-0.60034
CNC1=C(N)C=CC(F)=C1	-0.2896	-0.65225
FC(F)(F)C1=CC2=C(C=NN2)C=C1	-0.24854	-0.57071
NCC1=CC(F)=NC=C1	-0.19507	-0.46711
FC(F)CN1CCNCC1	-0.39758	-0.75713
NC1=CC=CC(=C1)C1=CC=C(C=C1)C(F)(F)F	-0.22153	-0.431
FC(F)(F)C1=CC=CC(=C1)C1=NN=NN1	-0.20906	-0.54483
FC1=CC(CN2CCNCC2)=C(F)C=C1	-0.40567	-0.76798
CC1=C(F)C(F)=C(C=C1)C#N	-0.16909	-0.36301
FC1=CC=C(C#N)C2=C1C=CN2	-0.28209	-0.77159
NC1=NN=C(C=C1)C(F)(F)F	-0.28504	-0.76097
FC(F)(F)C1=CC=CC2=C1C=CN2	-0.21647	-0.39579
FC(F)(F)C1=CC=C(NCC#C)C=C1	-0.26585	-0.54886
NC1=NC(=C(C=C1)C#N)C(F)(F)F	-0.27044	-0.73918
CC1=NNC(N)=C1C1=CC=C(F)C=C1	-0.3012	-0.62976
NC1=NC(=CN=C1)C1=CC=C(F)C=C1	-0.27458	-0.72561
FC(F)(F)C1=C2CNCCN2C=N1	-0.2364	-0.48596
FC(F)(F)C1=C(C=CC=C1)C1CCCN1	-0.28901	-0.59715
FC(F)(F)C1=NC2=C(C=CN2)C=C1	-0.31306	-0.74875
FC1=CC=NC2=CC=CC=C12	-0.2789	-0.58182
FC1=CC2=NC3=CC=CC=C3N=C2C=C1	-0.19237	-0.34833
CC1=NC2=CC(=CC=C2C=C1)C(F)(F)F	-0.19566	-0.60201
NC1=CC=C(N=C1)C1=CC=C(F)C=C1	-0.2315	-0.58969
FC1=CC=CC2=C1NN=C2	-0.20775	-0.56636
CC1=CC(C)(C)NC2=CC=C(F)C=C12	-0.24911	-0.4996
[2H]C(=C)C#N	-0.17336	-0.44984
FC1(F)CC(C#N)C1(F)F	-0.21351	-0.5217
CN(C)C1=C(C=CC=C1)C(F)(F)F	-0.24705	-0.47702
NC1=C(F)C(F)=C(C#N)C(C#N)=C1F	-0.19981	-0.43071
CNCCC1=CC=C(F)C=C1	-0.34128	-0.6164
FC(F)N1C=CN=C1	-0.18153	-0.44193
FC(F)(F)C1=CC=CC(=C1)C1=CC=CN=C1	-0.25829	-0.49415
FC(F)(F)C1=CC2=C(NCCC2)C=C1	-0.24636	-0.48236
FC(F)(F)C1=NN(C=C1)C1=CC=CC=C1	-0.25219	-0.55749
FC1=CC=C(CNC2=CC=C(F)C=C2)C=C1	-0.28651	-0.49589
NNC1=NC(F)=CC=C1	-0.26006	-0.67857
FC1=C(C=CC=C1)C1=NNC=C1	-0.29926	-0.5831
NC1=CC(F)=C(C#N)C(F)=C1	-0.17464	-0.37276
[2H]C1([2H])NC([2H])([2H])C([2H])([2H])C1([2H])[2H]	-0.27384	-0.5504
CNC1=CC=C(F)C(F)=C1	-0.18924	-0.39454
CCC1=C(N)C=CC(F)=C1	-0.23993	-0.43504
NNC1=CC(F)=C(C=C1)C#N	-0.24035	-0.47754
FC1=CC(C=C)=CC=N1	-0.18886	-0.38026
NCC1=C(F)C=C(F)C(F)=C1	-0.19989	-0.45194
NNC1=CC=CC(F)=C1F	-0.25731	-0.50836
NC1=C(F)C=C(C=C1)C1CC1	-0.21453	-0.43626
NC1=NC=C(C=C1)C1=CC=C(F)C=C1	-0.32459	-0.73343
NC1=C(C=CN=C1)C(F)(F)F	-0.20388	-0.54895
NC1=CC=C(C(=C1)C#N)C(F)(F)F	-0.18419	-0.39259
FC1=CN=C(C=C1)C#C	-0.23684	-0.47593
FC1=CC=C(C=C1F)C1=CC=CC=N1	-0.21945	-0.56017
FC(F)(F)C1=NNC2=NC=CC=C12	-0.29893	-0.69934
NC1=CN(N=C1)C(F)F	-0.21165	-0.42226
CC1=CC(F)=C(C=C1N)C#N	-0.17624	-0.36954
NC1=NC(=CC=N1)C1=CC=C(F)C=C1	-0.32036	-0.72271
FC1=CC2=NC=CN2C=C1	-0.27066	-0.59811
CC1=CC=C(C)N1C1=CC=C(C=C1)C(F)(F)F	-0.26412	-0.59398
FC(F)(F)C1=C2N=CC=CC2=CC=C1	-0.22134	-0.49416
NC1=CC(F)=NC(F)=C1F	-0.18933	-0.53948
CC(N)CC1=CNC2=C1C=CC(F)=C2	-0.35238	-0.67605
FC1=CC2=C(NC3=C2CCNC3)C=C1	-0.27382	-0.42856
CC1=C(C)C=C2N=C(NC2=C1)C(F)(F)F	-0.24649	-0.65693
CC1=NC=C(F)C=N1	-0.25646	-0.51452
FC(F)(F)C1=CC=C(C=C1)C1=CNC=N1	-0.21573	-0.59286
FC1=C(NCC=C)C=CC=C1	-0.25714	-0.53492
CC1=C(F)C=CC2=C1NC=C2	-0.2347	-0.41326
FC1=CC2=C(C=CC=N2)C(F)=C1	-0.27617	-0.57672
FC1=CC=CC(=C1)N1C=CC=C1	-0.2092	-0.4544
FC(F)(F)C1=CC(C=C(C#N)C#N)=CC=C1	-0.18829	-0.47103
FC(F)(F)C1=CC(=CC=C1)C1(CCC1)C#N	-0.23073	-0.53656
CCNCC1=CC=C(F)C=C1	-0.2714	-0.63423
CC(C)C(N)C(F)(F)F	-0.26299	-0.53487
CC1=CC=C(C(N)=C1)C(F)(F)F	-0.20408	-0.53826
CC1=CC(=C(N)C=C1)C(F)(F)F	-0.23367	-0.53279
FC(F)(F)C1=CC=NC=N1	-0.21512	-0.42719
NNC1=NC(=CC=C1)C(F)(F)F	-0.25118	-0.7041
FC1=C2C=CC=NC2=C(F)C=C1	-0.23529	-0.49776
NCCCC1=CC(F)=CC=C1	-0.3074	-0.70152
CC1=CC(F)=CC(=C1)C#N	-0.18223	-0.46957
CCC(N)C1=CC=C(F)C=C1	-0.27521	-0.55561
FC1=CC=C(C=C1)C1CCNC1	-0.26391	-0.53704
NC1=CC(F)=C(C=C1)N1C=NC=N1	-0.23531	-0.55789
NCC1=CC=C(C=C1)C1=CC=C(F)C=C1	-0.25677	-0.48279
NCC1=C(F)C(F)=C(F)C=C1	-0.17962	-0.3168
FC(F)(F)C1=CC(=CC=C1)N1C=CC=N1	-0.21794	-0.54718
FC1=CC=NC(=C1)C#N	-0.21501	-0.44747
NCC1=CC=C(F)N=C1	-0.21675	-0.44997
FC(F)(F)C1=CN2C=CN=C2C=C1	-0.26191	-0.58105
FC(F)(F)C1=CNC2=NC=CC=C12	-0.32264	-0.75652
NC1=NC(F)=NC2=C1NC=N2	-0.22486	-0.47511
FC1=CC(=CC=C1N1CCNCC1)C(F)(F)F	-0.22223	-0.42459
NC1=CN=C2C(F)=CC=CC2=C1	-0.24557	-0.53783
NC1CCC2=CC=C(F)C=C12	-0.26131	-0.54071
FC1=CC=C(C=C1)C1=CC(=NN1)C(F)(F)F	-0.26354	-0.61376
FC1=NC(=CC=C1)C1=NC=CN1	-0.2699	-0.79887
FC1=CC2=C(C=NN2)C=C1C#N	-0.17181	-0.367
FC1=C(C=CN=C1)C(F)(F)F	-0.16775	-0.31813
NC1=CN=C(C=C1)N1CC(F)(F)C1	-0.23089	-0.4786
NC1=NNC2=C(F)C=CC=C12	-0.28885	-0.6717
FC(F)(F)C1=CC(=CN=C1)C#N	-0.17374	-0.43891
FC(F)C1=CC2=C(C=CC=C2)N=C1	-0.27495	-0.57175
CC1=C(F)C=CN=C1N	-0.32361	-0.74235
FC1=CC=C2C(CC#N)=CNC2=C1	-0.25255	-0.44841
NC1=C2N=CC=CC2=C(C=C1)C(F)(F)F	-0.21822	-0.37529
CC1=NC(NN)=CC(=C1)C(F)(F)F	-0.2499	-0.68563
FC(F)(F)C1=NC2=C(N1)N=CC=C2	-0.31615	-0.74216
FC1=CN=CC(F)=N1	-0.153	-0.30436
FC(F)(F)C1=CNC(=N1)C1=CC=CC=C1	-0.25796	-0.60734
NC1=NNC2=C1C=CC(=C2)C(F)(F)F	-0.28622	-0.66499
CC1=CC=NC2=C1C=C(F)C=C2	-0.28245	-0.59465
FC1=C2C=NC=CC2=CC=C1	-0.2587	-0.49278
FC(F)(F)CCC#N	-0.18339	-0.44772
FC(F)(F)C1=CC=C(C=C1)C1(CCC1)C#N	-0.17705	-0.50382
FC1=C(F)C(F)=C(C(C#N)C#N)C(F)=C1F	-0.2054	-0.45121
NC1=CC(F)=CC(N)=C1	-0.21513	-0.43989
CCNC1=CC=CC=C1F	-0.2172	-0.50848
NC1=CC2=CC=C(F)C=C2C=C1	-0.20328	-0.374
FC1=CC=CC=C1NC#N	-0.19037	-0.51081
NC1=C2C(F)=CC=CC2=CC=C1	-0.22385	-0.41917
FC1=CC=C(C=C1)C1=CC=CC=C1C#N	-0.25475	-0.41657
FC1=CC=CC=C1N1C=CC=C1	-0.23155	-0.4206
FC(F)(F)CNC1=CC=CC=N1	-0.21812	-0.54193
FC(F)(F)C1=CN=C2C=CC=CC2=N1	-0.22964	-0.53561
FC(F)(F)C1=NNC=C1C1=CC=CC=C1	-0.24153	-0.39824
NC1=NN=C(C=C1)C1=CC=C(F)C=C1	-0.302	-0.76533
NC1=CC=CN=C1C(F)(F)F	-0.21032	-0.56349
FC(F)(F)C1=CC=CC(=C1)C1CCCN1	-0.31335	-0.6494
FC(F)(F)C1=CC=CC(=C1)N1C=CN=C1	-0.20864	-0.47289
FC1=NC(=CC=C1)N1CCNCC1	-0.25398	-0.54343
NC1=CC=C(C=C1)N1N=C(C=C1C(F)(F)F)C(F)(F)F	-0.23438	-0.5441
CCC1=CC(=NN1)C(F)(F)F	-0.22156	-0.60055
CC(N)C1=CC(=CC(=C1)C(F)(F)F)C(F)(F)F	-0.2077	-0.51017
NC1(CC1)C1=CC=CC(=C1)C(F)(F)F	-0.27914	-0.5246
FC(F)(F)C1=CC2=C(NN=C2)C=C1	-0.24953	-0.57345
CCC(N)C1=CC=C(C=C1)C(F)(F)F	-0.24191	-0.44052
FC(F)(F)C1=CC=C(C=C1)C1=NNC=C1	-0.29721	-0.58069
FC(F)(F)C1=CC=C(C=C1)C1CCCN1	-0.23057	-0.44053
CC1=CC=C(CN)C=C1F	-0.25272	-0.49813
NC1=NC=CC=C1C(F)F	-0.31069	-0.71365
NNC1=CC=C(F)N=C1	-0.24376	-0.48084
NCC1=C(F)C=C(F)C=N1	-0.2105	-0.60743
CC1=CN(C=N1)C1=CC(=CC(=C1)C#N)C(F)(F)F	-0.23918	-0.51587
FC1=NC=C(C=C1)C1=CC=CC=C1	-0.20448	-0.47002
NC1(CC1)C1=CC=C(C=C1)C(F)(F)F	-0.2465	-0.49313
FC1=C(C=CC(=C1)C1=CC=CC=C1)C#N	-0.17071	-0.36303
NC(C1=CC=C(F)C=C1)C(F)(F)F	-0.23755	-0.50479
FC(F)C1=CC=CC=C1C#N	-0.19788	-0.48502
FC(F)(F)C1=NN2C=CN=CC2=N1	-0.20791	-0.41445
NC1=CC(C2CC2)=C(F)C=C1	-0.2374	-0.49586
FC1=CC=C2CC(C#N)C2=C1	-0.22795	-0.4649
FC1=CC=C(C=C1)[C@@H]1CCCN1	-0.21762	-0.46676
CC1=CC2=C(NC=C2)C(F)=C1	-0.21789	-0.59198
NC1=NC(F)=CC=C1F	-0.26982	-0.69878
FC1=NC2=C(C=CN2)C=C1	-0.2897	-0.71741
FC1=CC(F)=C(CC#N)C=C1F	-0.18768	-0.41709
CC1=C(N)N=CC(F)=C1	-0.31386	-0.72049
CC1=NC(=C(F)C=C1)C1=C(F)C=CC=C1F	-0.28063	-0.62585
FC1=CC(C#N)=C(C=C1)C(F)(F)F	-0.17857	-0.38145
CC1=NC(=CC=C1)C(F)F	-0.28154	-0.59781
FC1=CC=C(C=C1)C1=C(C#N)C2=C(N1)C=CC=C2	-0.2354	-0.42549
NC1=NN2C(C=CC=C2C(F)(F)F)=N1	-0.31397	-0.70542
CN1N=C(C=C1N)C1=C(F)C=CC=C1	-0.30662	-0.65841
NC1=CC=NC=C1C(F)(F)F	-0.21973	-0.57635
NC1=CC=C(F)C=C1NC1CC1	-0.29584	-0.70603
CC1=CC(=CC(=C1)C#N)C(F)(F)F	-0.17843	-0.44956
FC(F)C1=NC=CC(=C1)C#N	-0.19083	-0.5406
NC1=CC=C(C=C1)N1CCC(F)(F)CC1	-0.24567	-0.63293
CC1=CC=C(F)C(N)=N1	-0.3048	-0.73719
FC1=CN2C=NN=C2C=C1	-0.20115	-0.40757
NC1=NC=C(F)C(N)=N1	-0.35171	-0.72156
FC(F)C1=CC=C(N=C1)C#N	-0.19903	-0.48364
CNC1=NN=C(C=C1)C(F)(F)F	-0.28621	-0.76703
FC(F)C1=CC=C2C=CC=NC2=C1	-0.21496	-0.61551
CC1=C(F)C(N)=NC=C1	-0.31786	-0.72938
FC(F)(F)C1=CC=CN2C=NN=C12	-0.24395	-0.45816
CN1CCC(F)(F)CC1	-0.36101	-0.62235
FC1=CC=CC2=C1N=CN2	-0.22937	-0.44629
FC(F)(F)C1=CC=CC2=C1N=CN2	-0.22	-0.43217
NC1=NC=C(C=N1)C1=CC=C(F)C=C1	-0.31884	-0.71307
NC1=NC2=CC(=CC=C2N1)C(F)(F)F	-0.3477	-0.79505
NC1=NC=CC(F)=N1	-0.31523	-0.71849
FC1=CC=CC(=C1)C1=NC=CN1	-0.2243	-0.62685
CN1C=NC2=CC(=CC=C12)C(F)(F)F	-0.19977	-0.43592
FC(F)(F)C1=CC=CC(=C1)C1=NC=CN1	-0.25756	-0.61846
[2H]C([2H])([2H])N1CCCC1C1=CC=CN=C1	-0.27529	-0.65208
CN1N=C(N)C2=C1C=CC(=C2)C(F)(F)F	-0.3092	-0.67308
FC1=CC(F)=C2N=CC=CC2=C1F	-0.23116	-0.41542
FC1=CN=CC(F)=C1F	-0.16505	-0.29937
FC(F)(F)C1=CC=CC(=C1)C1CCNC1	-0.26649	-0.68409
FC(F)(F)C1=CC=CC(=C1)N1C=CC=C1	-0.20138	-0.4867
CC(C)(F)C#N	-0.18595	-0.46002
CC(F)(F)C1=CC=C(C=C1)C#N	-0.18226	-0.34155
FC1=CC=C(C=C1)C1=CC(=CC=C1)C#N	-0.20795	-0.49204
NC1CCCC(C1)C(F)(F)F	-0.269	-0.58782
CCC(N)C(F)(F)F	-0.18353	-0.42341
NCCC1=C(F)C=CC=C1F	-0.19909	-0.44893
NC1=CC=CC2=CC=C(F)C=C12	-0.24787	-0.50225
NC1CC2=CC=C(F)C=C2C1	-0.23078	-0.54143
[H]N([H])C12CCC(F)(CC1)CC2	-0.2764	-0.64195
CC1=NC2=CC=CC=C2N1C(F)F	-0.23961	-0.47256
CN1N=C(C)C=C1C(F)(F)F	-0.23386	-0.56293
FCC1=CC=NC=C1	-0.26063	-0.49121
CC1=CC(N)=C(N)C=C1F	-0.26929	-0.68581
FC(F)(F)C1=CNN=N1	-0.19932	-0.38362
NC1=NC(=CN=N1)C1=CC=C(F)C=C1	-0.26134	-0.69079
CC(C)(C)C1=CC(=NN1)C(F)(F)F	-0.26959	-0.61118
FC(F)C1=CC=NC=C1	-0.19328	-0.46567
NC1=CC(F)=C(C=C1)C1=CC=CC=C1	-0.23691	-0.39576
FC(F)(F)CCCC#N	-0.16225	-0.39626
FC1=CC(F)=C2N=CC=CC2=C1	-0.2352	-0.49699
NC1=CC(F)=C(F)C(F)=C1N	-0.26151	-0.66357
CC1=NNC2=CC(F)=CC=C12	-0.27509	-0.57641
FC1=CC=CC(F)=C1C1=NC2=CC=CC=C2N1	-0.30109	-0.58763
FC(F)(F)C1=CC=CC(=C1)C1=NNC=C1	-0.29498	-0.58513
NC1=CC=C(C=C1)C1=C(C=CC=C1)C(F)(F)F	-0.2392	-0.42445
NC1=C(C=NN1)C1=CC=CC(=C1)C(F)(F)F	-0.31307	-0.71112
NCC1=CC(F)=C(C=C1)C#N	-0.17268	-0.36609
CNC(C)C1=CC=C(F)C=C1	-0.29408	-0.62105
CC1=C2N=CC=CC2=C(C=C1)C(F)(F)F	-0.21258	-0.52785
NNC1=C(F)C=C(F)C=N1	-0.26319	-0.62579
NCCC1=CC(F)=CC(F)=C1	-0.1751	-0.38013
NC1=C(C=CC(=C1)C(F)(F)F)N1CCCC1	-0.29274	-0.70483
CC(N)C1=CC(F)=C(F)C=C1	-0.18256	-0.31694
FC1=CC(F)=C(C=C1)C1CCNCC1	-0.2761	-0.5358
NC1=C(C#N)C(=CC=C1)C(F)(F)F	-0.24397	-0.68266
FC1=CC(=CN=C1C#N)C(F)(F)F	-0.17563	-0.45285
NC1=C(C=NN1C1=C(F)C=C(F)C=C1)C#N	-0.26401	-0.73252
NC1=C(C=C(F)C=C1)C1=CC=C(F)C=C1	-0.23979	-0.58905
CC(F)(F)C1=CC=CC(N)=C1	-0.18627	-0.4706
CC[C@H](N)C1=CC=C(F)C=C1	-0.25804	-0.57991
CCC(N)C1=CC=CC(=C1)C(F)(F)F	-0.27209	-0.4467
CC1=CC(=CC(C)=C1F)C#N	-0.19423	-0.3578
CNC1=C(N)C(F)=CC=C1	-0.29198	-0.66012
FC(F)(F)C1=C2CCNCC2=CC=C1	-0.31735	-0.61633
FC(F)(F)C1=CC2=CC=CN=C2N1	-0.32016	-0.74916
FC1=CC=C(F)C2=C1NC=C2	-0.22042	-0.60069
FC1=CC(F)=C(CN2CCNCC2)C=C1	-0.31815	-0.58921
CC1=C(F)C=C2NC=CC2=C1	-0.21762	-0.39551
FC1=NC=C(C=C1)C1CC1	-0.19177	-0.38663
C[C@@H](N)C1=CN=C(C=C1)C(F)(F)F	-0.21212	-0.46836
NC1=CN(CC2=CC=C(C=C2)C(F)(F)F)N=C1	-0.3027	-0.49342
NC1=C(NC2=C(F)C=C(F)C=C2)C=CC=C1	-0.24265	-0.6733
NC1=CC(=CN=N1)C(F)(F)F	-0.2877	-0.76262
FC(F)(F)C1=CC=C(C=C1)C1=CC(=CC=N1)C#N	-0.21727	-0.52217
NC1=C(C=CC=N1)C1=CC=C(F)C=C1	-0.3195	-0.73014
CC1=CC(=NN1)C1=CC=C(F)C=C1	-0.30728	-0.59126
NCC1=NC(F)=CC=C1	-0.23445	-0.57991
N[C@H]1CC[C@@H](CC1)C(F)(F)F	-0.26569	-0.58297
CNC1=NC=C(C=C1N)C(F)(F)C(F)(F)F	-0.25095	-0.64623
CN1C=C(C=N1)C1=CN=C(F)C(F)=C1	-0.23405	-0.55344
CC1=CC(=CC(F)=C1N)C#N	-0.21625	-0.48004
NC1=NN(CC(F)(F)F)C=C1	-0.34763	-0.6792
FC(F)C1=C(C#N)C(F)=CC=C1F	-0.18828	-0.39324
FC1=CC=C(F)C(=C1)[C@@H]1CCCN1	-0.32526	-0.61218
NCC1=NC2=CC(F)=C(F)C=C2N1	-0.28873	-0.6814
C[C@@H](N)C1=CC=CC(=C1C)C(F)(F)F	-0.2575	-0.47174
FC1=CC2=C(NC(=N2)C(F)(F)F)C=C1	-0.23097	-0.65177
FC1=CC2=CC=CC=C2C=N1	-0.18974	-0.46818
FC1=C2C=CN=CC2=CC=C1	-0.26093	-0.49993
FC1=CC=CC2=C1C1=CC=CC=C1N2	-0.23434	-0.38945
FC(F)(F)C1=C2C=CC=NC2=CC=C1	-0.20823	-0.33115
NC1=NC(=NC(N)=N1)C1=CC=C(F)C=C1	-0.36498	-0.71363
FC1=C2NC=NC2=CC=C1	-0.22685	-0.61366
FC1=CC(F)=C2N=CNC2=C1	-0.22341	-0.43146
NNCC1=CC=C(C=C1)C(F)(F)F	-0.27847	-0.65777
CC1=NN(C(N)=C1C#N)C1=CC=C(F)C=C1	-0.27136	-0.74495
CC1=NC2=C(N1)C=C(F)C(F)=C2	-0.29056	-0.59458
CC1=NC(N)=NC(F)=C1	-0.31525	-0.73023
CC1=CC2=CC=C(C=C2N1)C(F)(F)F	-0.20751	-0.48181
FC(F)(F)C1=C(N=CC=C1)C(F)(F)F	-0.20792	-0.38103
FCCCC#N	-0.22827	-0.4762
CN(C)C1=CC=C(N)C=C1F	-0.31106	-0.51275
FC1=CC=CC=C1C1(CCC1)C#N	-0.18698	-0.49896
CC1=CC(F)=CC(C)=C1C#N	-0.21698	-0.46134
NC1=CC=C(C=C1F)C1=CC=C(N)C(F)=C1	-0.22803	-0.42568
NC1=C(CC(F)(F)F)C=CC=C1	-0.25488	-0.42239
NC1=NC(N)=C2C(C=CC=C2C(F)(F)F)=N1	-0.33891	-0.70625
FC1=CC(\C=C\C#N)=CC=C1	-0.18851	-0.48733
NC1=CC(CF)=CC=C1	-0.25495	-0.49559
FC(F)(F)C1=CC=CC2=C1C=CN=C2	-0.20527	-0.32935
NC1=NC(=NC(N)=N1)C1=CC=C(C=C1)C(F)(F)F	-0.3619	-0.70525
NC1=NNC(=N1)C(F)(F)F	-0.28542	-0.67012
NC1=CC=C(CC(F)(F)F)C=C1	-0.23102	-0.40844
FC1=CC=C2C=CC=NC2=C1F	-0.23552	-0.49822
NCCC1=C(F)C=C(F)C=C1	-0.19367	-0.49825
FC(F)(F)C1=CC=NN1C1=CC=CC=C1	-0.21844	-0.5137
CC(C)(CN)C1=CC=C(F)C=C1	-0.35176	-0.64236
CC1=NC(=CN1)C1=CC=C(F)C=C1	-0.25311	-0.66747
NC1=C(F)C(N)=C(F)C(F)=C1	-0.20139	-0.51098
NC1=CC(F)=C(C=C1)N1CCCC1	-0.24505	-0.53261
CC1=NC(=NN1)C(F)(F)F	-0.24523	-0.55085
NC1=CC=CC(F)=C1C(F)(F)F	-0.20176	-0.53671
FC1=CC=C(NCCC#N)C=C1	-0.2417	-0.64397
CC(C)N1C=CC(=N1)C(F)(F)F	-0.25335	-0.57609
CC1=C(F)C=CC(N)=C1N	-0.29247	-0.6666
NC1=CC=C(N=C1N)C(F)(F)F	-0.25515	-0.7335
FC1=CC=C2NC(=NC2=C1)C1=NC=CC=C1	-0.30371	-0.59696
CC1=CC(F)=C(N)C=C1N	-0.25554	-0.43696
NC1=NNC(=C1)C1=CC(F)=CC=C1	-0.29741	-0.674
FC(F)(F)C1=CC=CC2=C1CNCC2	-0.28758	-0.52396
C[C@@H](N)C1=C(F)C=C(F)C=C1	-0.23098	-0.46481
FC1=CC=C2C3=C(CNCC3)NC2=C1	-0.2748	-0.43155
CC1=CN(N=N1)C1=CC=C(F)C=C1	-0.2259	-0.55031
FC(F)(F)C1=CC=CC(=C1)C1(CC1)C#N	-0.21214	-0.51221
FC1=CC=CC(F)=C1CN1C=C(N=N1)C#N	-0.26156	-0.45489
FC1=CC=C2C=CNC2=C1F	-0.21532	-0.59233
CC1=NC=C(C=C1)C1=CC=CC(F)=C1	-0.28147	-0.56028
CC1CNCC2=NN=C(N12)C(F)(F)F	-0.24409	-0.50729
CC1=NNC=C1C(F)(F)F	-0.27282	-0.5923
CC1=CC(C#N)=C(F)C=C1N	-0.17739	-0.37358
CC(N)C1=C(F)C=C(F)C=N1	-0.3338	-0.68877
NC1=CC=CC2=C1C(F)=CN=C2	-0.26167	-0.49931
FC(F)(F)C1=CC=C(C=C1)C1=CN=CC=N1	-0.21727	-0.52716
FC1=CC=C(CC#N)N=C1	-0.19377	-0.55263
NNC1=NC(F)=CC=C1F	-0.26272	-0.70182
FC(F)N1C=CC=N1	-0.20016	-0.41653
FC1=CC=C(C=C1)C1=CC=NN1	-0.27152	-0.6129
FC1=CC=NC(=C1)C1=CC=CC=C1	-0.22892	-0.56156
CC1=CC(C#N)=C(N)C=C1F	-0.24334	-0.67945
CC1=C(F)C=C2NN=C(N)C2=C1	-0.29577	-0.67935
NC(CC(F)(F)F)C1=CC=CC=C1	-0.30876	-0.59944
FC(F)(F)C1=CC=C(C=C1)C1=CC(=CC=C1)C#N	-0.20648	-0.49534
CC1=CC(=CC(C)=C1N)C(F)(F)F	-0.23573	-0.44547
NCC1=C(C=C(N)C=C1)C(F)(F)F	-0.24847	-0.47286
FC1(F)CC(CC#N)C1	-0.20619	-0.50016
NC1=NN(CC2=CC=C(F)C=C2)C=C1	-0.33034	-0.71599
CN1C=CC2=CC(=CC=C12)C(F)(F)F	-0.23625	-0.45206
CN1N=C(C=C1N)C1=CC(F)=CC=C1	-0.27204	-0.62932
[2H]C1=C([2H])C([2H])=C2N=NNC2=C1[2H]	-0.19121	-0.53568
FC(F)(F)C(F)(F)C1=CN=C(C=C1)C#N	-0.1864	-0.37281
NC1=NNC(=C1)C1CC1(F)F	-0.30149	-0.68188
FC1=CC(=NC=C1)C1=NC=CC(F)=C1	-0.30407	-0.55515
FC1=CC=C(C=C1)C1=C(C=CC=N1)C#N	-0.24417	-0.4114
FC(F)(F)C1=CC=C2C(NC3=CC(=CC=C23)C(F)(F)F)=C1	-0.23602	-0.36049
FC1=CC=C(N=C1)C1=NNC=C1	-0.30371	-0.58668
NC1=NN(C=C1)C(F)(F)F	-0.28792	-0.67245
NC1=C(N)N=C(F)C=C1	-0.27128	-0.7037
NC1=C(F)C=NC(F)=C1F	-0.1933	-0.54545
FC1=CC=C(NCC(F)(F)F)C=C1	-0.28455	-0.50093
NC1=CC(=NC2=C1C=CC=C2)C(F)(F)F	-0.2549	-0.60527
CC(C)C1=NC=C(N1)C(F)(F)F	-0.26607	-0.68756
NC1=C(C(=NN1)C(F)(F)F)C1=CC=CC=C1	-0.26319	-0.67061
NNC1=C(F)C=C(F)C=C1F	-0.29008	-0.54161
NC1=NNC=C1C1=CC=C(F)C=C1	-0.29578	-0.67453
NC1=CC=NN1C1=CC=C(F)C=C1	-0.24995	-0.59821
NC1=CN=CC(=N1)C(F)(F)F	-0.27869	-0.71748
NC1=CN=C(N=C1)C(F)(F)F	-0.23144	-0.49655
NC1=NNC2=C(C=CC=C12)C(F)(F)F	-0.2855	-0.67091
FC(F)(F)C1=CN=C(C=C1)C(F)(F)F	-0.19155	-0.44994
FCCCCC#N	-0.20371	-0.48789
CCN(CC)C1=CC=C(N)C=C1F	-0.24372	-0.48901
FC(F)(F)C1=CC=CC(=C1C#N)C(F)(F)F	-0.19391	-0.42126
CN(C)C1=CC=CC(F)=C1C#N	-0.19883	-0.48366
FC1=CC=CC(NC#N)=C1	-0.20876	-0.59484
NC1=CC(F)=C(N)C=C1F	-0.22517	-0.48563
NC(=N)NC1=CC(F)=CC=C1	-0.30592	-0.77528
CC(C)(N)C1=CC=C(C=C1)C(F)(F)F	-0.22971	-0.45753
FC(F)CNC1=CC=CC=C1	-0.22633	-0.52147
NC1=CC(F)=C(C=C1)C1=C(F)C=C(N)C=C1	-0.26322	-0.45931
FC(F)(F)\C=C\C1=CN=CC=C1	-0.25107	-0.48172
NNC1=NC=CC(=C1)C(F)(F)F	-0.26579	-0.63976
NC1=CC=NC2=C1C=CC(=C2)C(F)(F)F	-0.29081	-0.6104
CC(F)(F)C1=CC=CN=C1	-0.18339	-0.35084
NC1=CC(F)=C(C=C1)N1C=CN=C1	-0.20993	-0.51666
FC(F)(F)C1=C(C=CC=C1)N1C=CC=C1	-0.21347	-0.43819
FC1=CN=CN1	-0.19025	-0.52061
FC1=C(F)C=C2N=CC=CC2=C1	-0.27936	-0.587
CN1C=C(C=N1)C(F)(F)F	-0.22408	-0.54369
CC[C@@H](N)C1=CC=C(F)C=C1	-0.26374	-0.57711
FC(F)(F)C1=NNC2=CC=NC=C12	-0.21715	-0.36618
FCC1CCNCC1	-0.23312	-0.53472
CC1=CC(F)=CC=C1N1CCNCC1	-0.23257	-0.57283
FC(F)(F)C1=CC(=CC=C1)C1=CC=NC=C1	-0.25769	-0.49044
NC1=CC=C(C=C1)N1C=CC(=N1)C(F)(F)F	-0.26137	-0.58026
NC1=CC(=CC=C1N1C=NC=N1)C(F)(F)F	-0.23999	-0.46379
FC1=CC=C(CNC2CC2)C=C1	-0.28494	-0.62902
CNC1=CC(F)=CC=C1F	-0.20026	-0.51117
NNC1=CC(F)=NC(F)=C1	-0.18454	-0.35826
FC1=CC=NC=C1F	-0.16842	-0.29803
NC1=NC=C(F)C=C1C#N	-0.29988	-0.69141
FC1=CC2=C(NCC22CC2)C=C1	-0.2418	-0.44015
NC1=C(F)C(F)=C(C=C1)C#N	-0.18199	-0.52746
FC(F)(F)C1=NNC(=C1)C1CC1	-0.26385	-0.60082
CC1=C(F)C=C(C=C1F)C#N	-0.18305	-0.46914
FC1=CC(C#N)=C(F)N=C1F	-0.14793	-0.34385
NC1=C(C=NN1C1=CC=C(C=C1)C(F)(F)F)C#N	-0.2727	-0.752
NC1=NC=C(C=N1)C1=CC=CC=C1F	-0.31966	-0.71502
NC1=CC2=C(C=CN2)C=C1F	-0.22144	-0.41236
FC1=CC(NCC#C)=CC=C1	-0.27076	-0.55583
CC(N)C1=CC=C(F)C=N1	-0.25616	-0.60099
NC1=CC=C(C=N1)C1=CC(F)=CC=C1	-0.32263	-0.73419
CC1=C(F)C=CC(C#N)=C1F	-0.17235	-0.36572
FC1=CC(CC#N)=CC(=C1)C(F)(F)F	-0.22001	-0.50036
NC1=CN=C(C=C1)C1=C(F)C=CC=C1	-0.31664	-0.55948
NC1=CC(=CC(N)=N1)C(F)(F)F	-0.33887	-0.71402
CCNC1=CC(F)=CC=C1N	-0.3064	-0.6659
C[C@@H](N)C1=CC(F)=C(F)C=C1	-0.18556	-0.32326
CC1=CC2=C(N1)C(F)=CC=C2	-0.22096	-0.59455
FC1=CC=CC(=C1)C1(CCC1)C#N	-0.22293	-0.5071
FC(F)(F)C1=CC=C(C=C1)C1=C(C=CC=C1)C#N	-0.28118	-0.49868
NC1=CN=C(C#N)C(F)=C1	-0.17367	-0.3786
CNCC1=CC=C(F)C=C1F	-0.29583	-0.63279
NCC1=CN=CC(=C1)C(F)(F)F	-0.25229	-0.49231
NC(C1=CC=C(F)C=C1)C1=NC=CC=C1	-0.28232	-0.43176
FC1=CC=C2NC3=C(CCC3)C2=C1	-0.25956	-0.42159
NC1=NC=C(C=C1F)C(F)(F)F	-0.30766	-0.71675
FC1=NC=C(C=C1)C#C	-0.17797	-0.35329
NNC1=NC=CC=C1F	-0.29474	-0.67697
FC(F)N1C=NC=N1	-0.19189	-0.41837
FC1=C(CC#N)C(=CC=C1)C(F)(F)F	-0.22245	-0.44393
NC1=CC=C(N2C=NC=N2)C(=C1)C(F)(F)F	-0.2591	-0.51262
NC1=NN=C(N1)C(F)(F)F	-0.2543	-0.69201
NCC1=CC(=CC=N1)C(F)(F)F	-0.22906	-0.64046
CCC1=CC=C(N=C1)C(F)(F)F	-0.21057	-0.40918
NC1=NNC(=C1)C1=CC=C(C=C1)C(F)(F)F	-0.29346	-0.6676
NC1=C(N=CC=N1)C(F)(F)F	-0.30109	-0.69753
CC1=C(C=CC(=N1)C(F)(F)F)C#N	-0.22759	-0.51235
NC1=CC=C(N=C1)C1=CC(F)=CC=C1	-0.22934	-0.57828
FC1=CC2=C(NCC2)C=C1F	-0.19085	-0.41685
NC1=NC=C(N=C1)C1=CC=C(C=C1)C(F)(F)F	-0.31009	-0.70804
FC1=CC=C(C=C1)C1(CCCCC1)C#N	-0.21593	-0.50431
FC(F)(F)C1=CC=C(C=C1)N1C=NN=N1	-0.1937	-0.4423
NC1=NNC(=C1)C(F)F	-0.28548	-0.66392
NC1=C(F)C=C(C=C1F)C1=CC=CC=C1	-0.21966	-0.38615
NC1=NC=C(C=C1F)C#N	-0.30144	-0.70818
NC1=CC=CC=C1\C=C\C(F)(F)F	-0.24426	-0.62887
FC1=C(F)C(F)=C(C=C1)C1=CC=CC=N1	-0.30592	-0.55606
NC1=NNC(=C1)C1CC(F)(F)C1	-0.30233	-0.68946
CC1=CNC(=C1)C1=C(F)C=CC=C1	-0.21592	-0.46626
FC1=CN=C2C=CNC2=C1	-0.27896	-0.56394
NC1=NC(=CC=C1)C(F)F	-0.30893	-0.72335
FC1=CC=C2N=NNC2=C1	-0.18854	-0.53518
CC(N)CCC1=CC=CC=C1F	-0.21347	-0.51362
FC1=CC(C#N)=C(F)C=C1C#N	-0.16486	-0.36774
NC1=C(C=C(F)C=C1)C1CC1	-0.21671	-0.57456
NC1=CC(F)=CN=C1C#N	-0.24942	-0.69857
NC1=CC=C(F)C(F)=C1NC1CC1	-0.28623	-0.6748
NC1=CC=C(N=C1C#N)C(F)(F)F	-0.24939	-0.69974
FC1=CC=CN=C1C(F)(F)F	-0.17567	-0.38069
CC1=NC2=C(N1)C=CC(=C2)C(F)(F)F	-0.28623	-0.58916
FC(F)(F)C1=CC2=NC3=CC=CC=C3N=C2C=C1	-0.19084	-0.3402
FC1=C2NC3=C(CCCC3)C2=CC=C1	-0.27414	-0.439
NC1=CC=CN=C1NC1=CC=C(F)C=C1	-0.27982	-0.5141
NC1=NC(=NC(N)=N1)C1=C(F)C=CC=C1	-0.34555	-0.79286
NNC1=CC(F)=C(F)C(F)=C1	-0.2566	-0.48494
NC1=NN(C=C1)C1=CC=CC(=C1)C(F)(F)F	-0.28872	-0.67431
FC1=NNC2=C1C=CC=C2	-0.24224	-0.56522
FC1=CC=C2C=CN=CC2=C1	-0.26169	-0.50008
FC(F)(F)C1=C(C=NC=C1)C(F)(F)F	-0.19633	-0.35421
NC1=CC(F)=CC=C1C(F)(F)F	-0.20588	-0.54673
NC1CC1C1=CC=C(C=C1)C(F)(F)F	-0.24571	-0.55084
NC1=CC(N)=C(F)C=C1F	-0.20332	-0.49418
[2H]C1=C([2H])C(N)=C([2H])C([2H])=C1N	-0.23373	-0.42985
CCNCC1=CC=CC(F)=C1	-0.27749	-0.67164
CC1=C(NN)C=C(F)C=C1	-0.27393	-0.50569
NC(C1=CNC2=C1C=CC=C2)C(F)(F)F	-0.29389	-0.47485
[H][C@](C)(N)C1=CC(=CC(=C1)C(F)(F)F)C(F)(F)F	-0.2077	-0.51016
FC1=C(C=CC=C1)C1=CN=CC=C1	-0.22317	-0.37064
FC(F)(F)C1=CC(CCC#N)=CC=C1	-0.24973	-0.47919
CCNC1=CC(F)=C(F)C=C1	-0.18939	-0.33008
CC1=C(F)C=CC(N)=C1F	-0.22285	-0.4834
FC1=C(F)C(F)=NC=C1	-0.17436	-0.32795
NC1=C(C=CC(=C1)C(F)(F)F)C1=CN=CC=C1	-0.24135	-0.60286
CC1=C(F)C=CC=C1CN	-0.24946	-0.48303
NC1=CC=CC(CC(F)(F)F)=C1	-0.26663	-0.5145
FC1=CC=CC(=C1)N1C=CN=C1	-0.23957	-0.50172
CN(C)C1=CC=C(C=C1N)C(F)(F)F	-0.2398	-0.64769
NC1=C(C#N)C(F)=CC(F)=C1	-0.2478	-0.6911
CNC1=NC=CC=C1F	-0.22852	-0.57839
FC(F)(F)C1=CC=CC2=C1CCN2	-0.25804	-0.47143
FC(F)(F)C1=NNC2=C1CCC2	-0.26452	-0.60046
FC1=NC=CC=C1C1=CC=CC=C1	-0.23581	-0.37556
NC1=CC(=CC=C1N1C=CN=C1)C(F)(F)F	-0.29295	-0.74365
NC1=C(N)C=C(C#N)C(F)=C1	-0.2465	-0.66648
FC(F)(F)C1=CC(=CC=C1)C1=CC=CC=C1C#N	-0.2401	-0.46057
NCC1=CC(C#N)=C(F)C=C1	-0.17207	-0.36428
NCC1=CC=C(C=C1F)C#N	-0.22857	-0.44373
FC1=CC=C(CNCC#N)C=C1	-0.27886	-0.62641
FC1=CC=C(C=C1)C1CCCCN1	-0.30288	-0.62623
FC1=CC=C(\C=N\C2=CC=C(F)C=C2)C=C1	-0.23056	-0.6285
NC1=CC(=CC=C1)C1=C(F)C=C(F)C=C1	-0.24251	-0.40873
FC1=CC=CN2C=CN=C12	-0.23088	-0.44418
CC1=CC=C(C)N1CC1=CC=C(F)C=C1	-0.23731	-0.44447
FC1=C(C=CC=C1)C1=NC2=CN=CC=C2N1	-0.27339	-0.51608
CC1=CC=C2C(F)=CC(F)=CC2=N1	-0.20232	-0.6075
FC1=CC=C2C=C(NC2=C1)C(F)(F)F	-0.24599	-0.65365
NC1=C(N)C=C(C(=C1)C#N)C(F)(F)F	-0.18632	-0.6333
FC(F)C1=NN=C2CNCCN12	-0.25472	-0.5124
CC1=CC=C(F)C=C1CN	-0.24726	-0.48409
NC1=C(F)C=C(C=C1F)C(F)(F)F	-0.18726	-0.51468
NC1=NC=C(C=N1)C1=CC=CC(F)=C1	-0.31797	-0.71243
CC(N)C1=C(F)C=C(F)C=C1	-0.25669	-0.58707
NC1=C(F)C=C(C(F)=C1)C(F)(F)F	-0.17974	-0.34541
NNC1=NN=C(C=N1)C1=CC=C(F)C=C1	-0.25914	-0.65575
CC1=C(CC#N)C=C(F)C=C1	-0.24615	-0.48438
FC1=NN2C=CN=C2C=C1	-0.26224	-0.58712
NC\C=C\C1=CC=C(F)C=C1	-0.26635	-0.61834
FC1=CC=C(F)C(CC#N)=C1F	-0.19272	-0.43664
FC1=CC=CC(=C1)C1CNCCN1	-0.34185	-0.66144
CC1=C(N)C(F)=NC=C1	-0.19814	-0.4691
NC1=CC(F)=C(C(F)=C1)C(F)(F)F	-0.17659	-0.36423
FC1=C(C=CC(=C1)C#C)C#N	-0.16756	-0.35983
NC1(CC1)C1=CC(F)=C(F)C=C1	-0.25027	-0.49456
NC(=N)C1=CC=C(N=C1)C(F)(F)F	-0.29485	-0.76296
FC(F)(F)CCN1CCNCC1	-0.31094	-0.64972
[2H]C([2H])([2H])C([2H])([2H])NC([2H])([2H])C([2H])([2H])[2H]	-0.29927	-0.62362
C[C@H](N)C1=CC=C(F)C(F)=C1	-0.18256	-0.317
CCNC1=CC=CC(F)=C1N	-0.30912	-0.67412
CN(C)CC1=C(C=C(N)C=C1)C(F)(F)F	-0.24166	-0.44007
NC1CC1C1=CC(F)=C(F)C=C1	-0.30162	-0.64064
NC1=CC=C(CCF)C=C1	-0.27926	-0.54141
NC1=CN=C(C=C1)C(F)F	-0.27051	-0.58236
NC1=CC(F)=CC(F)=C1C(F)(F)F	-0.21407	-0.55578
NC1=CC2=C(NC=C2)C(F)=C1	-0.22037	-0.40348
FC1=CC2=NC=CC=C2C=C1C#N	-0.27098	-0.56536
NC1=CC(=NN1C1=CC=CC=C1)C(F)(F)F	-0.25925	-0.62567
NC1=CC(=NN1)C1=CC(=CC=C1)C(F)(F)F	-0.31233	-0.60734
NCC1=CC(F)=CC(F)=C1F	-0.23419	-0.45318
NCC1=CC(F)=CC=C1N	-0.28068	-0.71381
NC1=C(C=NN1C1CCC(F)(F)CC1)C#N	-0.26835	-0.74582
CCC1=C(F)C=C(N)C=C1	-0.20775	-0.37
C[C@H](N)C1=C(F)C=C(F)C=C1	-0.25669	-0.58722
CN1N=CC2=C1C=C(F)C=C2F	-0.2188	-0.55187
FC1=C(C=CC=C1)C1CCCN1	-0.23045	-0.66012
NC(CF)C1=CC=CC=C1	-0.23339	-0.48963
NC1=C(C=CC(=C1)C#N)C(F)(F)F	-0.20559	-0.55221
CC1=NC=C2C=CC(F)=CC2=C1	-0.28088	-0.54144
NC1=NC=C(C=C1)C1=CC(F)=CC(F)=C1	-0.32188	-0.73092
NC1=CC=C(N=N1)C1=CC=C(C=C1)C(F)(F)F	-0.29939	-0.76285
FC(F)(F)C1=CNC(=N1)C1CCNCC1	-0.28102	-0.81006
FC(F)(F)C1=NC=C2CNCCN12	-0.26013	-0.55334
CNC1=CC=C(C=N1)C(F)(F)F	-0.31775	-0.7383
CC1=C2NC=CC2=CC(F)=C1	-0.23619	-0.51396
C[C@@H](N)C1=C(F)C=C(F)C=C1F	-0.20601	-0.459
NC1CC(F)C1	-0.20498	-0.51453
FC(F)N1C(CC#N)=NC2=CC=CC=C12	-0.23648	-0.49313
NC(=N)C1=CN=C2C=CC(F)=CN12	-0.27169	-0.59006
FC1=CC=C(C=C1)[C@H]1CCCN1	-0.31362	-0.63778
NC1=CC(=CN=C1C#N)C(F)(F)F	-0.24831	-0.69662
FC1=CC=CC(=C1)[C@@H]1CCCN1	-0.29076	-0.64827
FC1=CC=CC(=N1)C1=NC=CC=C1	-0.22131	-0.53835
CC1=CC=C(C)N1C1=C(F)C=CC=C1	-0.27173	-0.50209
CCC1=C(F)C=CC(=C1)C#N	-0.20184	-0.47961
FC1=CC(=CC(F)=C1)C1=CC=C(C=C1)C#N	-0.20307	-0.37228
NC1=C2C=CNC2=CC(F)=C1	-0.26825	-0.5122
FC(F)(F)CC1=CC=CN=C1	-0.20603	-0.49836
FC1=CC=C(N=C1)C1=CNN=C1	-0.21229	-0.58476
FC(F)(F)C1=CC=C(CC#N)N=C1	-0.24073	-0.54177
NC1=CC=NC=C1NC1=CC=C(F)C=C1	-0.27394	-0.68377
CC(N)C1=C(F)C=CC=C1F	-0.3013	-0.60187
FC1=CC(F)=C(C=C1)N1CCCC1	-0.22816	-0.45784
CC(N)C1CCC(F)(F)CC1	-0.27989	-0.67913
CN(C)C1=CC(F)=C(F)C=C1	-0.18956	-0.33015
NC1=CC=CC=C1C1=CC=C(F)C(F)=C1	-0.25414	-0.5769
CC1=CC(N)=CC(F)=N1	-0.23525	-0.54913
NC1=CC(F)=C(F)N=C1	-0.18619	-0.33951
CC1=NNC(N)=C1C1=CC(=CC=C1)C(F)(F)F	-0.29775	-0.62833
CC1=CC(F)=NC(N)=C1	-0.27599	-0.71676
NC1=NC=CC(=N1)C(F)F	-0.31139	-0.71154
FC1=CN=CC(F)=C1C#N	-0.16282	-0.36476
FC1=CC2=C(N1)C=CC=C2	-0.21782	-0.39621
CN1C(=CC2=C1C=CC(F)=C2)C1=CC=CC=C1	-0.26574	-0.5033
CC1=C(C=C(N)C=N1)C(F)(F)F	-0.22485	-0.56058
NC1=NC=CC(=C1)C1=CC=C(F)C=C1	-0.32291	-0.73881
CCC1=CC=C(N)C(F)=C1	-0.20217	-0.4934
CC1=NN(CC(F)(F)F)C=C1N	-0.30548	-0.65536
CC1=CC(F)=C(F)C=C1N	-0.18971	-0.33146
FC1=CN=C(C=C1)C1=CC=C(F)C=C1F	-0.19819	-0.54084
NC1=CC(F)=CC=C1C1CC1	-0.23082	-0.55574
FC(F)(F)C1=NC=C(C=N1)C#C	-0.18461	-0.40168
NC1=NN(C=C1)C1=NC=CC=C1C(F)(F)F	-0.34224	-0.71826
FC1=CN=CC(CC#N)=C1	-0.20076	-0.41597
FC1=CC=CC2=C1N=CC(=C2)C#N	-0.22207	-0.46882
CC1=NC2=C(C=C1)C=C(F)C=C2N	-0.25174	-0.71052
FC1=CN=C(F)N=C1	-0.16169	-0.34076
FC1=CC2=C(N=CN2)C(F)=N1	-0.21099	-0.41288
FC1=C(F)C(F)=C(F)C2=C1NN=N2	-0.21941	-0.60844
NC1=NC(=NC(N)=N1)C1=CC(=CC=C1)C(F)(F)F	-0.36215	-0.70673
FC1=CC=C2N=CN=CC2=C1	-0.26362	-0.56583
CC1=C(F)C(C)=NN1	-0.28701	-0.60159
CC1=CC=C(NN)C=C1F	-0.27106	-0.51413
NC1=NC(N)=NC(F)=C1	-0.3558	-0.72566
FC(F)(F)C1=CNN=C1C(F)(F)F	-0.20642	-0.38749
CC(C)C1=NC(=CN1)C(F)(F)F	-0.27213	-0.61446
NC1=NC(F)=NC=C1	-0.27703	-0.72353
CC1=NC(N)=CC(F)=N1	-0.3031	-0.73808
NC1=NC2=C(N1)C=C(C=C2)C(F)(F)F	-0.33793	-0.78601
FC1=CC2=C(N=CC=C2)C(F)=C1F	-0.23209	-0.42207
CC1=NC2=C(N1)C=CC=C2F	-0.24478	-0.60479
CC1=C(F)C=CN=C1	-0.26212	-0.50028
CC(F)(F)C1=CC=CC(=C1)C#N	-0.18396	-0.34382
CC(C)NCC1=CC=C(F)C=C1	-0.29535	-0.68606
FC1=CC(F)=C(F)C(F)=C1C#N	-0.1665	-0.36789
CC1=CC(F)=C(C)C=C1N	-0.24667	-0.43075
CCNC1=CC=C(F)C=C1N	-0.30646	-0.68718
NC1CCC2=C(C=CC=C12)C(F)(F)F	-0.28862	-0.55607
NC1=C(F)C(F)=C(C(F)=C1F)C1=C(F)C(F)=C(F)C(F)=C1F	-0.22874	-0.36722
NC1=CC(F)=C2C=CC=CC2=C1	-0.20165	-0.35868
NC1=C(C=CC=C1C(F)(F)F)C(F)(F)F	-0.20962	-0.54249
NC1=C(NC2=CC=CC=C2)C=CC(=C1)C(F)(F)F	-0.26951	-0.62802
NC(=N)C1=CC(F)=CC(F)=C1	-0.24014	-0.6279
CC1=NN(C(N)=C1)C1=C(F)C=CC=C1	-0.30877	-0.6137
CNCC1=CC=CC=C1C(F)(F)F	-0.27648	-0.54818
FC1=CC=C(C=C1)C(C#N)C1=CC=CC=C1C#N	-0.25743	-0.45912
CC1=CC2=C(N1)C=CC(F)=C2F	-0.22185	-0.40753
CCC1=CC=NC(F)=C1	-0.19207	-0.38693
CC(C)(C)C1=CC(F)=NC=C1	-0.19361	-0.46757
CC1=CC(C)=C(F)N=C1	-0.19542	-0.47073
NC1=CC=C(F)N=C1F	-0.17834	-0.51328
NC1=CC=NN1CC1=CC=C(F)C=C1	-0.30567	-0.61573
FC(F)(F)CNC1=CN=CC=C1	-0.16179	-0.49829
CN1N=C(C=C1N)C1=CC=C(F)C=C1	-0.27627	-0.66465
CC(F)(F)C1=CC=NC=C1	-0.17908	-0.41114
FC1=CC=C(C=C1)C1=NNC2=C1CNCC2	-0.30593	-0.59581
NC1=CC(F)=C(C=C1N)C(F)(F)F	-0.18349	-0.39307
FC(F)(F)C1=NCCNC=C1	-0.26784	-0.6264
FC(F)(F)C1=CC=CC=C1C1=NC=CN1	-0.24144	-0.61441
CC1=CC=C(C=C1)C(N)C(F)(F)F	-0.29364	-0.57038
CCC1=CC=NC=C1F	-0.2557	-0.48703
NC1=NC2=C(C=CC(F)=C2)C=N1	-0.31261	-0.70045
CC1=NNC2=C(F)C(F)=C(F)C(F)=C12	-0.20586	-0.56876
FCC1(CC1)C#N	-0.18476	-0.44684
CC1=CC=C(C=C1)C1=NNC(=C1)C(F)(F)F	-0.23377	-0.63183
NC1=C(C=NN1)C1=CC=CC(F)=C1	-0.2682	-0.63682
CC1=CC(F)=C(NN)C=C1	-0.23805	-0.50165
NCC1=CC(F)=CC=C1C(F)(F)F	-0.14115	-0.35565
NC(=N)C1=C(F)C=CC=C1F	-0.29282	-0.60962
NC1=NC2=CC=C(F)C=C2C=C1	-0.30933	-0.75021
FC(F)(F)[C@H]1CCCNC1	-0.31155	-0.6219
C[C@H](N)C1=CC(F)=CC(F)=C1	-0.2293	-0.46222
CC[C@@H](N)C1=CC(F)=C(F)C=C1	-0.31211	-0.65584
CNC(C)C1=CC=C(C=C1)C(F)(F)F	-0.26573	-0.66111
CCC(N)C1=CC(F)=C(C=C1)C(F)(F)F	-0.2455	-0.58652
FC1=CC(F)=C(F)C=N1	-0.16625	-0.29792
FC(F)(F)C1=CN=C(C=C1)C#C	-0.17623	-0.44358
FC[C@@H]1CCCN1	-0.28133	-0.6065
NC1=CC=CN=C1C1=CC=C(C=C1)C(F)(F)F	-0.27381	-0.60941
NCCNC1=CC=C(F)C=C1	-0.2884	-0.54782
FC1=C(C(=CC=C1)C#N)C(F)(F)F	-0.1774	-0.37216
NC(C1CC1)C1=CC=C(C=C1)C(F)(F)F	-0.24088	-0.49087
FC1=CC(=CC(F)=C1)C1CCNCC1	-0.32269	-0.66586
CCC(N)C1=CC=CC=C1F	-0.22978	-0.46904
NC1=CC=C(C2=CC=CC=C2)C(=C1)C(F)(F)F	-0.21833	-0.48927
CC(N)C1=CC=C(C=C1F)C(F)(F)F	-0.23205	-0.46054
CC(N)C1=CC(=CC=C1F)C(F)(F)F	-0.24894	-0.47682
CC1=C(N)C=CC(=C1)C(F)(F)C(F)(F)F	-0.25144	-0.42151
CC(N)C1=CN=C(F)C=C1	-0.23327	-0.62559
FC1(CCNCC1)C1=NC=CC=C1	-0.27913	-0.54587
NC1=CC(=C(F)C=C1)C1=CC=CC=C1	-0.23794	-0.49267
CN1CCC(=CC1)C1=CC=C(F)C=C1	-0.29997	-0.54134
CC1=C(N)C=CC=C1C(F)F	-0.25408	-0.5183
NNC1=C(F)C=C(C#N)C(F)=C1	-0.24249	-0.48974
CC1=C(F)N=CC(=C1)C#N	-0.16826	-0.42209
NC1=C(C#N)C(F)=CC=C1F	-0.24735	-0.69269
NC1=C(F)C(F)=C(C=C1)C(F)(F)F	-0.18666	-0.36525
CNCC1=C(F)C=CC=C1F	-0.33911	-0.59433
NC1CCC2=C(C1)C=CC(F)=C2	-0.22911	-0.42405
NC1=CC=C(C=C1)C1=NC2=C(N1)C=CC(F)=C2	-0.26043	-0.66251
NC1=CC(F)=C(CC#N)C=C1	-0.20545	-0.428
NCC1=C(F)C=C(C=C1F)C#N	-0.29322	-0.58024
CCC(N)C1=CC=CC(F)=C1	-0.23028	-0.47773
FC1=CC=CC=C1CNC1CC1	-0.3439	-0.65105
N[C@@H]1CCC2=C1C=C(F)C=C2	-0.24254	-0.50631
NCC1=CC=CN=C1F	-0.22266	-0.45658
NCC1=C(C=CN=C1)C(F)(F)F	-0.24049	-0.4596
NC1CCN(CC1)C1=CC=C(F)C=C1	-0.25522	-0.56411
FC1=CC=C(C#N)C(F)=N1	-0.16975	-0.37149
CN(C)C1=CC=CC(F)=N1	-0.22415	-0.51931
CC1=CC(F)=CC(N)=C1N	-0.29462	-0.68425
NC1=C(C=CC(F)=C1)N1CCCCC1	-0.24539	-0.65859
CNC(C1=CC=CC=C1)C(F)(F)F	-0.25235	-0.49113
NC(C1CCCCC1)C(F)(F)F	-0.29934	-0.63328
NCC1=C(F)C(F)=C(CN)C(F)=C1F	-0.30187	-0.59469
CC1=C(F)C=CC(=N1)C#N	-0.20902	-0.50317
FC1(F)CCC(CC1)C#N	-0.18948	-0.4172
FC1=CC=CC(=N1)N1C=CC=N1	-0.27635	-0.51896
CC1=C(CN)C=CC(F)=C1	-0.24796	-0.48378
NC1=C(F)C=CC(=C1)C1=CC=CC=C1	-0.22938	-0.42128
CNCC1=CC=C(F)C(F)=C1	-0.26056	-0.6316
FC1=CC=CC(=N1)N1CCCC1	-0.24682	-0.5416
NC1=CC(=NN1)C1=CC=CC=C1F	-0.31211	-0.65107
CNC1CCC(F)(F)CC1	-0.29399	-0.60953
FC1=CN=C(C=C)N=C1	-0.25589	-0.52374
NC1=C(C=NN1CC(F)(F)F)C#N	-0.26748	-0.73934
CC1=CC(=CC(N)=N1)C(F)(F)F	-0.30205	-0.73694
NC(C1=NC=CC=C1)C(F)(F)F	-0.25611	-0.6734
NC1=NC=C(N=N1)C1=CC(F)=C(C=C1)C#N	-0.29511	-0.67109
CNC1=CC=C(F)C(C)=C1	-0.24012	-0.46851
CN1C=C(C#N)C(=N1)C(F)F	-0.1944	-0.51271
CN\N=C\C1=C(F)C=C(F)C=C1F	-0.28428	-0.62264
NC1=CN(CC2=CC=C(F)C=C2)N=C1	-0.29296	-0.50037
FC(F)(F)C1=NC(=NC=C1)C#N	-0.20666	-0.40438
FC1=C(C=CC=N1)C1CC1	-0.19255	-0.38739
FC(F)(F)C1=NC=C2C=NC=CN12	-0.19917	-0.39276
CC1=CC2=CC=CN=C2C(F)=C1	-0.24284	-0.51125
CC1=C(N)C=C2C=CC=C(F)C2=N1	-0.27551	-0.61344
NC1=CC=CC=C1NCC(F)(F)F	-0.33686	-0.6522
CC(N)C1=C(F)C=CC(F)=C1	-0.23083	-0.46481
FC(F)(F)C1=NC=C2CNCC2=C1	-0.19206	-0.48569
FC1=CC=CC=C1CC(C#N)C#N	-0.24192	-0.51501
NCC1=C(F)C=C2N=CC=CC2=C1F	-0.29825	-0.5807
FC1=CC=C2NC=CC2=C1F	-0.18738	-0.32654
FC1=CC(F)=C(CC#N)C(F)=C1	-0.19291	-0.42129
NC(C1=CC(=CC=C1)C(F)(F)F)C(F)(F)F	-0.30204	-0.57625
NCC1(CCC1)C1=CC=C(F)C=C1	-0.21928	-0.42746
NC1=CN(N=C1)C1=CC=C(C=C1)C(F)(F)F	-0.22306	-0.54649
CC1=CC=C(C=C1)C1=CC=CC(F)=N1	-0.23287	-0.51823
NC(=N)C1=CC=C(F)C=N1	-0.30787	-0.76471
FC1=CC(C=C)=CN=C1	-0.25153	-0.48218
FC1=CC=C(C=C)C=N1	-0.18601	-0.47378
CC(C)(N)C1=CC(F)=CC=C1	-0.24847	-0.50997
NC1=C(N)C(=CN=C1)C1=CC=C(F)C=C1	-0.29134	-0.54989
CC1=C(C=NC=C1F)C#N	-0.1743	-0.46293
CC(C)C1=CC=CC(F)=C1N	-0.24405	-0.43819
NC1=C(F)C=C(C=C1)C#C	-0.19325	-0.50571
NC1=C2N=C(C=CC2=NC=N1)C1=CC(F)=NC=C1	-0.28703	-0.70868
FC1=C2NC=CC2=CC(=C1)C#N	-0.22153	-0.60811
CNC1=CC=C(F)N=C1	-0.20072	-0.40903
CC1=CC(F)=C(CN)C=C1	-0.27479	-0.61805
FC1=C2C(NN=C2C#N)=CC=C1	-0.19733	-0.39721
FC1=CC=CC(=C1)C1=NC=CN=C1	-0.21773	-0.53305
FC1=CC2=C(C=CN2)C=C1C#N	-0.1756	-0.36937
FC(F)C1=CC(C#N)=C(F)C=C1	-0.20011	-0.48592
FC1=CC2=C(NC=C2)C(F)=C1F	-0.2145	-0.59111
CC1=NNC(=C1N)C(F)(F)F	-0.21547	-0.59774
CC1=C(N)C=NC(F)=C1	-0.20202	-0.41195
NC1=C(F)C(=CC=C1)C(F)F	-0.23845	-0.49469
FC(F)(F)C1=CC=CN2C=CN=C12	-0.23346	-0.42798
FC1=CC=NN1	-0.26164	-0.59497
FC(F)C1=NNC=N1	-0.21827	-0.42794
CC1=CC(F)=C(C#N)C(F)=C1	-0.16998	-0.36603
CC1=NN(C(C)=C1)C1=CC=CC(=C1)C(F)(F)F	-0.27992	-0.61632
FC(F)(F)C1=CC(=CC(=C1)C1=NNC=C1)C(F)(F)F	-0.29499	-0.57751
CC1=CN=C(N)C=C1F	-0.32355	-0.73644
FC1=CC=CN=C1C1(CC1)C#N	-0.2184	-0.48286
NCC1=CNN=C1C(F)(F)F	-0.22379	-0.4951
FC1=CN=C(C(F)=C1)C(F)(F)F	-0.18865	-0.36833
NC1=C(F)C(=CC=C1)C#C	-0.19846	-0.50253
CC1=C(C=CC(N)=C1F)C#N	-0.21646	-0.48938
CC1=CC(N)=NN1C1=CC=C(F)C=C1F	-0.32364	-0.6894
FCCCN1C=CC=C1	-0.23372	-0.52116
NC1=NC(NC2=CC=C(F)C=C2)=NC=N1	-0.36324	-0.72323
FC(F)(F)C1=CC(=NC=C1)C(F)(F)F	-0.22746	-0.44961
NC1=CC(F)=NC(F)=C1N	-0.18784	-0.45425
NC1=NC2=C(C=CC=C2)C(=C1)C(F)(F)F	-0.30416	-0.74465
NC1=NC(=NC=C1)C(F)(F)F	-0.28423	-0.75233
FC(F)(F)C1=CNC(=N1)C1=CC=CN=C1	-0.25144	-0.61236
NC1=NC=NC=C1C1=CC=C(F)C=C1	-0.30896	-0.72875
NNC1=C(F)C=C(F)C(F)=C1	-0.24799	-0.47409
CC1=NN(C(N)=C1C#N)C1=CC(F)=CC=C1	-0.27161	-0.74641
NC1=NC=NC(F)=C1	-0.30835	-0.73073
FC1=NC=NC2=C1C=CC=C2	-0.26228	-0.55856
CC1=C(F)N=CN=C1N	-0.31202	-0.73857
FC1=CC(=CC=C1)C1=NNN=N1	-0.2571	-0.57191
FC1=CC=C(C=C1)C12CC1CNC2	-0.2701	-0.79364
FC1=C(F)C=C(C=C1)C1=CC2=CC=CC=C2N1	-0.23178	-0.5934
[13CH2]=CC#N	-0.17336	-0.44985
CC(F)(F)C#N	-0.16244	-0.3916
CN(C)C1=CC=C(N)C=C1C(F)(F)F	-0.25402	-0.535
FC1=CC2=C(C=C1)C=C(C=C2)C#N	-0.18248	-0.28345
FC(F)(F)C1=CC=C(C(=C1)C#N)C(F)(F)F	-0.17871	-0.38101
CN(C)C1=CC(=C(C=C1)C#N)C(F)(F)F	-0.18365	-0.38208
CC(C)NCC1=CC=CC(F)=C1	-0.30509	-0.70509
NCC1=CC=C(C=C1)C(F)F	-0.23702	-0.48377
N\C(=C/C#N)C1=CC=C(F)C=C1	-0.25715	-0.72252
N\C(=C/C#N)C1=CC=C(C=C1)C(F)(F)F	-0.25772	-0.72459
CC(N)CC1=CC=C(F)C=C1F	-0.27234	-0.58908
CC1=NN(C(N)=C1)C1=CC(F)=CC=C1	-0.26379	-0.62875
NC1=NC2=C(N=CN2)C(=N1)C(F)(F)F	-0.35845	-0.70692
FC(F)(F)C1=CN=NC=C1	-0.17599	-0.39562
FC(F)(F)C1=NN=CC=C1	-0.20574	-0.37592
FC1=NC=CC(=C1)C1=CC=CC=C1	-0.18998	-0.46158
NC1=NC2=C(C=CC=C2F)C(N)=N1	-0.31679	-0.79228
FC(F)(F)C1=NC2=C(C=CC=C2)N1CC=C	-0.24838	-0.49445
NCCCC1=C(F)C=CC=C1	-0.31005	-0.69974
FC(F)(F)CNC1=CC=NC=C1	-0.27745	-0.52362
FC1=CC(=NC=C1)C1=CC=CC=N1	-0.19163	-0.57956
CC(C#N)C1=CC(F)=CC=C1	-0.2205	-0.51671
CN1N=C(N)C=C1C1=CC=C(F)C=C1	-0.31511	-0.68592
[2H]C([2H])([2H])N1CCCC1	-0.33912	-0.58805
FC(F)(F)C1=CC=CC(=C1)C1=NNN=N1	-0.19363	-0.54488
FC1=CC=CC(N2C=CC=C2)=C1C#N	-0.25473	-0.46273
FC(F)(F)C1=CC=CC(=N1)C1=NC(=CC=C1)C(F)(F)F	-0.36742	-0.57662
NC1=C(C2=C(C=CC=C2)N=C1)C(F)(F)F	-0.23074	-0.39631
NC1=CC=C(\C=C\C(F)(F)F)C=C1	-0.19661	-0.40754
CN(N)C1=NC=C(C=C1)C(F)(F)F	-0.25164	-0.62007
NNC1=CC=C(F)C(=C1)C(F)(F)F	-0.1789	-0.47994
FC1=CC=CC(=C1)C1=NN=NN1	-0.20264	-0.64246
FC(F)(F)C1=C2NC=CC2=CC=C1	-0.24788	-0.64777
CCCNC1=CC=C(F)C=C1N	-0.31003	-0.68794
CC(C)NC1=CC=C(C=C1)C(F)(F)F	-0.23923	-0.45197
FC1=CC=CC(=C1)C1=NNC=C1	-0.29949	-0.58537
FC1=NC(=CC=C1)N1C=CN=C1	-0.20549	-0.48283
CC1=C(F)C=CC=C1N1CCNCC1	-0.30602	-0.60674
NC1=C2N=C(NC2=NC=N1)C(F)(F)F	-0.32237	-0.7619
CC1=CC2=C(NCC2)C=C1C(F)(F)F	-0.21691	-0.41802
NC1=CC=C(N=N1)C1=CC(=CC=C1)C(F)(F)F	-0.29763	-0.76378
CC(C)NC1=CC=CC(=C1)C(F)(F)F	-0.27003	-0.51939
FC1=CC=CC(CC#N)=N1	-0.19496	-0.53786
N[C@@H](C1CCCCC1)C(F)(F)F	-0.26344	-0.61872
NC1=C2C=C(F)C=NC2=CC=C1	-0.27254	-0.56609
NC1=C2C=CC=NC2=C(F)C=C1	-0.24966	-0.52305
CC1=CC(NN)=C(F)C=C1	-0.23926	-0.50922
FC(F)(F)C1=NC2=CC=CC=C2C(=C1)C(F)(F)F	-0.21101	-0.36345
NC(=N)NC1=C(F)C=CC=C1	-0.31104	-0.78964
FC1=CC=C2CNCCNC2=C1	-0.27517	-0.52652
CNC(C)C1=CC=CC(F)=C1	-0.26534	-0.62738
CCC(N)C1=CC(F)=CC(F)=C1	-0.3117	-0.64374
NNC1=CC(F)=NC=C1	-0.20231	-0.41328
NC1=CC=C(C=C1)C1=CC=C(F)C=C1F	-0.24962	-0.40354
CC1NCCC2=C1C=CC(F)=C2	-0.32179	-0.64268
NC1=CC=CN=C1C1=CC=C(F)C=C1	-0.26459	-0.58849
NC1=CC(=NC=C1)C1=CC=C(C=C1)C(F)(F)F	-0.24082	-0.59516
NC1=NN=CC(=N1)C(F)(F)F	-0.27748	-0.68161
CC1=C(N)C=CC(C#N)=C1F	-0.17983	-0.3761
NCC1=CC=CC=C1C(F)F	-0.24337	-0.46058
FC1=CC(=CC(=C1)C#N)C#C	-0.17844	-0.45897
NC1=CC2=C(C=CC(F)=C2)N=C1	-0.28636	-0.58651
CN(C)C1=CC(N)=CC(=C1)C(F)(F)F	-0.26614	-0.48975
NCC1=C(C=CC=C1)C1=CC=C(F)C=C1	-0.22246	-0.51342
NC1=CC=C(N=C1)C1=CC=C(C=C1)C(F)(F)F	-0.2271	-0.57283
FC1=CC=C(CN2CC=CC2)C=C1	-0.32616	-0.64552
FC(F)(F)C1=CC=C(C=C1)C1CCNC1	-0.22095	-0.47565
FC1=C(C=CC(CC#N)=C1)C(F)(F)F	-0.18725	-0.48461
CC1=C(C=CC(F)=C1F)C#N	-0.17437	-0.34529
CC1=C(F)C=CC(CN)=C1F	-0.24714	-0.46628
C[C@H]1CNCCN1C1=CC(F)=CC(F)=C1	-0.30465	-0.61246
CC(N)C1=NC=C(F)C=N1	-0.25069	-0.58824
CC1=C(CC#N)C=CC(F)=C1	-0.24468	-0.49057
CCC1=NC=NC=C1F	-0.26298	-0.52696
FC1=C(CC#N)C=C(C=C1)C(F)(F)F	-0.25127	-0.54478
CC1=CC=C(F)C(N)=C1F	-0.22305	-0.48314
NNCC1=CC(=CC=C1)C(F)(F)F	-0.28285	-0.82178
FC1=CC=C(C=C1)C1=CC=CC(F)=N1	-0.22872	-0.51772
NC1(CCCC1)C1=CC=C(F)C=C1	-0.2525	-0.6139
CCN1CCCC2=C1C=CC(F)=C2	-0.2717	-0.47672
NCCCC1=C(F)C=C(F)C=C1	-0.26227	-0.60513
NC1=C(C=C(F)C(F)=C1)C#N	-0.24209	-0.6776
CC1=CC2=C(N1)N=CC(F)=C2	-0.32322	-0.74377
CC(C)(C#N)C1=CC(F)=CC=C1	-0.2321	-0.49241
NCC1CCC(CC1)C(F)(F)F	-0.27668	-0.59946
CC1=NC=CN1C1=C(F)C=C(N)C=C1	-0.28575	-0.62856
FC1=C(F)C=C(C=C1)C1=NNC=C1	-0.29862	-0.58186
N[C@H](C1CC1)C1=CC=C(F)C=C1	-0.32046	-0.70337
CCC(N)C1=CC=CC=C1C(F)(F)F	-0.31614	-0.58562
CN[C@@H](C)C1=CC=C(F)C=C1	-0.27048	-0.66906
CC(C)(N)C1=CC(=CC=C1)C(F)(F)F	-0.20327	-0.48442
CC1=CN=CC2=NN=C(N12)C(F)(F)F	-0.20421	-0.42754
FC1=CC=C(CC#N)C(=C1)C(F)(F)F	-0.21968	-0.43147
CC1=CC=C2C(C=C(F)C(F)=C2F)=N1	-0.20347	-0.60565
CNC1=NC=C(F)C=C1	-0.31836	-0.73029
FC1=CC(C#N)=C(C=C1)N1C=NC=N1	-0.21307	-0.53543
FC1=CC=CC(C#N)=C1N1C=NC=N1	-0.24821	-0.48125
FC1=CC=CC(N2CCCCC2)=C1C#N	-0.25815	-0.4931
NC1=C2C=CC=C(C2=NC=C1)C(F)(F)F	-0.23867	-0.54427
NC1=NC=C(N=C1)C1=CC=C(F)C=C1	-0.3121	-0.70959
FC1=NC=C(C=C1)C1=CC=C(C=C1)C#N	-0.20397	-0.4112
NCC1=C(F)C=C(N)C=C1	-0.25681	-0.48512
FC(F)(F)C1=NC2=C(NC=N2)C=C1	-0.2432	-0.46347
CC(C)(C#N)C1=C(F)C=CC=C1	-0.18654	-0.49728
NC1CCCC2=C(F)C=CC=C12	-0.26239	-0.49394
CC1=NNC2=C1C=CC(F)=N2	-0.26967	-0.65925
FC1=NC=CC=C1C#C	-0.17774	-0.44508
CC1=C(CN)C=CC=C1C(F)(F)F	-0.2494	-0.46919
NC1=CC=CC(=C1)C1=CC(F)=CC=C1	-0.22892	-0.43473
FC1=CC=CN=C1CC#N	-0.20488	-0.44507
CCCNC1=CC(F)=CC=C1N	-0.31014	-0.66653
FC1=CC=C(C=C1C#N)C#C	-0.16664	-0.35995
FC1=CC=C(C=C1)C1CCCNC1	-0.34994	-0.7411
FC1=CC=CC=C1C1=CC=C(C=C1)C#N	-0.22655	-0.39928
NCC1=CC=C(C=C1C(F)(F)F)C#N	-0.2666	-0.50189
NNC1=CC=C(N=C1)C(F)(F)F	-0.23572	-0.46897
FC1=CC=CC=C1C1=CNC=N1	-0.28533	-0.53972
FC1=C(C=C(CC#N)C=C1)C#N	-0.11153	-0.4576
CC1=CC=C(C=C1F)C(N)=N	-0.30807	-0.78088
NCC1=NC(=CC=C1)C(F)(F)F	-0.24416	-0.62914
FC1=CN=C2NC=CC2=C1F	-0.3166	-0.73904
CC1(CCCN1)C1=CC(F)=CC=C1	-0.29536	-0.6773
NC1=NC(=NC2=CC=CC=C12)C1=CC=C(F)C=C1	-0.26474	-0.75029
CC1=NN(C(N)=C1)C1=CC=CC=C1C(F)(F)F	-0.33208	-0.61061
FC1=CC=CC(=C1)C1CCCCN1	-0.35502	-0.63992
NC1=CC=C(CCC(F)(F)F)C=C1	-0.22093	-0.46111
NC1=CC=C(N=N1)C1=CC=CC=C1F	-0.27746	-0.55394
FC(F)C1CCNCC1	-0.26744	-0.50155
NC1=C(C=CC=C1)C1=CC(F)=CC(F)=C1	-0.24212	-0.57364
N[C@H]1C[C@@H]1C1=CC=C(F)C(F)=C1	-0.24239	-0.45104
CC1=CC=C(C)N1C1=CC=CC(F)=C1	-0.26442	-0.59714
CC1=NC(F)=CC=C1C#N	-0.19547	-0.48852
NC1=CN(C=N1)C1=CC(=CC=C1)C(F)(F)F	-0.29436	-0.69854
CC1=CC2=C(F)C=CC=C2N1	-0.22536	-0.41741
NC1=C(F)C=CC(=C1)C1CC1	-0.22487	-0.44317
NC1=CC=C(C=C1)N1C=C(C=N1)C(F)(F)F	-0.23571	-0.54895
C[C@H](N)C1=CC=C(C)C(F)=C1	-0.25269	-0.50357
NC1=CC=C(C=C1)C1=CC(F)=C(F)C=C1	-0.22515	-0.42599
NC1=CC=C(C=C1)C1=CC(F)=C(F)C(F)=C1	-0.22436	-0.42211
FC1=CC(F)=C2C=NNC2=C1	-0.25062	-0.57435
CC1=C(C=CC(F)=C1)C1=NC=C(N)C=C1	-0.28669	-0.66188
CN1N=CC2=C1C=CC=C2F	-0.2209	-0.42698
CN1N=CC2=C1C=CC(F)=C2	-0.21678	-0.42805
CC1=CC(F)=C(N)C(F)=C1	-0.21548	-0.36335
NC1CCCC2=C1NC1=CC=C(F)C=C21	-0.30359	-0.55767
CC1=CN=C(N)C(F)=C1	-0.31785	-0.72481
NC1=NC(F)=CN=C1	-0.26563	-0.6888
CC1=C(F)C=C2C=CNC2=C1	-0.21718	-0.40711
FC1=CC=C(NCC2=CC=CC=N2)C=C1	-0.29413	-0.60093
CC1=CC2=CC(F)=CC=C2N1CCN	-0.24468	-0.50924
CN1C=NC2=CC(F)=CC=C12	-0.22816	-0.55864
NC1(CCC1)C1=CC=C(F)C=C1F	-0.25699	-0.6092
C[C@@H](N)C1=C(F)C=CC=C1F	-0.30129	-0.60214
FC1=CC2=C(C=C1)C(=NN2)C#N	-0.24006	-0.58444
NC1=CC=CC=C1CCC(F)(F)F	-0.24593	-0.56507
FC1=C(C#N)C(=CC=C1)N1C=CC=N1	-0.22439	-0.54508
FC1=CC=CC(NCC2=CC=CC=C2)=C1C#N	-0.35007	-0.79437
NC1=C(F)N=C(C=C1)C#N	-0.18087	-0.3957
FC1=CN=C(N=C1)C1=CC=CC=C1C#N	-0.26277	-0.57909
FC1=CC=CC(F)=C1C1(CCC1)C#N	-0.22482	-0.48625
NC1=C(C=C(F)C=C1F)C1=CC=CC=C1	-0.25002	-0.61336
FC1=CC(=CC=C1C#C)C#N	-0.18084	-0.32543
NNC1=NC=C(F)C=N1	-0.29176	-0.65876
FC1=NC=NC=N1	-0.1526	-0.33624
CN1N=C(C=C1N)C1=CC(=CC=C1)C(F)(F)F	-0.27426	-0.49788
FC1=CN=C2NN=CC2=C1	-0.29288	-0.67771
CC1(F)CCNC1	-0.26051	-0.6055
CC1=CC(N)=CC(=N1)C(F)(F)F	-0.27128	-0.58064
CC1=CC=C(F)C(=N1)C#N	-0.21859	-0.50301
NC1=NN(CC(F)(F)F)C=N1	-0.33433	-0.65743
NC1=NN(CCC(F)(F)F)C=C1	-0.33171	-0.66787
NC1=NN(C=C1)C1=NC=C(F)C=C1	-0.32769	-0.74765
NCC1CCN(CC(F)(F)F)C1	-0.34833	-0.6529
CNCCC1=CNC2=C1C=CC(F)=C2	-0.34651	-0.72602
FC1=CC=NN1C1=CC=CC=C1	-0.23553	-0.54683
CC1=NN(C=C1N)C1=CC=C(F)C=C1	-0.24334	-0.62045
NC1CCCC2=C1C=CC(F)=C2	-0.2535	-0.51407
FC(F)(F)C1=CC(=NC=C1)C#C	-0.23584	-0.47083
NC1CCN(CC(F)(F)F)C1	-0.36237	-0.61438
NC1=CN(CC2=CC=CC=C2F)N=C1	-0.30363	-0.70041
NNC1=CC(=CN=C1)C(F)(F)F	-0.26808	-0.49936
NC1=CC(N)=NC(=N1)C(F)(F)F	-0.29425	-0.76771
CC1=CC(C)=C(C=C1)C(F)(F)CN	-0.33795	-0.68424
FC1=CN=CC(=C1)C1(CC1)C#N	-0.20456	-0.49892
NC1=C2C(F)=CNC2=NC=N1	-0.32661	-0.76801
CCC1=NC=CC=C1F	-0.27998	-0.55884
FC(F)(F)CN1C=CC=N1	-0.27702	-0.63925
CC1=CC(N)=CC(=C1F)C(F)(F)F	-0.20144	-0.40723
FC(F)(F)C1CCC(CC1)C#N	-0.16842	-0.40561
CC1=CC(F)=NC(F)=C1	-0.17474	-0.33784
FC1=CC2=C(C=C1)N=NN2C1=CC=CC=C1	-0.20893	-0.43144
FC(F)C1=NC(=NC(=N1)C(F)F)C(F)F	-0.25072	-0.46781
CC1=C(F)C(N)=NC(F)=C1F	-0.26112	-0.67714
NC1=NC(=CN1)C1=CC=C(C=C1)C(F)(F)F	-0.29541	-0.75762
NC1=NC(NC2=CC(F)=CC=C2)=NC=N1	-0.36171	-0.71796
CC(NN)C1=CC=C(F)C=C1	-0.30181	-0.67769
CCC1=NC=C(N1)C(F)(F)F	-0.25916	-0.68114
CC1=NN(C(N)=C1)C1=CC=CC(=C1)C(F)(F)F	-0.27905	-0.63104
FC(F)(F)C1=CC2=C(C=C1)N=CC=N2	-0.25639	-0.53347
FC1=CC2=C(C=C1)N=C(N2)C(F)(F)F	-0.25112	-0.67113
CC1=CC(F)=NC(C)=N1	-0.24535	-0.56493
CCN1C(C)=NC2=CC(F)=CC=C12	-0.29627	-0.6159
CC1=NC=CC2=CC=CC(F)=C12	-0.26227	-0.56637
C[13C]#[15N]	-0.15257	-0.37775
NC(C1=CC=CC=C1)C1=CC=CC(F)=C1	-0.24527	-0.55357
NC1=C(F)C(F)=C(C#C)C(F)=C1F	-0.18503	-0.52591
CC1=C(C)C(F)=CC=C1N	-0.24749	-0.43334
NC1CC1C1=CC(=CC=C1)C(F)(F)F	-0.27036	-0.59066
CCCNC1=C(F)C=CC=C1	-0.21864	-0.50952
CC(F)(F)C1=CC=C(CN)C=C1	-0.2421	-0.43255
FC(F)C1=CC=C2C=CNC2=C1	-0.23925	-0.42138
FC(F)(F)C1=CN2C=CC=NC2=N1	-0.23292	-0.43834
CC1=CC(C)=C(F)C(C)=N1	-0.24714	-0.60862
NC1=C2C(F)=CC=CC2=NC=N1	-0.3143	-0.74325
NC(CC1=CNC2=C1C=CC=C2)C(F)(F)F	-0.26861	-0.58672
FC(F)(F)C1=NC2=C(C=CC=C2)N1CC#C	-0.22813	-0.45761
NNC1=NN=C(C=C1)C1=CC(=CC=C1)C(F)(F)F	-0.28655	-0.72695
FC(F)(F)C1=NN(C(=C1)C(F)(F)F)C1=CC=CC=C1	-0.24578	-0.49707
FC(F)(F)C1=CC=C(N1)C#N	-0.25307	-0.6788
CN(C)CC1=CNC2=C1C(F)=CC=C2	-0.30194	-0.54908
FC1=CC=CC=C1C1=CCNCC1	-0.26902	-0.44258
CCNC1=CC=C(C=N1)C(F)(F)F	-0.22465	-0.56342
CC(C)C1=CC=C(N)C=C1F	-0.24044	-0.45608
FC1=CC(=C(F)C(F)=N1)C(F)(F)F	-0.17762	-0.35193
CC(C)NC1=C(N)C=CC(F)=C1	-0.27629	-0.67778
CN(C)C1=C(F)C=C(C=C1)C#N	-0.26404	-0.42273
CC(C)NC1=C(N)C=C(F)C=C1	-0.31474	-0.69296
CC(C)(C)[C@H](N)C(F)(F)F	-0.19033	-0.46947
NC1=C(NC2=CC=C(F)C=C2)C=CN=C1	-0.28465	-0.5448
NC1=C(F)C=NC(F)=C1	-0.18683	-0.52509
NCC1=C(C=C(C=C1)C(F)(F)F)C(F)(F)F	-0.27094	-0.51143
CC1=NN2C(=C1)N=CC=C2C(F)(F)F	-0.25828	-0.52546
FC(F)C1=NC=CN1	-0.28001	-0.71835
CNCCC1=CC=CC=C1F	-0.2941	-0.63634
FC1=CC(CN2CCNCC2)=CC(F)=C1	-0.40046	-0.76197
FC1=CC(F)=C(N2CCNCC2)C(F)=C1	-0.24423	-0.43685
NCC1=CC(F)=C(N)C=C1	-0.26057	-0.64339
CC1=C(F)C=C(N)C(F)=C1	-0.20544	-0.4988
CC1=CC=NC(=C1)C1=CC=CC=C1F	-0.24232	-0.42343
NC1=CC=C(F)C=C1C1=CC=CN=C1	-0.25814	-0.6218
NC1=CC=NC(=C1)C1=CC=C(F)C=C1	-0.24409	-0.60786
NC1CCN(CCF)CC1	-0.29853	-0.65758
CC(N)C1=CC(F)=C(C=C1)C(F)(F)F	-0.18259	-0.47455
FC(F)(F)C1=CC(=NN1)C1CC1	-0.23543	-0.62936
FC1=C(C=CC2=C1C=NN2)C#N	-0.16899	-0.35901
NN1CCC(F)(F)CC1	-0.32699	-0.57866
NC1=CC(F)=C(N2C=CN=C2)C(F)=C1	-0.22958	-0.43698
CC(C)C(N)C1=CC=C(F)C=C1	-0.26391	-0.59635
NC1=CC=CC(=N1)C1=C(F)C=CC=C1	-0.34893	-0.799
FC(F)(F)CNC1CCCCC1	-0.31469	-0.57793
NC1=C2C=CC(F)=C(F)C2=NC=N1	-0.3171	-0.75779
N[C@@H](CF)C1=CC=CC=C1	-0.31144	-0.63456
CC1=CC(CC#N)=C(F)C=C1	-0.23425	-0.53409
CNC1=CC=CC(F)=C1C#N	-0.25816	-0.69091
NC1=CC2=C(N=C1)C(=CC=C2)C(F)(F)F	-0.23068	-0.54356
FC1=CC=C(C(C#N)=C1F)C(F)(F)F	-0.18372	-0.39683
FC1=CC=CC(F)=C1C1=NNC=C1	-0.29975	-0.61986
CNC1=CC(=C(F)C=C1)C(F)(F)F	-0.17929	-0.3526
NC(C#N)C1=C(F)C=C(F)C=C1	-0.26215	-0.5054
FC1=CC(C#N)=C(C=C1)N1CCNCC1	-0.28287	-0.63287
FC1=C(C=CC=C1)C1CCNC1	-0.30966	-0.61442
NC1=CC2=C(N=C1)C(F)=C(F)C=C2	-0.24133	-0.52855
NC1=CC=NN1CC1=C(F)C=CC=C1	-0.30335	-0.70363
FC1=C(CCCC#N)C=CC=C1	-0.18719	-0.4363
CC(C)NC1=C(N)C=C(C=C1)C(F)(F)F	-0.27048	-0.66504
NCC1CCC(F)CC1	-0.25976	-0.60735
CC1=CC(=CC=C1C#N)C(F)(F)F	-0.17742	-0.44515
NC(=N)C1=NC=CC=C1F	-0.31938	-0.79729
CC1=NC=C2C(F)=CC=CC2=N1	-0.19095	-0.58447
FC1=C(C=CC(=C1F)C(F)(F)F)C#N	-0.17941	-0.35404
NCC1=C(F)C(F)=C(C=C1)C(F)(F)F	-0.18496	-0.35976
FC1=CC(CNC2CC2)=CC(F)=C1	-0.26756	-0.61244
CNCC1=CC(=CC(F)=C1)C(F)(F)F	-0.2483	-0.48961
NC1=NC=C(C=C1C#N)C(F)(F)F	-0.2484	-0.70136
CC(C)(N)C1=CC(F)=C(F)C=C1	-0.32673	-0.66238
CC1=C(F)C(CC#N)=CC=C1	-0.22456	-0.46726
FC(F)(F)C1CCN(CC#C)CC1	-0.34703	-0.60267
NC1=CN=CC(=C1)C(F)F	-0.22658	-0.39559
FC(F)(F)C1=NC=C2CNCCC2=N1	-0.24076	-0.45493
NCC1CCN(CC(F)(F)F)CC1	-0.24015	-0.58324
CC[C@@H](N)C1=CC=C(C=C1)C(F)(F)F	-0.24191	-0.4407
NNCC1=C(C=CC=C1)C(F)(F)F	-0.27364	-0.70036
NNC1=C(C=C(F)C=C1)C(F)(F)F	-0.25159	-0.51269
NC1=CC=C(C=N1)C1=CC=C(C=C1)C(F)(F)F	-0.32218	-0.73056
FC1=CC=C(C=C1)N1CCCNCC1	-0.2612	-0.51309
NC1=C(C=C(F)C=N1)C#C	-0.30975	-0.70803
NCC(F)(F)C1=CC=C(F)C=C1	-0.20903	-0.42942
N[C@H]1CC[C@@H](F)C1	-0.22753	-0.55454
FC1=CC=CC=C1NC1CCNCC1	-0.30269	-0.63125
NC1=CC=CC(=C1)C1=CC(=CC=C1)C(F)(F)F	-0.26079	-0.50633
NC1=NNC2=C1C=CC(F)=C2F	-0.287	-0.6706
NC1=CN(C=N1)C1=CC(F)=CC(F)=C1	-0.29267	-0.69908
CNCC1=CC=CC(F)=C1F	-0.2714	-0.62235
NC1=C(NC2=C(F)C=CC=C2F)C=CC=C1	-0.28923	-0.61631
CC(C)(C#N)C1=CC=CC(=C1)C(F)(F)F	-0.24147	-0.54895
FC1=CC=CC=C1C1=CNN=C1	-0.26588	-0.60042
NC1=NC=C(N=C1)C1=CC=CC=C1F	-0.30025	-0.54038
CC(C)[C@@H](N)C(F)(F)F	-0.20675	-0.52718
FC1=CC(CC#N)=CC(F)=C1F	-0.18153	-0.51142
CN1C2=C(CNCC2)C2=C1C=CC(F)=C2	-0.33252	-0.674
FC1=C(C(F)=C(F)N=C1)C(F)(F)F	-0.17637	-0.35891
CC1=CC(=NN1C1=CC=C(N)C=C1)C(F)(F)F	-0.27101	-0.59358
NC1=CC=C(N=C1)C1=CC=CC=C1C(F)(F)F	-0.32123	-0.56951
FC(F)(F)C1=CC(=CC=C1)C1=CC=C(C=C1)C#N	-0.24741	-0.48977
FC1=CC=CC(=C1)C1(CC1)C#N	-0.21459	-0.51897
CC1=CC=C(CC#N)C(F)=C1	-0.20224	-0.41533
NNC1=CC=C(N=N1)C(F)(F)F	-0.22028	-0.47992
NC1CCN(CC(F)F)CC1	-0.22164	-0.45301
NC1=CC=NN1CC1=CC=CC(F)=C1	-0.30826	-0.61771
FC1=C(C=CC=C1)[C@@H]1CCCN1	-0.23045	-0.66011
FC1=NC=CC(C#N)=C1F	-0.16312	-0.36185
NC1(CC1)C1=CC=CC=C1F	-0.30401	-0.57108
NC1=NC=C(C=N1)C1=CC=C(C=C1)C(F)(F)F	-0.31539	-0.70812
NC1CCCC1F	-0.27408	-0.61601
CN(C)CC1=C(F)C=C(N)C=C1	-0.32729	-0.65475
FC1=C(C=CC2=C1C=CN2)C#N	-0.1739	-0.36382
FC1=CC=C(C=C1)C1=CC=CN=C1C#N	-0.25378	-0.48656
CC1=CC=C(F)C2=NC=CC=C12	-0.24244	-0.51253
FC1=C(C=CC=C1)C1CCCCN1	-0.34227	-0.62774
FC1(F)CCN(C1)C1CNC1	-0.46118	-0.74661
FC1=CC=C(N=C1)N1C=CC=N1	-0.2722	-0.51965
FC1=CC=C(C=C1F)C1(CCCCC1)C#N	-0.2279	-0.46857
CCC1=NNC(N)=C1C1=CC=C(F)C=C1	-0.30382	-0.62097
FC1=CC=CC=C1C1(CC1)C#N	-0.21517	-0.48262
NC1=CC=CC(=N1)C1=CC=C(F)C=C1	-0.28471	-0.74686
NC1=NN2C=CC(=CC2=N1)C(F)(F)F	-0.31271	-0.70768
FC1=C(C=NC=C1)C#N	-0.16318	-0.3625
CC1=CC=C(C=C1)C1=CC=C(F)N=C1	-0.22773	-0.42166
NC1=NC=C(N=C1)C1=CC=CC(=C1)C(F)(F)F	-0.30871	-0.70939
CC1=C(C=CC=C1)C1=CC=CC(F)=N1	-0.27736	-0.59866
NC1=NC2=C(C=C1)C=C(C=C2)C(F)(F)F	-0.30968	-0.74975
CC(C)(CN)C1=CC=C(C=C1)C(F)(F)F	-0.27725	-0.56696
FC1=CN=CC(=C1)C#C	-0.24206	-0.46351
NCCC1=CNC2=C1C(F)=C(F)C(F)=C2	-0.32814	-0.65261
NC1=CC=CC(C2CC2)=C1F	-0.22457	-0.47585
NC1=CC=C(F)C=C1NCC1=CC=CC=C1	-0.32296	-0.67952
FC1=CC=C(C=C1)C1=CN=C(C=C1)C#N	-0.20528	-0.41825
FC(F)(F)[C@H]1CCCCN1	-0.29227	-0.51336
N[C@H]1CC[C@H](CC1)C(F)(F)F	-0.2606	-0.59109
NC1=NC2=CC=CC=C2N1C1=CC=C(F)C=C1	-0.34433	-0.79009
CNC1=CN=C(C=C1)C(F)(F)F	-0.21424	-0.51253
FC(F)(F)C1=CC=CC2=C1C=NN2	-0.251	-0.57735
NC1=C(F)C=CC(=C1)C#C	-0.1936	-0.49359
CC(C)NC1=CC(F)=CC=C1	-0.24481	-0.45835
FC1=CC=CC=C1[C@H]1CCCN1	-0.31583	-0.61633
NCC1=CC=CC(=C1)C1=CC=C(F)C=C1	-0.26748	-0.51098
FC1=CC=CN=C1C=C	-0.2603	-0.55917
NC1=NC=CC(=N1)C1=CC(F)=CC=C1	-0.27521	-0.71862
CC1=CC(=CC=C1F)C(N)=N	-0.30969	-0.78353
CN1N=CC2=CC=C(F)C=C12	-0.21786	-0.56087
NCC1=NC2=CC=C(C=C2N1)C(F)(F)F	-0.28422	-0.66762
FC(F)(F)C1=C(N=CC=C1)N1CCCC1	-0.24871	-0.5307
NC1=CN(N=C1)C1=CC=C(F)C=C1	-0.23296	-0.56529
NCC1(CC1)C1=CC=C(F)C=C1	-0.2263	-0.59093
CNC(C)C1=CC(=CC=C1)C(F)(F)F	-0.28185	-0.5259
CC(C)(CCN)C(F)(F)F	-0.26454	-0.68871
CC1(C)CNC2=C1C(F)=CC=C2	-0.25429	-0.45244
CN(C)C1=NC=C(F)C=C1	-0.23128	-0.55006
CNCC1=CN(N=C1)C1=CC=C(F)C=C1	-0.29715	-0.71009
CNC1=CC=CN=C1F	-0.19598	-0.39621
CN1N=CC(C)=C1C(F)F	-0.26587	-0.43999
FC(F)(F)C1=CC=NC(C=C)=C1	-0.19186	-0.48179
FC1=C(F)C=C2C=NNC2=C1	-0.25235	-0.57537
NC1=CN(N=C1)C1=CC=CC(=C1)C(F)(F)F	-0.23545	-0.55959
CC1=CC(F)=CC(CN)=C1	-0.25393	-0.50057
CC1=CC(N)=CC(F)=C1F	-0.19267	-0.36774
CNC1=CC(F)=C(C)C=C1	-0.23779	-0.4488
NNC1=CN=CC(F)=C1	-0.26389	-0.5089
CC1=CC(=NC2=C1C(N)=NN2)C(F)(F)F	-0.28032	-0.66761
FC1=C(C=C2C=CNC2=C1)C(F)(F)F	-0.17954	-0.36753
NC1=NN(CCF)C=C1	-0.3255	-0.67223
NC1=CC=C(N=N1)C1=CC(F)=CC=C1	-0.30139	-0.7656
FC(F)(F)CN1CC2(CNC2)C1	-0.35034	-0.62523
FC1CCCNCC1	-0.29677	-0.64245
FC1=C(N=CC=C1)C1(CCC1)C#N	-0.24231	-0.55473
FC1=CC=CN=C1C#C	-0.23792	-0.47674
NC1=NNC(F)=C1	-0.29425	-0.6745
FC(F)(F)C1=CC(=CC(=C1)N1C=CC=C1)C(F)(F)F	-0.20536	-0.50168
FC(F)(F)CNC1=NC=CC=N1	-0.31535	-0.73264
FC1=C(C=CC=C1C#N)C#N	-0.16779	-0.36737
FC(F)C1=NC=C(C=C1)C#N	-0.20145	-0.49202
NC1=C(C=CN=C1)C1=CC=C(F)C=C1	-0.27582	-0.53056
NC1=CC2=C(CN(CC(F)(F)F)C2)C=C1	-0.36766	-0.56565
FC1=CC2=CNN=C2C=C1	-0.27466	-0.60894
FC(F)(F)C1=CC2=NC=CN2C=C1	-0.26178	-0.58128
CC1=C(N)C(=NN1)C(F)(F)F	-0.26941	-0.60251
CNCC1=CC(F)=CC=C1F	-0.32912	-0.57584
CC1=CC2=CC=C(F)C=C2C=N1	-0.27846	-0.51004
C[C@H](N)C1=CC(F)=CN=C1	-0.21644	-0.46054
CC1=C(N)N=NC(=C1)C(F)(F)F	-0.28697	-0.76686
NC1=NN(CC(F)F)C=C1	-0.34686	-0.69583
NC1=CC(F)=CC2=C1C=NN2	-0.24479	-0.51568
FC(F)(F)C1=CN=C2C=NNC2=C1	-0.19968	-0.45893
CC1(C)CCNC2=C1C=C(F)C=C2	-0.26313	-0.46469
FC1=C(C=CC(=C1)C(F)(F)F)C1=NC=C(C=C1)C(F)(F)F	-0.19562	-0.5229
FC1=CC2=C(C=C1F)N=C(CC#N)N2	-0.27099	-0.73426
NC1=C(F)C=C(F)C=C1C#N	-0.24042	-0.67581
CC1=CC(C)=C(C(C)=N1)C(F)(F)F	-0.24333	-0.60217
FC1=C(C=CN=C1)C#C	-0.24565	-0.47066
FC1=NC=CC(=C1)C1CCCCC1	-0.1944	-0.39184
NC1=CC(=NN1)C1CCC(F)(F)CC1	-0.30866	-0.61681
FC1=C2N=CC=CC2=C(C=C1)C#N	-0.22635	-0.4785
FC1=CC(C#N)=C2N=CC=CC2=C1	-0.23554	-0.47907
FC1=CC2=C(C=C1F)C(=NN2)C#N	-0.19766	-0.51411
NC1=C(F)C=CC=C1N1CCCC1	-0.27354	-0.72274
CC1=NN(C=C1)C(F)F	-0.22369	-0.52589
NC1=CC=CC=C1C1(CC1)C(F)(F)F	-0.26196	-0.45284
NC1=NN=C(N1)C1=CC=CC=C1F	-0.26899	-0.51921
NC1=CNC2=C1N=CC(F)=C2	-0.30799	-0.76566
FC1=CC=C2NC=NC2=C1F	-0.22296	-0.43494
NC1=CN(N=C1)C(F)(F)F	-0.19259	-0.43139
NC1=CC(=NC=N1)C(F)F	-0.3121	-0.7336
FC1=CC=C(C=C1)N1N=CC=C1C(F)(F)F	-0.23556	-0.52259
CC1=C2N=CNC2=CC=C1F	-0.23166	-0.52253
FC(F)(F)C1=CC=CN=C1C#C	-0.20414	-0.42059
CC1=NC2=C(F)C=C(F)C=C2N1	-0.24938	-0.59433
FC1=C2NC=CC2=CN=C1	-0.22457	-0.61019
CC1=NC(=NC=C1)C(F)(F)F	-0.21019	-0.46894
CN1CC(N)CC(F)C1	-0.28413	-0.62466
NC1=NC(=NC2=C1NC=N2)C(F)(F)F	-0.23814	-0.77224
CC1=C(N)C=CC(F)=N1	-0.22127	-0.56267
CC1=C(N)C(F)=CN=C1	-0.27722	-0.52462
CC1=CC(=C(C=N1)C#N)C(F)(F)F	-0.18409	-0.38246
CC1=CC(N)=NC(=N1)C(F)(F)F	-0.28869	-0.75777
FC(F)(F)C1=C(N=CN1)C(F)(F)F	-0.2621	-0.70599
CNC1=C(F)C=NC(N)=N1	-0.33085	-0.74031
NC1=NC(NC2=C(F)C=C(F)C=C2)=NC=N1	-0.31227	-0.72787
NC1=NC(NC2=CC(=CC=C2)C(F)(F)F)=NC=N1	-0.32412	-0.76118
NC1=NC=NC(=N1)C1=CC=C(C=C1)C(F)(F)F	-0.30254	-0.71382
CC1=CC=C(F)N=N1	-0.18111	-0.55041
CC1=CN=C(F)N=C1	-0.17125	-0.35312
NC1=CN=C(F)N=C1	-0.15911	-0.36024
FC(F)(F)C1=NC2=C(CCCC2)N1	-0.22797	-0.64272
CN1C=C(C=N1)C1=NC(=CN1)C(F)(F)F	-0.27154	-0.70368
FC1=C(C#N)C2=CC=CC=C2C=C1	-0.16925	-0.35755
FC1=CC=C(CC#N)C2=C1C=CC=C2	-0.24055	-0.43024
NCC(N)C1=C(F)C=CC=C1	-0.35002	-0.64775
NC1=CC=C(F)C(N)=C1F	-0.20574	-0.47522
NC1CCC2=CC=C(C=C12)C(F)(F)F	-0.31772	-0.66988
NC(=N)NC1=C(F)C=C(F)C=C1	-0.27413	-0.62399
NC(=N)NC1=C(F)C=CC(F)=C1	-0.27399	-0.63462
CC1=C(C=CC=C1)C(N)C(F)(F)F	-0.33173	-0.66175
NC1=CC(=CC=C1)C(F)(F)C(F)F	-0.26037	-0.49907
CN1C=C(N=N1)C(F)(F)F	-0.2126	-0.42928
CC1=C(C(N)=CC=C1)C(F)(F)F	-0.251	-0.42017
[H][C@](C)(N)C1=C(C=CC=C1)C(F)(F)F	-0.30097	-0.58547
CC(C)C1=CC=NC(F)=C1	-0.193	-0.4654
CC(F)(C#N)C1=CC=CC=C1	-0.18262	-0.45411
FC(F)C1=NNC(=C1)C1=CC=CC=C1	-0.27209	-0.5869
CC1=CC2=NC(=CN2C=C1)C(F)(F)F	-0.22906	-0.58325
CN(C)C1=NC=C(C=C1)C(F)(F)F	-0.22816	-0.53717
CCNC1=C(C#N)C(F)=CC=C1	-0.25156	-0.67856
NCCC(F)(F)C(F)(F)F	-0.19935	-0.41382
NNC1=NC(=CC(=C1)C(F)(F)F)C(F)(F)F	-0.27789	-0.74369
FC1=CC=CC2=C1C(CC#N)=CN2	-0.26248	-0.46421
CNCC1=CC(F)=CC(F)=C1	-0.25585	-0.61859
FC1=CC=C(C=C1)C1NCCN2C=CC=C12	-0.30589	-0.54589
NC1=NC2=CC(=CC=C2C=C1)C(F)(F)F	-0.31137	-0.74683
FC1=C2N=CC=NC2=CC=C1	-0.22196	-0.46868
NC1=NC(=CC(=N1)C1=CC=C(F)C=C1)C(F)(F)F	-0.26506	-0.70755
NC(C#N)C1=CC(F)=CC=C1	-0.22639	-0.57477
NC1=CC(N2C=CC=C2)=C(F)C=C1	-0.23666	-0.42872
FC1=CC=C(NCN2N=NC3=C2C=CC=C3)C=C1	-0.30092	-0.74477
CN1N=CC(N)=C1C(F)(F)F	-0.25666	-0.4974
NC1=NC=CC=C1C1=CC=CC(=C1)C(F)(F)F	-0.31598	-0.7265
NC1=CC(F)=CC(=C1N)C(F)(F)F	-0.2403	-0.66791
NC1=C(C=C(CC#N)C=C1)C(F)(F)F	-0.24133	-0.49772
NNC1=NC=C(C=C1C(F)(F)F)C(F)(F)F	-0.23058	-0.60059
NC1=NC2=C(C=N1)C(F)=CC=C2	-0.30848	-0.69933
NC1=NC2=C(C=CC=C2F)C=N1	-0.30079	-0.76251
NC1=NC2=C(C=N1)C=C(C=C2)C(F)(F)F	-0.30615	-0.69201
FC(F)(F)CN1C=CN=C1	-0.19554	-0.46905
CN(C)C1=CC=C(F)C=C1N	-0.23657	-0.65899
FC(F)(F)C1=NN(CC#C)C=C1	-0.22616	-0.58862
FC(F)(F)C1=CC=CC(=C1)C1=C2C=CNC2=CC=C1	-0.24805	-0.44821
FC(F)(F)C1=CC=C(N=C1)N1CCCCC1	-0.25776	-0.50107
FC(F)(F)C1=C(N=CC=C1)N1CCCCC1	-0.25561	-0.43564
CC(C)NC1=C(F)C=C(F)C=C1	-0.21467	-0.50157
NC1=CC2=CC=C(F)C=C2N=C1	-0.28708	-0.5857
C[C@H]1CNC[C@@H](C)N1CC(F)(F)F	-0.19431	-0.41604
FC(F)(F)C1(CC1)C#N	-0.18512	-0.46973
FC1=CC=C(C=C1)N1N=CC=C1C1=CC=CC=C1	-0.24944	-0.57048
NC1=NC(=C2CCCCC2=N1)C(F)(F)F	-0.30674	-0.71709
CC1=CC(CN)=C(F)C=C1F	-0.26825	-0.62987
CNC1=NC(F)=CC=C1	-0.2776	-0.72397
NC1=CC(=NC(N)=N1)C1=CC=C(F)C=C1	-0.29232	-0.75962
FC1=CC2=C(C=C1)C=C(C=N2)C#N	-0.26318	-0.54845
CN1CCN(CC1)C1=CC(F)=CC=C1	-0.31298	-0.58053
CC1=CC(F)=C(N)C(N)=C1	-0.24487	-0.67335
CC1=C(C=CC=C1N)C1=CC=CC(F)=C1	-0.25759	-0.49829
CC1=NC(NN)=NC(=C1)C(F)(F)F	-0.24794	-0.66107
CC1=C(N)C=CC=C1C1=C(F)C=CC=C1	-0.27288	-0.5504
CC1=NC2=CC=C(C=C2N=C1)C(F)(F)F	-0.19794	-0.55976
NC(=N)NC1=CC(F)=CC(F)=C1	-0.30258	-0.77001
NNC1=NC(=NC2=C1C=CC=C2)C(F)(F)F	-0.27912	-0.65458
CNC1=C(F)C=CC=C1F	-0.20322	-0.48394
FC1=CC=C(CC2CCNC2)C=C1	-0.27066	-0.54628
CC1=CC=CC2=C1N=C(N2)C1=C(F)C=CC=C1	-0.25302	-0.68104
CN1N=C(N=C1C)C(F)(F)F	-0.23104	-0.47953
FC(F)(F)[C@@H]1CCCNC1	-0.32088	-0.6616
FC1=CC=C(C=C1C(F)(F)F)C1=CC=NC=C1	-0.25639	-0.48833
[truncated: 838 more rows]

## Sheet: extra_CHN
SMILES	CO2_binding_energy	H2O_binding_energy
CN(C)C=NC1=NN=CC=C1	-0.27395	-0.70223
CN(C)\C=N\C1=CC=C(Cl)N=N1	-0.26629	-0.68394
NC(=NO)C1=CN=NC=C1	-0.23685	-0.62975
CN(C)C(C)=NC1=NN=C(Cl)C=C1	-0.34375	-0.75201
NC(=NO)C1=CC=NC=N1	-0.24295	-0.62441
NNC(=N)C1=CN=CC=N1	-0.44785	-0.59144
NNC(=N)C1=CC=NC=N1	-0.47927	-0.59807
NC(=N)NC1=NC=CC=N1	-0.31806	-0.81134
NC(N)=NC1=NC=CN=C1	-0.29735	-0.79055
CC(C)NC1=NC(C)=CC(=N1)C(=N)NO	-0.31659	-0.73864
NNC(=N)C1=NC=CC=N1	-0.3104	-0.58555
NNC(=N)C1=NN=CC=C1	-0.26347	-0.60345
CN(C)C(C)=NC1=NN=C(Cl)C=C1C	-0.32432	-0.73856
CN(C)C(C)=NC1=NN=C(Cl)C(C)=C1	-0.3242	-0.73542
CN(C)C=NC1=NN=C(Cl)C(C)=C1C	-0.275	-0.69187
NC(N)=NC1=NN=CC=C1	-0.31146	-0.79212
NC(=N)NC1=NC=CN=C1	-0.30188	-0.77607
CN(C)C(\C)=N/C1=CC=C(Cl)N=N1	-0.33043	-0.78008
CN(C)\C=N/C1=CC2=NC(N3CCN(C)CC3)=C(N=C2C=C1)N1CCN(C)CC1	NA	NA
NC(=N)C1=NC(Cl)=NC=C1	-0.29317	-0.76384
CC1=CC(=NC(Cl)=N1)C(=N)NO	-0.27959	-0.67264
COC1=NC(C)=CC(=N1)C(=N)NO	-0.25836	-0.69069
CNC1=NC(C)=CC(=N1)C(=N)NO	NA	NA
CN(C)C1=NC(C)=CC(=N1)C(=N)NO	-0.31578	-0.55263
CCOC1=NC(C)=CC(=N1)C(=N)NO	-0.30323	-0.74649
CC(C)OC1=NC(C)=CC(=N1)C(=N)NO	-0.30209	-0.5658
CC(C)COC1=NC(C)=CC(=N1)C(=N)NO	-0.27437	-0.67035
CC(C)N(C)C1=NC(C)=CC(=N1)C(=N)NO	-0.32104	-0.56615
CCNC1=NC(C)=CC(=N1)C(=N)NO	-0.31145	-0.7331
CCN(C)C1=NC(C)=CC(=N1)C(=N)NO	-0.24829	-0.62472
CC(C)CNC1=NC(C)=CC(=N1)C(=N)NO	-0.29769	-0.70691
CCCNC1=NC(C)=CC(=N1)C(=N)NO	-0.31843	-0.70046
CCN(CC)C1=NC(C)=CC(=N1)C(=N)NO	-0.39662	-0.94231
CC(C)CN(C)C1=NC(C)=CC(=N1)C(=N)NO	-0.25338	-0.59363
CCCN(C)C1=NC(C)=CC(=N1)C(=N)NO	-0.57097	-0.7749
CCN(C(C)C)C1=NC(C)=CC(=N1)C(=N)NO	-0.26448	-0.46692
CN(C)C(\C)=N\C1=CC=C(Cl)N=N1	-0.31973	-0.72799
NC(=NO)C1=CC(=NC=N1)C(F)(F)F	-0.31315	-0.71355
CN1C=NC(=C1)C1=NC(NC2=CC(C)=C3NC(=CC3=C2)C(=O)NC(C)=NO)=NC=C1	NA	NA
NC(=N)C1=CC2=C(NC(=N2)C2=NC=NC(C3=CC=CC=C3)=C2O)C=C1	-0.31483	-0.79167
COC1=C(N=CN=C1)C(N)=N	-0.3111	-0.67949
CC1=NC=NC(=C1)C(N)=NO	-0.31857	-0.72112
CN1N=C(C)C(C)=C(\C(N)=N\O)C1=O	-0.33142	-0.66577
N=C(NCC1=CC=CC=C1)C1=NC=NC=C1	-0.33038	-0.56018
CN=C(N(C)C)C1=CC(=NC(=O)N1C)C1=CC=CC=C1	-0.28941	-0.60975
COC1=NN=C(C=C1)N=C(C)N(C)C=NC1=CC=C(C)C=C1C	-0.36395	-0.72217
COC1=NN=C(C=C1)N=C(C)N(C)C=NC1=CC=C(Cl)C=C1C	-0.31367	-0.69879
NC(=NO)C1=CC=NN=C1O	-0.32915	-0.72657
COC1=NN=C(C=C1)N=CN(C)\C=N\C1=C(C)C=C(C)C=C1	-0.3219	-0.69999
COC1=NN=C(C=C1)N=CN(C)\C=N\C1=C(C)C=C(Cl)C=C1	-0.27233	-0.67125
ClC1=NN=C(C=C1)N=CN1CCCCC1	-0.30571	-0.73323
NC(=N)N1N=CC(=C1N)C1=CN=CC=N1	-0.24522	-0.58726
NC(=N)N1N=CC(=C1N)C1=CN=CN=C1	-0.25819	-0.61149
CC(C)[NH](=O)C(=O)NC1=NC(=NC=C1)C1=CC=NC=C1	-0.29798	-0.80498
NNC(=N)C1=CC=NN=C1N	-0.28717	-0.74407
NC(=N)N\N=C\C1=NC(=NC=C1)C(N)=N	-0.32243	-0.79191
NC(=N)N\N=C\C1=NC(=CC=N1)C(N)=N	-0.36147	-0.89819
CN(C)C1=NC=CC(=N1)C(=N)NN	-0.2991	-0.57049
C1CN(CCO1)\C=N\C=C/C1=NNN=C1	-0.25704	-0.64765
NC(N)=NC1=NC=NC=C1	-0.30945	-0.79654
NC(N)=NC1=NC=CC=N1	-0.31779	-0.85276
NC(N)=NC1=NN=C(Cl)C=C1	-0.3114	-0.78077
CC(C)(C)NC(N)=NC1=CC=CN=N1	-0.28281	-0.56796
CCOC(NC(C)(C)C)=NC1=CC=CN=N1	-0.38387	-0.70716
CCCN\C(NC(C)(C)C)=N\C1=CC=CN=N1	-0.31722	-0.64286
CCCN\C(NC(C)(C)C)=N/C1=CC=CN=N1	-0.32079	-0.6429
CC(C)(C)NC(NC1=CC=CC=C1)=NC1=CC=CN=N1	-0.32046	-0.68581
CN(C)C(=NC1=NN=C(Cl)C=C1)C(C)(C)C	-0.33594	-0.78906
FC1=CC2=C(C=C1\N=C(\C1CCCC1)N1CCOCC1)N=CC=N2	-0.33575	-0.79694
NC(=N)C1=CC(N)=NC(N)=N1	-0.31767	-0.77728
N=C(NN1CCOCC1)C1=CC2=C(C=C1)N1C(C=CC3=C1C=CC=C3)=N2	-0.15845	-0.85301
NC(=N)C1=NC=C(N)C=N1	-0.1726	-0.80324
CC(C)NC1=NC(Cl)=C(N(CC(=O)NCC2=CC=C(C=C2F)C(N)=N)C1=O)C1=CN=CC=C1Cl	NA	NA
CCC1=CN=C(N=C1NC(N)=N)C1=NN(CC2=CC=CC=C2F)C2=C1C=CC=N2	NA	NA
NC(=N)N1CCC(CNC(=O)C2=CC(=NNC2=O)C2=CC=NC=C2)CC1	NA	NA
ON=C(NC1=CC=C(F)C(Cl)=C1)C1=CC(=NO1)N1CCOCC1	-0.25975	-0.58047
ON=C(NC1=CC=C(F)C(Cl)=C1)C1=CC(OCCCN2CCOCC2)=NO1	-0.31401	-0.67466
COC1=CC=C(\N=C\N(C)\C=N\C2=C(C)C=C(C)C=C2)N=N1	-0.38634	-0.79856
NC(=N)C1=CC=C2NC(=NC2=C1)C1=NC=CC=N1	-0.31433	-0.78897
NC(=N)C1=CC=C2NC(=NC2=C1)C1=NC=CN1CCCC(=O)N1CCOCC1	NA	NA
CCNC(=N)NC1=NC=CC(=N1)C1=NC=CC(C)=C1	-0.37111	-0.89049
ON\C(=N/C1=CC=C(Cl)N=N1)C(F)(F)F	-0.24729	-0.66889
CC(C)CC1=CC=C(C=C1)C(C)C1=NOC(C\N=C(\N)N2CCOCC2)=C1	NA	NA
COC1=CC2=C(C=C1)C=C(C=C2)C(C)C1=NOC(C\N=C(/N)N2CCOCC2)=C1	NA	NA
N\C(=N/CC1=CC(CC2=CC(F)=C(C=C2)C2=CC=CC=C2)=NO1)N1CCOCC1	NA	NA
CC(C1=NOC(C\N=C(/N)N2CCNCC2)=C1)C1=CC(F)=C(C=C1)C1=CC=CC=C1	NA	NA
N\C(=N/CC1=CC(=NO1)C(=C)C1=CC(F)=C(C=C1)C1=CC=CC=C1)N1CCOCC1	NA	NA
CC1=CC(NC(CC2=NC=C(C)N=C2)=NO)=NC(C)=C1	NA	NA
CC(C)(C)COC(=O)N1CCN(CC1)C1=NC=CC(=C1)C(N)=NO	NA	NA
CC(C)(C)CCC(=O)N1CCN(CC1)C1=NC=CC(=N1)C(N)=NO	NA	NA
CC(C)(C)CCC(=O)N1CCN(CC1)C1=NC=CC(=C1)C(N)=NO	NA	NA
CN(C)C(=N/C1=CC=C(Cl)N=N1)\C(C)(C)C	-0.34837	-0.78474
CC(C)(C)OC(=O)NC1=CC=C(OC2=NC=NC(=C2)C(=N)NO)C=C1	-0.29097	-0.75069
CN(C)\C=N\C(=O)C1=CC(OC2=CC=CC(NC(=O)OC(C)(C)C)=C2)=NC=N1	NA	NA
CC(C)(C)OC(=O)NC1=CC(OC2=NC=NC(=C2)C(=O)\N=C\NO)=CC=C1	-0.41346	-0.80586
CC(C)(C)OC(=O)NC1=CC(OC2=NC=NC(=C2)C(=N)NO)=CC=C1	-0.41233	-0.87201
CN(C)\C=N\C(=O)C1=CC(OC2=CC=C(NC(=O)OC(C)(C)C)C=C2)=NC=N1	NA	NA
CC(C)(C)OC(=O)NC1=CC=C(OC2=NC=NC(=C2)C(=O)\N=C\NO)C=C1	-0.2531	-0.705
C1CN(CCO1)C=NC1=CC=C(C=C1)N=CN1CCOCC1	-0.27419	-0.51939
ON=C(N1CCN(CC1)C1=CC=CC=C1)C1=CC=NC=C1	-0.27393	-0.60527
ON=C(N1CCN(CC2=CC=CC=C2)CC1)C1=CC=NC=C1	-0.31727	-0.68161
ON=C(N1CCN(CC1)C1=CC=C(F)C=C1)C1=CC=NC=C1	-0.29511	-0.5675
ON=C(N1CCN(CC2=CC=C3OCOC3=C2)CC1)C1=CC=NC=C1	-0.30526	-0.64579
CN(C)C=NC1=NN=C(CCC2=CC=CC=C2)C=C1	-0.38195	-0.71707
COC1=CC=C(CC2=NN=C(C=C2)N=CN(C)C)C=C1	-0.31483	-0.70701
CN(C)C=NC1=NN=C(Cl)C=C1C1CCCC1	-0.29318	-0.65352
O=C(NC(=NC1=CC=C2N=CC=CC2=C1)N1CCOCC1)C1=CC=CC=C1	-0.33537	-0.87009
NC(=NO)C1=CC(=NC=N1)C(F)F	-0.32255	-0.66558
CC1=NC(=CC(=N1)C(N)=NO)C(F)(F)F	-0.24246	-0.62407
NC(=NO)C1=NC=NC(OCC(F)(F)F)=C1	-0.19591	-0.36052
CC1=C(N=CN=C1C1=CC=CC=C1)C(N)=NO	-0.26331	-0.55299
CC1=NC(=CC(=N1)C(N)=NO)C1=CC=CC=C1	-0.21671	-0.67601
CC1=CC(=CC=C1)C1=CC(=NC(C)=N1)C(N)=NO	-0.2242	-0.64399
COC1=NC(=CC(=N1)C(N)=NO)C(F)(F)F	-0.31521	-0.72227
NC(=NO)C1=C(Br)C(=NC=N1)C(F)(F)F	-0.29842	-0.69982
CC1=CC=C(C=C1)C1=CC(=NC(C)=N1)C(N)=NO	-0.24661	-0.59491
CN(CC(F)(F)F)C1=NC=NC(=C1)C(N)=NO	-0.3506	-0.65086
CC1=NC(CC2=CC=CC=C2)=CC(=N1)C(N)=NO	-0.33445	-0.67045
CC1=NC(=C(C)C(=N1)C(N)=NO)C1=CC=CC=C1	-0.28791	-0.61259
CC(C)C1=NC(=CC(=N1)C(N)=NO)C1=CC=CC=C1	-0.27334	-0.60577
NC(=NO)C1=CC(=NC=N1)C(F)(F)C(F)(F)F	-0.26154	-0.57125
CC(C)C1=NC(=CC(=N1)C(N)=NO)C(F)(F)F	-0.35092	-0.71493
CC1=NC(=CC(=N1)C(N)=NO)C1=CC=CC(F)=C1	-0.35018	-0.67837
CC1=NC(=CC(=N1)C(N)=NO)C1=CC=CC=C1C	-0.29139	-0.64865
CC1=NC(=CC(=N1)C(N)=NO)C1=CC=C(Cl)C=C1	-0.35295	-0.68376
CC1=NC(=CC(=N1)C(N)=NO)C1=CC=CC(Cl)=C1	-0.35098	-0.68036
CC1=NC(=CC(=N1)C(N)=NO)C1=CC=CC=C1Cl	-0.31015	-0.62229
CC1=NC(=CC(=N1)C(N)=NO)C1=CC=CC=C1F	-0.29493	-0.58633
NC(=NO)C1=NC(=NC(=C1)C(F)(F)F)C1CC1	-0.30778	-0.64319
CC(C)(C)C1=NC(=CC(=N1)C(N)=NO)C(F)(F)F	-0.32154	-0.65933
NC(=NO)C1=NC(=NC(=C1)C1=CC=CC=C1)C1CC1	-0.22218	-0.67565
NC(=NO)C1=NC(=NC(=C1)C(F)(F)F)C(F)(F)F	-0.26877	-0.65371
NC(=NO)C1=CC(=NC=N1)C1=CC=CC=C1C(F)(F)F	-0.32745	-0.67466
NC(=NO)C1=NC(=NC(=C1)C(F)(F)F)C1=CC=CC=C1	-0.30256	-0.51776
NC(=NO)C1=CC(=NC=N1)C1=CC=CC(=C1)C(F)(F)F	-0.32531	-0.66439
NC(=NO)C1=CC(=NC=N1)C1=CC=C(C=C1)C(F)(F)F	-0.23722	-0.50462
NC(=NO)C1=CC(=NC=N1)C(F)(F)C(F)(F)C(F)(F)F	-0.31856	-0.6655
NC(=NO)C1=NC(=NC(=C1)C(F)(F)C(F)(F)F)C1CC1	-0.32259	-0.6659
CNC(=NC)C1=CN=NC=C1	-0.27382	-0.62373
CC1=CC=C(C=C1)C1=NC=NC(C2=NC3=CC(=CC=C3N2)C(N)=N)=C1O	-0.13479	-0.78622
CNC1=NC=CC(=N1)C1=CC(NC2CCN(CC2)C2=CC(=CC(Cl)=N2)C(N)=N)=C2C=C(OC)C=CC2=C1	NA	NA
N=C(NC1=NC(NC(=N)C2=CC=NC=C2)=NC=C1)C1=CC=NC=C1	-0.35689	-0.71139
CON=C(N)C1=NC(NCC(F)(F)F)=C(C(C)=N1)C1=C(F)N=CC=C1	-0.34091	-0.74977
CON=C(N)C1=NC(NCC(F)(F)F)=C(C(C)=N1)C1=C(F)N=C(C)C=C1	-0.34788	-0.75174
NNC(=N)C1=NC(CC2=CN=CN=C2)=C2C=CC=CN12	-0.31775	-0.50113
CC1=NC=C(CC2=C3C=CC=CN3C(=N2)C(=N)NN)C=N1	-0.33133	-0.56961
CC1=NC=C(CC2=C3N(C=CC=C3F)C(=N2)C(=N)NN)C=N1	-0.33034	-0.68784
NC(=NO)C1=CC=NC(=N1)C(F)(F)F	-0.32612	-0.72574
NC(=NOC(=O)OC1=CC=CC=C1)C1=CC(=NC=N1)C(F)(F)F	-0.36099	-0.65622
N=C(NCCN1CCOCC1)C1=CC=NC=C1	-0.39381	-0.84791
N=C(NCCN1CCNCC1)C1=CC=NC=C1	-0.38911	-0.82891
CC(C)(C)C(CC(N)=NO)NC1=NC(=NC=C1F)C1=CNC2=NC=C(F)C=C12	NA	NA
N\C(=N/CC1=CC=NC=C1)C1=CN=CC=N1	-0.27516	-0.6613
CN(C)C=NC1=CC=C(Br)N=N1	-0.26624	-0.68312
NNC(=N)C1=NN(CC2=NC=CC=N2)C2=NC=C(F)C=C12	-0.29787	-0.67111
NNC(=N)C1=NN(CC2=CN=CN=C2)C2=NC=C(F)C=C12	-0.3268	-0.65194
NC(=N)C1=CC=NC=N1	-0.25422	-0.65787
CN(C)C(N)=NC1=NN=CC=C1	-0.28516	-0.57374
CN(C)C(C)=NC1=CC=C(Br)N=N1	-0.32979	-0.7789
CCOC(=O)C1(COC2=CC(C)=C(C=N2)C2=CN=C(N=C2)C(N)=N)CC1	-0.3134	-0.52004
CN(C)\C=N\C1=NN=C(Br)C=C1	-0.26624	-0.68314
CN(C)C=NC1=CC(=NN2C(Br)=C(C)N=C12)N1CCOCC1	-0.29181	-0.76258
NC(=NO)C1=CC=NC(CN2C=NN=N2)=N1	-0.31403	-0.68366
NC(=NOC(=O)C1COCC(=O)N1CC1=CC=CC=C1)C1=CC=NC=C1	-0.37323	-0.6613
COC1=NN=C(C=C1)C(=O)ON=C(N)C1=CC=NC=C1	-0.27708	-0.62029
COC1=NC(C)=NC(=C1)C(=N)NO	-0.30465	-0.75019
COC1=NC(C)=NC(=C1)C(NC(=O)C(C)C1=CC=C(C=C1)C(F)(F)F)=NO	-0.37733	-0.73306
ON=C(NC1=CC(Cl)=C(F)C=C1)C1=CC=NC2=C1NC(CN1CCOCC1)=N2	-0.40471	-1.16955
CC(C)(C)CCOC1=NC(C(N)=NO)=C(F)C=N1	-0.3445	-0.6848
CCON=C(N)C1=C(F)C=NC(OCCC(C)(C)C)=N1	-0.27885	-0.5424
CCON=C(N1C=NC=N1)C1=C(F)C=NC(OCCC(C)(C)C)=N1	-0.34828	-0.67365
CCON=C(N1C=NC=N1)C1=NC=NC(=C1)C1=CC(=CC=C1)C(F)(F)F	-0.29852	-0.57453
COC1=C(C=CN=N1)C(N)=NO	-0.27002	-0.84922
CN(C)C=NC1=C(C)C=C(N=N1)C1=CC=C(F)C=C1	-0.29285	-0.70514
CN(C)C=NC1=C(C)C=C(N=N1)C1=CC(F)=CC=C1	-0.29019	-0.7025
COC1=CC=CC(=C1)C1=CC(C)=C(N=CN(C)C)N=N1	-0.29305	-0.71019
CN(C)\C=N\C1=CC(C)=C(Cl)N=N1	-0.26951	-0.69081
NN\C(=N/C1=CC=CC=C1Cl)C1=NC=NC=C1	-0.26644	-0.64633
NC(=N)NC(=O)C1=C(N)N=C(N2CCCCCC2)C(=N1)C1=C2C=CC=CC2=CN=C1	NA	NA
NC(=N)NC(=O)C1=C(N)N=C(N2CCCCCC2)C(=N1)C1=CC=CN=C1F	NA	NA
CN1C=C(C=N1)C1=NC(C(=O)NC(N)=N)=C(N)N=C1N1CCCCCC1	NA	NA
COC1=CC2=C(CN(C2)C2=NC(=CC=N2)C(N)=N)C=C1	-0.27327	-0.61056
CCCCC1=NC(C)=C(CC(N)=NOC(=O)C(C)(C)C)C(=O)N1CC1=CC=C(C=C1)C1=CC=CC=C1C1=NOC(=O)N1	NA	NA
CCCCC1=NC(C)=C(CC(N)=NOC(=O)C(C)C)C(=O)N1CC1=CC=C(C=C1)C1=CC=CC=C1C1=NOC(=O)N1	NA	NA
CCCCC1=NC(C)=C(CC(N)=NOC(=O)C2=CC=CC=C2F)C(=O)N1CC1=CC=C(C=C1)C1=C(C=CC=C1)C1=NOC(=O)N1	NA	NA
COC1=NC(OC)=C(C=N1)C1=NC(C(=O)NC(N)=N)=C(N)N=C1N	-0.32148	-0.78218
COC1=CC=C(C(OC)=N1)C1=NC(C(=O)NC(N)=N)=C(N)N=C1N	-0.33275	-0.57121
CN1C=C(C=N1)C1=NC(C(=O)NC(N)=N)=C(N)N=C1N	-0.16075	-0.79603
COC1=C(NC2=NC3=CC(=CC=C3N2)C(N)=N)N=CN=C1C1=CC=C(C)C=C1	-0.17536	-0.79798
CN(C)C=NC1=CC=C(C)N=N1	-0.27791	-0.70592
CC1=NN=C(OC2=CC(=CC=C2)C(F)(F)F)C(=C1)C(N)=NO	-0.25874	-0.74529
NC(=NO)C1=CN=NC(=C1)C1CC1	-0.31777	-0.64888
NC(=NO)C1=C(N)N=NC=C1	-0.31356	-0.6277
NC(=NO)C1=CC=C(NC2=NC=C(O2)C2=CN=C(C=N2)C(F)(F)F)C=N1	-0.32576	-0.72112
CN1N=C(NC2=NC=C(N=C2)C(N)=NO)C=C1C1=NC=C(C=C1)C(F)(F)F	-0.25289	-0.64961
CCNC1=NC(C(N)=NO)=C(N=C1NCC)C(N)=NO	-0.32424	-0.82592
CC1=NC(C(=N)NO)=C(OC2=CC(Cl)=CC=C2)C=N1	-0.32981	-0.79023
CC1=CC(N=CNO)=NN=C1Cl	-0.26844	-0.87024
CC1=CC(C(=N)NO)=C(OC2=CC(=CC=C2)C(F)(F)F)N=N1	-0.3311	-0.54601
CN(C)C(C)=NC1=CC=C(C=C1)N=CC1=CN=CC=N1	-0.25727	-0.52656
CC1=CC2=C(C=C1)N1CN(C2)C2=CC=C(C)C=C2C1	-0.3217	-0.71756
CC1=CC2=C(C=C1)N1CN(C2)C2=CC=C(C)C=C2C1	-0.53178	-0.82037
CC1=CC2=C(C=C1)N1CN(C2)C2=CC=C(C)C=C2C1	-0.34585	-0.5901
CC1=CC2=C(C=C1)N1CN(C2)C2=CC=C(C)C=C2C1	-0.34269	-0.65317
[H][C@]12CCC[C@]3([H])N4C(=O)CCC[C@@]4([H])C[C@@]([H])(C[C@@H](C)C1)N23	-0.29849	-0.61307
CC1=CC=C2N3CN(CC2=C1)C1=CC=C(C)C=C1C3	-0.4911	-0.83901
CC1=CC=C2N3CN(CC2=C1)C1=CC=C(C)C=C1C3	-0.29381	-0.57342
CC1CCCCC11N2C(NC1=O)C1=C(C=CC=C1)C2=O	-0.27696	-0.58797
CC1=CC(Br)=C2N3CN(CC2=C1)C1=C(C3)C=C(C)C=C1Br	-0.42418	-0.72566
CC1=CC2=C(CN3CN2CC2=C3C=C(C)C=C2)C=C1	-0.20164	-0.71273
CC1=CC2=C(CN3CN2CC2=C3C=C(C)C=C2)C=C1	-0.17249	-0.5332
CC1=CC=CC2=C1C1(NC(=O)NC1=O)C1=CC=CC=C21	-0.28836	-0.70393
CC1=C(Br)C=CC2=C1N1CN(C2)C2=C(C1)C=CC(Br)=C2C	-0.32916	-0.59584
CC1=CC=CC2=C1N1CN(C2)C2=C(C)C=CC=C2C1	-0.2861	-0.64335
CC1=CC2=C(CN3CN2CC2=C3C=C(C)C=C2C)C(C)=C1	-0.33703	-0.60021
CC1=CC(C)=C2N3CN(CC2=C1)C1=C(C)C=C(C)C=C1C3	-0.47621	-0.76453
[H][C@]1(C)C[C@@]2([H])CCC[C@]3([H])N4C(=O)CCC[C@@]4([H])C[C@@]([H])(C1)N23	-0.36734	-0.61969
[H]C12NC(=O)C3(CCCCC3)N1C(=O)C1=C2C=C(C)C(C)=C1	-0.34684	-0.6926
CC1(C)C2CCC1(C)C(C2)NC(=O)NC1CC2CCC1(C)C2(C)C	-0.4042	-0.78641
CC1=CC=[N+]2CCC[N+]3=CC=C(C)C4=C3C2=C1C=C4	-0.34457	-0.62175
CC1=C(C)C=C2N3CN(CC2=C1)C1=C(C3)C(C)=C(C)C=C1	-0.43968	-0.76868
CC1=CC2=C(C=C1C)N1CN(C2)C2=CC(C)=C(C)C=C2C1	-0.24512	-0.60242
CC1=CC2=C(C=C1CO)N1CN(C2)C2=CC(CO)=C(C)C=C2C1	-0.38925	-0.77374
CC1=CC2=C(C=C1)N1CN([C@H]2CC2=CC=CC=C2)C2=CC=C(C)C=C2C1	-0.34624	-0.65327
CC12CCCCC11NC(=O)CCN1C1=C2C=CC=C1	-0.4042	-0.78641
COC(=O)C(C)C1N2CC3=C(C=CC(C)=C3)N1CC1=CC(C)=CC=C21	-0.31535	-0.63311
CC1=CC(C)=C2N3CN(CC2=C1O)C1=C(C3)C(O)=C(C)C=C1C	-0.39669	-0.64172
CC1=C2N3CN(CC2=CC(Br)=C1)C1=C(C)C=C(Br)C=C1C3	-0.28613	-0.67777
CN(C1N2CC3=CC(C)=CC=C3N1CC1=CC(C)=CC=C21)C1=CC=CC=C1	-0.35247	-0.77281
CC1=CC=C2N3CC4=CC(C)=CC=C4N(CC2=C1)C3N1CCOCC1	-0.33432	-0.70745
CC1=CC=C2N3CC4=CC(C)=CC=C4N(CC2=C1)C3N1CCCCC1	-0.29173	-0.66977
COC1=CC=C2N3CC4=CC(OC)=CC=C4N(CC2=C1)C3N(C)C1=CC=C(C)C=C1	-0.29411	-0.67775
CC1=CC(Br)=CC2=C1N1CN(C2)C2=C(C)C=C(Br)C=C2C1	-0.51723	-0.91303
CC1=CC(Br)=CC2=C1N1CN(C2)C2=C(C)C=C(Br)C=C2C1	-0.43335	-0.85626
CC1=CC(C)=C2N3CN(CC2=C1)C1=C(C)C=C(C)C=C1C3	-0.35223	-0.71021
COC(=O)N1CC[C@]23C4=C(C)C=C(C)C=C4N[C@]12CCCCC3=C	-0.30197	-0.7572
CC1=CC2CN3CN(CC4=CC(C)=CC=C34)C2C=C1	-0.35331	-0.68612
CC1=CC2CN3CN(CC4=CC(C)=CC=C34)C2C=C1	-0.35726	-0.66314
CC1=CC2=C(C=C1)N1CC3=CC(C)=CC=C3N(C2)C1C1=CC=C(O)C=C1	-0.34053	-0.66822
CC1=CC2=C(C=C1)N1CC3=CC(C)=CC=C3N(C2)C1C1=CC=CC=C1O	-0.35825	-0.65613
COC1=CC(=CC=C1O)C1N2CC3=C(C=CC(C)=C3)N1CC1=CC(C)=CC=C21	-0.28092	-0.647
[H][C@@]1(C)CC2=C[C@]3([H])CCCC(=O)N3[C@@]3([H])CCC[C@@]([H])(C1)N23	-0.36778	-0.66483
[H][C@]1(C)C[C@@]2([H])CCC[C@]3([H])N4CCCC[C@@]4([H])C[C@@]([H])(C1)N23	-0.32827	-0.49805
COC1=CC2=C(NC3CC2(C)C2=C(C=CC=C2)N3C)C=C1	-0.34931	-0.67257
CC1=CC=C(C=C1)C(=O)CN1C(=O)NC2(C1=O)C1=C(C=CC=C1)C1=C2C=CC=C1	-0.34626	-0.68052
CC1=CC=C(C=C1)C(=O)CCN1C(=O)NC2(C1=O)C1=C(C=CC=C1)C1=C2C=CC=C1	-0.34931	-0.67393
CC1=CC=C2N3CN(CC2=C1)C1=CC=C(C)C=C1C3	-0.32692	-0.6585
CC1=CC2=C(C=C1)C(=O)N1C2NC(=O)C11CCCCC1	-0.35379	-0.61996
CC1=CC2=C(C=C1)C1NC(=O)C3(CCCCC3)N1C2=O	-0.31324	-0.63845
CC1=CC(C)=C2N3CN(CC2=C1C)C1=C(C3)C(C)=C(C)C=C1C	-0.45759	-0.7247
CC1(C)N2C3=CC4=CC=CC=C(C=C2C=CC=C3)N14	-0.31637	-0.70896
C[C@@]1(C[C@@H]2CC[C@H]1C2)NC(=O)N[C@]1(C)C[C@H]2CC[C@@H]1C2	-0.27609	-0.64734
CC1(C)[C@H]2CC[C@H](C2)[C@@H]1NC(=O)N[C@@H]1[C@H]2CC[C@H](C2)C1(C)C	-0.37484	-0.67618
[H][C@@]12CC[C@]3(C)C[C@@]1(CN(C)CN2)CC1=CC=C(OC)C=C31	-0.39629	-0.64295
[H][C@@]12CC[C@]3(C)C[C@@]1(CN(C)CN2)CC1=CC=C(O)C=C31	-0.31357	-0.6794
[H][C@@]12CC[C@@]3(C)C[C@@]1(CC1=CC=C(OC)C=C31)C(=O)N(C)C(=O)N2	-0.34305	-0.66056
[H][C@]12CC[C@@]3(C)C[C@@]1(CC1=CC=C(OC)C=C31)C(=O)N(C)C(=O)N2	-0.32672	-0.62932
CN1C2=C(C=CC=C2)C2(C)CCCC3CC(=O)CNC123	-0.17492	-0.68473
CC1=CC(Cl)=CC2=C1N1CN(C2)C2=C(C1)C=C(Cl)C=C2C	-0.29693	-0.58977
CC1=CC(F)=CC2=C1N1CN(C2)C2=C(C1)C=C(F)C=C2C	-0.32263	-0.61145
CC1=CC=C2C(CN3C[N+]2(CC2=CC=CC=C2)CC2=CC(C)=CC=C32)=C1	-0.38199	-0.72991
CC1=CC=C2N3CN(CC2=C1)C1=C(C3)C=C(C)C=C1I	-0.33713	-0.62867
CC1=CC2=C(C=C1Cl)N1CN(C2)C2=CC(Cl)=C(C)C=C2C1	-0.36158	-0.79819
CC1=CC(Cl)=C2N3CN(CC2=C1)C1=C(C3)C=C(C)C=C1Cl	-0.37672	-0.74107
CC1=CC=C2N3CN(CC2=C1Cl)C1=C(C3)C(Cl)=C(C)C=C1	-0.44685	-0.86393
CC1=C2N3CN(CC2=CC=C1Cl)C1=C(C3)C=CC(Cl)=C1C	-0.39227	-0.71239
CC1=C(Cl)C=C2N3CN(CC2=C1)C1=C(C3)C(Cl)=C(C)C=C1	-0.31518	-0.66668
CC1=CC=C2N3CN(CC2=C1Br)C1=C(C3)C(Br)=C(C)C=C1	-0.40849	-0.75507
CC1=CC2=C(C=C1Br)N1CN(C2)C2=CC(Br)=C(C)C=C2C1	-0.34926	-0.59593
CC1=CC2=C(C=C1F)N1CN(C2)C2=CC(F)=C(C)C=C2C1	-0.31449	-0.77771
CC1=C2N3CN(CC2=CC=C1F)C1=C(C3)C=CC(F)=C1C	-0.45197	-0.75739
CC1=C(Br)C=C2N3CN(CC2=C1)C1=C(C3)C(Br)=C(C)C=C1	-0.24663	-0.61259
CC1=CC2=C(C=C1)N1CN(C2)C2=CC=C(C)C=C2C1	-0.4235	-0.67948
CC1=CC(=CC2=C1N1CN(C2)C2=C(C1)C=C(C=C2C)C1=CC=CC=C1)C1=CC=CC=C1	-0.28843	-0.54343
CC1CN2C(=O)N(CC=C)C3=C(C=CC=C3)C22C=CC=CC12	-0.2941	-0.55666
COC1=CC2C(C)CN3C(=O)N(CC=C)C4=C(C=CC=C4)C23C=C1	-0.32522	-0.59102
CCOC1=CC2C(C)CN3C(=O)N(CC=C)C4=C(C=CC=C4)C23C=C1	-0.36474	-0.65323
CC1CN2C(=O)N(CC=C)C3=C(C=C(F)C=C3)C22C=CC(Cl)=CC12	-0.32645	-0.60193
CC1=CC=C(C=O)C2=C1N1CN(C2)C2=C(C1)C(C=O)=CC=C2C	-0.53681	-0.86303
CC1=CC=C(CO)C2=C1N1CN(C2)C2=C(C1)C(CO)=CC=C2C	-0.35029	-0.80428
CC1=CC=CC=C1C1=CC2=C(C=C1)N1CN(C2)C2=CC=C(C=C2C1)C1=C(C)C=CC=C1	-0.33848	-0.74903
CC1=CC=C(C=C1)C1=CC2=C(C=C1)N1CN(C2)C2=CC=C(C=C2C1)C1=CC=C(C)C=C1	-0.28503	-0.68308
COC(=O)C1=C(C(C)=CC=C1)C1=CC2=C(C=C1)N1CN(C2)C2=CC=C(C=O)C=C2C1	-0.28993	-0.63359
[H][C@]12C=CC=C[C@@]11N(C[C@@H]2C)C(=O)N(C)C2=CC=CC=C12	-0.34411	-0.73315
COC1=CC2=C3N(CC(C)C3=C1)C(=O)N(C)C1=C2C=CC=C1	-0.35603	-0.77663
[H][C@]12C=C(OCC)C=C[C@@]11N(C[C@@H]2C)C(=O)N(C)C2=CC=CC=C12	-0.2986	-0.51838
COC1=CC2=C3N(CC(C)C3=C1Br)C(=O)N(C)C1=C2C=CC=C1	-0.32507	-0.57902
CCOC1=CC2=C3N(CC(C)C3=C1Br)C(=O)N(C)C1=C2C=CC=C1	-0.46936	-0.91248
[H][C@@]12[C@@H](C)CN3C(=O)N(C)C4=CC=CC=C4[C@@]13C=CC(OCC)=C2Br	-0.29661	-0.65364
CC1=CC=[N]2CCC[N+]3=CC=C(C)C4=C3C2=C1C=C4	-0.33215	-0.65256
COC(=O)C(=C)C1N2CC3=C(C=CC(C)=C3)N1CC1=C2C=CC(C)=C1	-0.29196	-0.66883
CC1(C)C2CCC(C2)C1NC(=O)NC1C2CCC(C2)C1(C)C	-0.43067	-0.90198
CCCC1(NC(=O)N(C2CC3CCC2(C)C3(C)C)C2=C1C=C(Cl)C=C2)C1CC1	-0.38599	-0.71219
CC1=CC2=C(C=C1)N1CN(C2)C2=C(C1)C=C(Br)C=C2	-0.34705	-0.54586
[2H]C1([2H])N2C3=CC=C(C)C=C3C([2H])([2H])N1C1=C(C=C(C)C=C1)C2([2H])[2H]	-0.38519	-0.65124
[2H]C1([2H])N2C3=C(C)C(Br)=CC=C3C([2H])([2H])N1C1=C(C=CC(Br)=C1C)C2([2H])[2H]	-0.23424	-0.58836
CC1=CC=C(C)C2=C1CN1CN2CC2=C1C(C)=CC=C2C	-0.36753	-0.74144
CC1=C(C)C2=C(CN3CN2CC2=C3C(C)=C(C)C=C2)C=C1	-0.31654	-0.62224
CC1=CC2=C(C=C1)N1CN(C2)C2=C(C1)C=C(C)C=C2	-0.30956	-0.60557
CC1=CC2=C(C=C1O)N1CN(C2)C2=CC=C(C)C(O)=C2C1	-0.32845	-0.64124
CC1=CC=C2N3CN(CC2=C1O)C1=C(C3)C(O)=C(C)C=C1	-0.36932	-0.70244
CC1=CC2=C(N3CN(C2)C2=C(C)C(O)=C(C)C=C2C3)C(C)=C1O	-0.33465	-0.72805
CC1=CC2=C(CN3CN2CC2=C(O)C(C)=C(C)C=C32)C(O)=C1C	-0.30997	-0.70963
CC1=C(C)C(O)=C2CN3CN(CC4=C3C=C(O)C(C)=C4C)C2=C1	-0.3034	-0.54764
CC1=CC2=C(N3CN(C2)C2=C(C)C=C(C)C(O)=C2C3)C(C)=C1O	-0.30726	-0.70919
CC1=CC2=C(C=C1)N1CN(C2)C2=CC=C(C)C=C2C1	-0.32606	-0.70808
CC1=CC2=C(C=C1)N1CN(C2)C2=CC=C(C)C=C2C1	-0.31632	-0.52572
CC1=CC2=C(C=C1)N1CN(C2)C2=CC=C(C)C=C2C1	-0.35861	-0.75298
CC1=CC2=C(C=C1)N1CN(C2)C2=CC=C(C)C=C2C1	-0.27255	-0.55879
CCOC(=O)C1=C2CN3CN(CC4=C(C(=O)OCC)C(C)=CC=C34)C2=CC=C1C	-0.26915	-0.6337
CCOC(=O)C1=C2CN3CN(CC4=C(C=CC(C)=C34)C(=O)OCC)C2=C(C)C=C1	-0.42236	-1.01956
CCOC(=O)C1=CC=C2CN3CN(CC4=CC=C(C(=O)OCC)C(C)=C34)C2=C1C	-0.42236	-1.01956
CCOC(=O)C1=CC(C)=C2N3CN(CC2=C1)C1=C(C)C=C(C=C1C3)C(=O)OCC	-0.42236	-1.01956
CCOC(=O)C1=C2N3CN(CC2=CC(C)=C1)C1=C(C=C(C)C=C1C3)C(=O)OCC	-0.322	-0.70439
CC12CC3(CCCCC3)C(=O)N1C1=CC=CC=C1N2	-0.31079	-0.51278
CC1=CC=C2N3CN(CC2=C1)C1=CC=C(Br)C=C1C3	-0.28475	-0.63784
CC1=CC=C2N3CN(CC2=C1)C1=CC=C(I)C=C1C3	-0.39953	-0.67117
CC1=CC=C2N3CN(CC2=C1)C1=C(Br)C=C(C)C=C1C3	-0.33076	-0.53612
CC1=CC=C2N3CN(CC2=C1)C1=C(Br)C=C(Br)C=C1C3	-0.34914	-0.66796
CC1=C(CC2=CC=CC=C2)C(=O)N2CCCN3C4=CC=CC=C4C(=O)C1=C23	-0.31723	-0.71616
CC1=C(CC2=CC=CC=C2)C(=O)N2CCCN3C4=CC(Cl)=CC=C4C(=O)C1=C23	-0.27833	-0.6037
CC1=CC=C2CN3CN(CC4=CC=C(C)C=C34)C2=C1	-0.307	-0.78297
CC1=CC=C2CN3CN(CC4=CC=C(C)C=C34)C2=C1	-0.31972	-0.61986
CN(C)C1N2CC3=CC(C)=CC=C3N1CC1=CC(C)=CC=C21	-0.34957	-0.68499
CN(C)C1N2CC3=CC=CC(C)=C3N1CC1=CC=CC(C)=C21	-0.40302	-0.80774
COCN1C(=O)N(CC2=CC=CC=C2)C(C)(C)C11C2=CC=CC=C2C2=CC=CC=C12	-0.32792	-0.70999
CC1=CC=C2N3CN(CC2=C1)C1=CC=C(C)C=C1C3C=O	-0.29472	-0.54279
CC1=CC=C2N3CN(CC2=C1)C1=CC=C(C)C=C1C3=O	-0.29687	-0.62205
CC1=CC=C2N3CN(C(=O)C2=C1)C1=CC=C(C)C=C1C3=O	-0.33891	-0.62935
CC12CC3(CCCC3)C(=O)N1C1=CC=CC=C1C(=O)N2NC1=CC=CC=C1	-0.35481	-0.67623
CN(C)C1N2CC3=CC(C)=CC(C)=C3N1CC1=CC(C)=CC(C)=C21	-0.34028	-0.88254
CN(C)C1N2CC3=C(C)C=C(C)C=C3N1CC1=C(C)C=C(C)C=C21	-0.3212	-0.66014
CC1=CC=C(C=C1)C1N2CC3=CC(C)=CC=C3N1CC1=CC(C)=CC=C21	-0.28834	-0.79326
CC1=CC=C2N3CC4=CC(C)=CC=C4N(CC2=C1)C3C1=CC=C(C=O)C=C1	-0.38674	-0.73829
CC1=CC=C2N3CC4=CC(C)=CC=C4N(CC2=C1)C3C1=CC=C(Cl)C=C1	-0.31108	-0.71133
CCOC(=O)C[C@H]1N2CN(CC3=CC(C)=CC=C23)C2=CC=C(C)C=C12	-0.3899	-0.70408
CCOC(=O)\C=C1\N2CN(\C(=C\C(=O)OCC)C3=CC(C)=CC=C23)C2=CC=C(C)C=C12	-0.44161	-0.75608
CCOC(=O)\C=C1\N2CN(\C(=C/C(=O)OCC)C3=CC(C)=CC=C23)C2=CC=C(C)C=C12	-0.3039	-0.56138
CCOC(=O)\C=C1/N2CN(\C(=C/C(=O)OCC)C3=CC(C)=CC=C23)C2=CC=C(C)C=C12	-0.25109	-0.75664
CCOC(=O)\C=C1\N2CN(CC3=CC(C)=CC=C23)C2=CC=C(C)C=C12	-0.30008	-0.60328
CCOC(=O)\C=C1/N2CN(CC3=CC(C)=CC=C23)C2=CC=C(C)C=C12	-0.31254	-0.75821
COC(=O)N1CC[C@@]23C4=C(N[C@@]12CCCCC3=C)C=C(C)C=C4C	-0.31082	-0.7554
CC1=CC2=C(C=C1)N(C(=O)C(F)(F)F)[C@@]13CCCC(=C)[C@@]21CCCN3	-0.31149	-0.78063
COC(=O)N1C2=C(C(C)=CC(C)=C2)[C@]2(CCCC2=C)[C@@]11CCCN1	-0.34395	-0.64747
COC(=O)N1CC[C@]23C4=C(C=C(C)C=C4C)N(CC#C)[C@]12CCCCC3=C	-0.22995	-0.7992
C[C@@H]1C2=CC=C(C=C2C[C@]11C(=O)NC2NC=CC=C12)C(O)=O	-0.3021	-0.69156
C[C@H]1C2=CC=C(C=C2C[C@@]11C(=O)NC2NC=CC=C12)C(O)=O	-0.30196	-0.62976
C[C@@H]1C2=CC=C(C=C2C[C@@]11C(=O)NC2NC=CC=C12)C(O)=O	-0.34319	-0.66068
C[C@H]1C2=CC=C(C=C2C[C@]11C(=O)NC2NC=CC=C12)C(O)=O	-0.30851	-0.61015
CC1=CC=C2CN3CN(CC4=C3C(Br)=C(C)C=C4)C2=C1Br	-0.31091	-0.63872
CC1=CC=C2CN3CN(CC4=C3C(Br)=C(C)C=C4)C2=C1Br	-0.34335	-0.66103
CC1=CC=C2CN3CN(CC4=C3C(Br)=C(C)C=C4)C2=C1Br	-0.36345	-0.7514
CC1=CC2=C(CN3CN2CC2=CC=C(C)C(Br)=C32)C=C1	-0.37249	-0.77738
CC1=CC=C(Br)C2=C1N1CN(C2)C2=C(C)C=CC(Br)=C2C1	-0.3507	-0.89565
CC1=CC2=C(CN3CN2CC2=CC=C(C)C(Br)=C32)C=C1	-0.2955	-0.64476
CC1=CC2=C(CN3CN2CC2=CC=C(C)C(Br)=C32)C=C1	-0.31156	-0.67911
CC1=CC=C(Br)C2=C1N1CN(C2)C2=C(C)C=CC(Br)=C2C1	-0.29538	-0.58734
CC1=CC=C(Br)C2=C1N1CN(C2)C2=C(C)C=CC(Br)=C2C1	-0.22131	-0.79904
CC1=CC2=C(C=C1)N1CC3=CC(C)=CC=C3N(C2)C1CCO	-0.32826	-0.76278
CC1=CC=C2N3CC4=CC(C)=CC=C4N(CC2=C1)C3CC(O)=O	-0.30779	-0.75958
COC(=O)CC1N2CC3=CC(C)=CC=C3N1CC1=CC(C)=CC=C21	-0.28982	-0.72222
COC(=O)CC1N2CC3=CC(C)=CC=C3N1CC1=CC(C)=CC=C21	-0.31774	-0.99916
COC(=O)C1=CC2=C(CN3CN2CC2=CC(C)=CC=C32)C=C1	-0.32254	-0.99432
CC1=CC=C2N3CC4=CC(C)=CC=C4N(CC2=C1)C3C1=C(F)C(F)=C(F)C(F)=C1F	-0.27294	-0.60151
CC1=CC(=C2N3CN(CC2=C1)C1=C(C=C(C)C=C1C3)C(C)(C)O)C(C)(C)O	-0.43692	-0.71336
CC1=CC(C=O)=C2N3CN(CC2=C1)C1=C(C=O)C=C(C)C=C1C3	-0.27287	-0.50281
COC(=O)C1=C2N3CN(CC2=CC(C)=C1)C1=C(C=C(C)C=C1C3)C(=O)OC	-0.29288	-0.5604
CC1=CC(CC=C)=C2N3CN(CC2=C1)C1=C(CC=C)C=C(C)C=C1C3	-0.3376	-0.66023
COC(=O)N1C2=CC(C)=CC(C)=C2[C@@]2(CCCC2=C)[C@]11CCCN1	-0.3251	-0.65794
CC1=CC2=C(CN3CN2CC2=CC=C(C)C=C32)C=C1	-0.34667	-0.70769
CC1=CC2=C(CN3CN2CC2=CC=C(C)C=C32)C=C1	-0.35857	-0.63991
CCOC(=O)C1=C(C(C)=CC=C1)C1=CC=C2N3CN(CC2=C1)C1=CC=C(C)C=C1C3	-0.42161	-0.77374
CC1=CC=C2N3CN(CC2=C1)C1=CC=C(C=C1C3)C1=C(C=CC=C1C)C(=O)OCCF	-0.31021	-0.49391
COC(=O)C1=C(C(C)=CC=C1)C1=CC=C2N3CN(CC2=C1)C1=CC=C(C)C=C1C3	-0.3561	-0.68262
CC(C)OC(=O)C1=C(C(C)=CC=C1)C1=CC=C2N3CN(CC2=C1)C1=CC=C(C)C=C1C3	-0.37092	-0.71354
CC1=CC=C2N3CN(CC2=C1)C1=CC=C(Cl)C=C1C3	-0.35488	-0.69916
COC(=O)C1(N2CC3=CC(C)=CC=C3N1CC1=CC(C)=CC=C21)C1=CC=CC=C1	-0.17051	-0.55848
COC(=O)C1(N2CC3=CC(C)=CC=C3N1CC1=CC(C)=CC=C21)C1=CC=CC=C1	-0.37343	-0.65125
COC(=O)C1(N2CC3=CC(C)=CC=C3N1CC1=CC(C)=CC=C21)C1=CC=C(C)C=C1	-0.26644	-0.61902
COC(=O)C1(N2CC3=CC(C)=CC=C3N1CC1=CC(C)=CC=C21)C1=CC=C(OC)C=C1	-0.36505	-0.74004
CC1=CC=C2N3CC4=CC(C)=CC=C4N(CC2=C1)C3(C(=O)OCC=C)C1=CC=CC=C1	-0.34881	-0.79605
CC1=CC=C2N3CC4=CC(C)=CC=C4N(CC2=C1)C3C(=O)C1=CC=CC=C1	-0.34243	-0.63968
[H][C@]12C[C@@H](C)[C@]([H])(C3=CC=CC=C13)C1(C2)C(=O)NC(=O)NC1=O	-0.26863	-0.64437
[H][C@]12C[C@H](C)[C@]([H])(C3=CC=CC=C13)C1(C2)C(=O)NC(=O)NC1=O	-0.6178	-1.2602
COC(=O)C1=CC=C2CN3CN(CC4=CC=C(C(=O)OC)C(C)=C34)C2=C1C	-0.34318	-1.34015
COC(=O)C1=CC=C2CN3CN(CC4=CC=C(C(=O)OC)C(C)=C34)C2=C1C	-0.40376	-0.94637
COC(=O)C1=CC=C2CN3CN(CC4=CC=C(C(=O)OC)C(C)=C34)C2=C1C	-0.35174	-0.74189
[H][C@]12N(C)C3=C(C=CC=C3)[C@@]1(C)C1(CCCCC1)C(=O)N2OCC1=CC=CC=C1	-0.41092	-0.72333
COC[C@@H]1N2CN([C@@H](COC)C3=CC(C)=CC=C23)C2=CC=C(C)C=C12	-0.34504	-0.68358
[2H][C@@H]1N2CN(CC3=CC(C)=CC=C23)C2=CC=C(C)C=C12	-0.28326	-0.63469
[2H][C@H]1N2CN(CC3=CC(C)=CC=C23)C2=CC=C(C)C=C12	-0.38948	-0.70676
COC[C@@H]1N2CN(CC3=CC(C)=CC=C23)C2=CC=C(C)C=C12	-0.29616	-0.67605
C[C@@H](OC(=O)CC1N2CC3=CC(C)=CC=C3N1CC1=CC(C)=CC=C21)C1=CC=CC=C1	-0.35307	-0.66913
CC(C)[C@@H]1CC[C@@H](C)C[C@H]1OC(=O)CC1N2CC3=CC=CC=C3N1CC1=CC=CC=C21	-0.31966	-0.63857
COC(=O)N1CC[C@]23C4=C(C=C(C)C=C4C)N(C)[C@]12CCCCC3=C	-0.30533	-0.64717
CN1C2=C(C(C)=CC(C)=C2)[C@@]23CCN(C(=O)OCC4=CC=CC=C4)[C@@]12CCCCC3=C	-0.43395	-0.81023
CN1C2=C(C(C)=CC(C)=C2)[C@@]23CCN(C(C)=O)[C@@]12CCCCC3=C	-0.45196	-0.88365
CCNC(=O)N1CC[C@]23C4=C(C=C(C)C=C4C)N(C)[C@]12CCCCC3=C	-0.28902	-0.65628
CCN1CC[C@]23C4=C(C=C(C)C=C4C)N(C)[C@]12CCCCC3=C	-0.3523	-0.67223
CN1C2=C(C(C)=CC(C)=C2)[C@@]23CCN(C(=O)NCC4=CC=CC=C4)[C@@]12CCCCC3=C	-0.43215	-0.81335
CCN1C2=C(C(C)=CC(C)=C2)[C@@]23CCN(C(=O)OC)[C@@]12CCCCC3=C	-0.41722	-0.70875
CC(=O)O[C@H]1N2CN(CC3=C2C=CC(C)=C3)C2=CC=C(C)C=C12	-0.33553	-0.69689
CC(=O)O[C@H]1N2CN([C@H](OC(C)=O)C3=C2C=CC(C)=C3)C2=CC=C(C)C=C12	-0.28411	-0.65118
CC(=O)O[C@H]1N2CN([C@H](OC(C)=O)C3=C2C(C)=CC(C)=C3)C2=C(C)C=C(C)C=C12	-0.33836	-0.62473
CC(=O)O[C@@H]1N2CN(CC3=C2C(F)=CC(C)=C3)C2=C(F)C=C(C)C=C12	-0.157	-0.70709
CCC(=O)O[C@@H]1N2CN(CC3=C2C=CC(C)=C3)C2=CC=C(C)C=C12	-0.25945	-0.60496
CCC(=O)O[C@@H]1N2CN([C@@H](OC(=O)CC)C3=C2C=CC(C)=C3)C2=CC=C(C)C=C12	-0.29666	-0.91564
CC(=O)O[C@@H]1N2CN(CC3=C2C=CC(C)=C3)C2=CC=C(C)C=C12	-0.22372	-0.71701
CC(=O)O[C@H]1N2CN([C@H](OC(C)=O)C3=C2C=CC(C)=C3)C2=CC=C(C)C=C12	-0.33675	-0.61473
CC(=O)CC1N2CC3=CC(C)=CC=C3N1CC1=CC(C)=CC=C21	-0.29708	-0.62025
CC1=CC=C2N3CC4=CC(C)=CC=C4N(CC2=C1)C3CC(=O)C1=CC=CC=C1	-0.2848	-0.55981
CC1=CC=C2N3CC4=CC(C)=CC=C4N(CC2=C1)C3CC(=O)C1=C(Cl)C=CC=C1	-0.31039	-0.69105
CC1=CC=C2N3CC4=CC(C)=CC=C4N(CC2=C1)C3CC(C)(C)O	-0.30141	-0.65907
CC1=C(O)C=C2N3CN(CC2=C1)C1=CC(O)=C(C)C=C1C3	-0.47179	-0.79969
CC1=CC(Cl)=C(C=C1)C1NC(=O)NC2=C1C(=O)C1=CC=CC3=CC=CC2=C13	-0.37659	-0.70434
CC1=CC=C2N3CN(CC2=C1)C1=C(C)C=C(Br)C=C1C3	-0.47382	-1.15317
CC1=CC=C2N3CN(CC2=C1)C1=CC=C(C)C=C1C3	-0.39136	-0.80638
CC1=CC=C2N3CN(CC2=C1)C1=CC=C(C)C=C1C3	-0.65869	-1.10577
CC1=CC2=C(C=C1)N1CN(C2)C2=CC=C(Br)C=C2C1	NA	NA
CCOC(=O)C1=C(C)N(NC(=O)OC)[C@]23CCCCC[C@]12C1=CC=CC=C1N3	-0.28437	-0.55397
COC1CCC2C(C1)C1(NC(C)C(=O)N1)C1=CC(Br)=CC=C21	-0.32467	-0.64155
COC(=O)NN1C(C)=C(C(=O)OC)[C@]23CCCCC[C@]12NC1=CC=C(OC)C=C31	-0.3516	-0.66788
CC1=C(Br)C=C2CN3CN(CC4=CC(Br)=C(C)C=C34)C2=C1	-0.32427	-0.81621
CC1=CC2=C(C=C1F)C1(NC(=O)NC1=O)C1=CC(F)=CC=C21	-0.3409	-0.6707
O1C2=CC=CC=C2C(N2N=NC3=CC=CC=C23)C2=C1C=CC=C2	-0.47122	-0.9028
C(N1N=NC2=CC=CC=C12)N1C2=CC=CC=C2C2=CC=CC=C12	-0.36668	-0.79569
C(C(N1N=NC2=CC=CC=C12)N1C2=CC=CC=C2C2=CC=CC=C12)C1=CC=CC=C1	-0.3538	-0.67325
OC(=O)[C@@H]1CC2(CN1C(=O)OCC1C3=CC=CC=C3C3=C1C=CC=C3)N=N2	-0.28978	-0.58993
CCCCC(N1N=NC2=CC=CC=C12)N1C2=CC=CC=C2C2=CC=CC=C12	-0.3293	-0.60117
O=C(C(N1N=NC2=CC=CC=C12)N1C2=CC=CC=C2C2=CC=CC=C12)C1=CC=CC=C1	-0.27071	-0.63031
[H][C@]12CC3=CC=CC=C3[C@@]1([H])CCCN2C(=O)C1=CC=C2N(C)N=NC2=C1	-0.14131	-0.75157
[H][C@]12CC3=CC=CC=C3[C@@]1([H])CCCN2C(=O)C1=CC=C2NN=NC2=C1	-0.3308	-0.60473
C1N=C(C2=CC=CN2C2=C1C=CC=C2)C1=CC=C2N=CNC2=C1	-0.32966	-0.83257
ClC1=CC=C2OC3=C(C(N4N=NC5=CC=CC=C45)C2=C1)C(=O)CCC3	-0.22874	-0.59642
COC1=CC2=CC=C(C=C2C=C1)C1=CN(N=N1)C1CN2CCC1CC2	-0.36385	-0.69043
C(CN1CCCC1)C(N1N=NC2=CC=CC=C12)N1C2=CC=CC=C2C2=CC=CC=C12	-0.33963	-0.60108
COC(=O)C1=NN=C2C(=O)N(C)C3=CC=CC=C3C2=C1C1=CC2=CC=CC=C2N1C	-0.38264	-0.76551
CC1=CC=C2N(N=NC2=C1)C1=C2C=CC=CC2=NC2=CC=CC=C12	-0.42113	-0.96488
CC1=C2C(=CC=C1)N=C1C=CC=CC1=C2N1N=NC2=CC=CC=C12	-0.4424	-1.11457
CN1C2=C(C=CC=C2)C(N2N=NC3=C2C=C(C)C(C)=C3)C2=C1C=CC=C2	-0.3414	-0.71196
C1CCC2(C(C1)N=NN2C1=C2C=CC=CC2=NC2=CC=CC=C12)N1CCOCC1	-0.24531	-0.50349
CC1=C(C)C=C2N(N=NC2=C1)C1=C2C=CC=CC2=NC2=CC=CC=C12	-0.35761	-0.7776
COC1=CC2=NC3=CC=C(Cl)C=C3C(N3N=NC4=CC=CC=C34)=C2C=C1	-0.38048	-0.7242
CCOC(=O)C1=CC=C2N=NN(C2=C1)C1=C2C=CC=CC2=NC2=CC=CC=C12	-0.41948	-0.73136
C=CC[C@]12CCN(C=O)[C@]1(CCC1=C2C=CC=C1)C(=O)N1N=NC2=C1C=CC=C2	-0.38309	-0.78459
O=C1N(C2CCCCC2)C2=NN=C(N2C2=C1C=CC=C2)C1=CC=CC2=C1C=CC=C2	-0.40586	-0.77849
O=C1N(C2=NN=C(N2C2=CC=CC=C12)C1=CC=CC2=C1C=CC=C2)C1=CC=CC=C1	-0.27097	-0.65662
C1OC2=CC=CC=C2N2N=NC(=C12)C1=CC=CC2=C1C=CC=C2	-0.41247	-0.82998
[H][C@]12CC3=C(O)C=CC=C3[C@](C)(CCN1C(=O)C1=CC3=C(C=C1)N=NN3)C2(C)C	-0.44643	-0.78627
O=C1C(=CC2=CC3=C(C=CC=C3)N3N=NN=C23)C(=O)C2=C1C=CC=C2	-0.3639	-0.70177
N1N=NC2=C1C1=CC=CC=C1OC2C1=C2C=CC=CC2=CC=C1	-0.32325	-0.79963
CC1CCC2=C3N1C=C(C(=O)N1N=NC4=C1C=CC=C4)C(=O)C3=CC(F)=C2	-0.28662	-0.6193
CC1=CC=CC2=C1N=NN2C1=C(C)C2=CC=C3C=CC=CC3=C2OC1=O	-0.3114	-0.76207
[H][C@]12CC3=CC=CC=C3[C@@]1([H])CCCN2C(=O)C1=CC=C2N(C)N=NC2=C1	-0.26847	-0.67994
[H][C@]12CC3=CC=CC=C3[C@@]1([H])CCCN2C(=O)C1=CC=C2NN=NC2=C1	-0.288	-0.54144
CN1N=NC2=CC(=CC=C12)C(=O)N1CCCC2C1CC1=CC=CC=C21	-0.27209	-0.68117
O=C(N1CCCC2C1CC1=CC=CC=C21)C1=CC=C2NN=NC2=C1	-0.28757	-0.63038
C1OC2=C(C=CC=C2)C2=C1N=NN2C1=C2C=CC=CC2=CC=C1	-0.26322	-0.6737
COC1=C2OC3=C(C(N4N=NC5=CC=CC=C45)C2=CC=C1)C(=O)CC(C)(C)C3	-0.25563	-0.68917
OC(=O)C1=C(C=C2N=NNC2=C1)C1=C2C=CC(=O)C=C2OC2=CC(O)=CC=C12	-0.28757	-0.63038
COC(=O)\C=C\N1C(N2N=NC3=CC=CC=C23)C2=C(C=CC=C2)C2=CC=CC=C12	-0.28471	-0.62418
CCOC(=O)\C=C\N1C(N2N=NC3=CC=CC=C23)C2=C(C=CC=C2)C2=CC=CC=C12	-0.31614	-0.57669
N1C=C(C2=C(C=NN2)C2=CNC3=C2C=CC=C3)C2=CC=CC=C12	-0.26297	-0.67161
ClC1=CC2=NC=CC(N3N=NC4=C3C(=O)C3=C(C=CC=C3)C4=O)=C2C=C1	-0.20416	-0.66382
[H][C@@]12OC3(CCCC3)O[C@]1([H])C1=C(C=CC=C1)\N=N/C1=CC=CC=C21	-0.27383	-0.65316
[H][C@@]12OC3(CCCC3)O[C@]1([H])C1=C(C=CC=C1)\N=N\C1=CC=CC=C21	-0.19795	-0.39989
CC1(C)CC(=O)C2=C(C1)NC1=NN=CN1C2C1=CC=C2C=CC=CC2=C1	-0.26441	-0.68227
O=C1C2=C(NC(CC3=CC4=C(OCO4)C=C3)=C2OC2=C1C=CC=C2)C1=NN=NN1	-0.28009	-0.67617
CCCCC[C@H](N1N=NC2=CC=CC=C12)C(=C)C(=O)OC1C2CC3CC(C2)CC1C3	-0.29386	-0.66913
CCCCC[C@@H](N1N=NC2=CC=CC=C12)C(=C)C(=O)OC1C2CC3CC(C2)CC1C3	-0.29682	-0.68117
CCCCC\C=C(/CN1N=NC2=CC=CC=C12)C(=O)OC1C2CC3CC(C2)CC1C3	-0.34673	-0.8133
CN\C(C)=C1\C(C2=CC(C)=C3C(=O)CCCC3=C2C1=O)C1=CC2=NN=NN2CCC1	-0.32638	-0.63825
CC1=CC2=C(C=C1)N(N=N2)C1C2=CC=CC=C2OC2=C1C=CC=C2	-0.25463	-0.68038
CC(=O)C1=CC=C2OC3=C(C=CC=C3)C(N3N=NC4=C3C=CC=C4)C2=C1	-0.25705	-0.65207
O=C(C1=CC=CC=C1)C1=CC=C2OC3=C(C=CC=C3)C(N3N=NC4=C3C=CC=C4)C2=C1	-0.23351	-0.57677
ClC1=CC2=C(C=C1)N=NN2C1C2=CC=CC=C2OC2=C1C=CC=C2	-0.26209	-0.66993
C1=CC=C2C=C(C=CC2=C1)C1=CC2=CC=CC=C2N2N=NN=C12	-0.31648	-0.62509
[H][C@@]12CC(=O)C=C[C@]1(C)OCC1=C(N=NN21)C1=C2C=CC=CC2=CC=C1	-0.24288	-0.65846
CC1=NN=C2N1C1=C(NC2(C)C)C=C(F)C(=C1F)C1=C2C=CC=CC2=CC=C1	-0.30456	-0.72717
[H][C@]12CC[C@]([H])(C[C@H](C1)N(C)C1=CC=C3C(OCC4=CC(=CC=C34)N3C=CN=N3)=N1)N2	-0.34703	-0.74177
N1C2=CC=C1C1=CC=C(N1)C=C1C=CC(\C=C3/N\C(\C=C3)=C/2)=N1	-0.27637	-0.71289
C1=CC2=C(C=C1)C=CC1=C(C=CC=C1)C=C2	-0.40808	-0.83772
C1CC2=C(CCC3=C1C=CC=C3)C=CC=C2	-0.38112	-0.75979
OC1CC2=C(C=CC=C2)C#CC2=C1C=CC=C2	-0.28079	-0.50705
C1CCC2=C(C=CC=C2)C2=C(C1)C=CC=C2	-0.23163	-0.66213
COC1=C(OC)C2=C(C[C@H](C)[C@H](C)CC3=C2C(OC)=C(OC)C(O)=C3)C=C1O	-0.24507	-0.51893
O=C1CC2=CC=CC=C2CCC2=C1C=CC=C2	-0.30181	-0.62415
OC1CC2=CC=CC=C2\C=C/C2=C1C=CC=C2	-0.30759	-0.62096
COC1=C(O)C=C2C[C@H](C)[C@H](C)CC3=CC(O)=C(OC)C(OC)=C3C2=C1OC	-0.27624	-0.76928
O=C1CC2=CC=CC=C2\C=C/C2=C1C=CC=C2	-0.28941	-0.67059
C1\C=C/CC2=CC=CC=C2C2=CC=CC=C12	-0.32497	-0.69411
BrC1CC2=C(C=CC=C2)C(Br)CC2=C1C=CC=C2	-0.30203	-0.72451
C1=CC2=CC3=C(C=C2C=C1)/C=C\C=C/C=C\3	-0.23629	-0.66532
O=C1CC2=C(C=CC=C2)C(=O)CC2=C1C=CC=C2	-0.325	-0.79494
COC1=CC2=C(C(O)=C1OC)C1=C(OC)C(OC)=C(O)C=C1C[C@@H](C)[C@@H](C)C2	-0.2527	-0.57692
C=C1C2=C(CC(=O)CC3=C1C=CC=C3)C=CC=C2	-0.25328	-0.80456
CC1=CC2=C(CCC3=CC=C(C)C=C3CC2)C=C1	-0.24182	-0.64973
CC1=CC=C(C)C2=C1CCC1=C(C)C=CC(C)=C1CC2	-0.24463	-0.47388
COC1=C(O)C=C2CC(C)C(C)CC3=CC(O)=C(OC)C(OC)=C3C2=C1OC	-0.27069	-0.68572
O=C1CC2=CC=CC=C2C(=O)C2=C(C1)C=CC=C2	-0.29174	-0.52875
CNC1CC2=CC=CC=C2C(=C)C2=C(C1)C=CC=C2	-0.24929	-0.68656
CC=C1C2=C(CC(=O)CC3=C1C=CC=C3)C=CC=C2	-0.29871	-0.66195
[2H]C1([2H])CC2=C(CC3=C(C1)C=CC=C3)C=CC=C2	-0.29711	-0.68421
CC1=CC2=C(CCC3=C(CC2)C=C(C)C(C)=C3C=O)C(C=O)=C1C	-0.3154	-0.69366
Br[C@H]1CC2=C(C=CC=C2)C2=C(C[C@@H]1Br)C=CC=C2	-0.29293	-0.6286
OC(=O)C1CCCN(CC\C=C2\CC3=CC=CC=C3CC3=CCC=C\C3=C\2)C1	-0.27846	-0.64322
COC1=CC2=C(C=C1OC)C#CC1=C(C=C(OC)C(OC)=C1)C#C2	-0.30087	-0.68357
O=C(NCC#C)OC1CC2=CC=CC=C2C#CC2=C1C=CC=C2	-0.30199	-0.80004
C1CC2=CC=CC=C2C=CC2=CC=CC=C12	-0.28469	-0.7023
C1CC2=C(C=CC=C2)C(N2C=CN=C2)C2=C(C1)C=CC=C2	-0.27065	-0.69454
C(CN1CCOCC1)OC1C2=C(CCCC3=C1C=CC=C3)C=CC=C2	-0.2537	-0.47348
CC1C2=CC=CC=C2CC(C)(CC2=C1C=CC=C2)N(C)C(C)=O	-0.26615	-0.67201
CC1C2=C(C\C=C/C3=C1C=CC=C3)C=CC=C2	-0.2605	-0.6699
CC1(O)CC2=C(C=CC=C2)C(=C)C2=C(C1)C=CC=C2	-0.31013	-0.68228
CC1C2=C(CC(C)(O)CC3=C1C=CC=C3)C=CC=C2	-0.26288	-0.672
OC1(CC2=CC=CC=C2CCC2=C1C=CC=C2)C1=CC=CC=C1	-0.31852	-0.75862
CC1=CC2=C(CCC3=C(CC2)C(C=O)=C(C)C(C)=C3)C(C=O)=C1C	-0.27614	-0.6867
OCC1CC2=C(C=CC=C2)C2=C(CC1CO)C=CC=C2	-0.47176	-0.77411
BrC1=CC2=C(C=CC=C2)C=CC2=C1C=CC=C2	-0.27464	-0.63361
CO\C1=C\C=C/C=C\C2=CC3=CC=CC=C3C=C12	-0.2991	-0.68687
O=C1CCC(=O)C2=C(C=CC=C2)C2=C1C=CC=C2	-0.28087	-0.67752
CC1=C(C)C2=C(CCC3=C(CC2)C(C)=C(C)C(C)=C3C)C(C)=C1C	-0.25508	-0.6687
C1CC2=C(C=CC=C2)[C@H]([C@@H](C2=CC=CC=C2)C2=C1C=CC=C2)C1=CC=CC=C1	-0.22393	-0.54246
ONC1CC2=C(C=CC=C2)C(=C)C2=C(C1)C=CC=C2	-0.25928	-0.6715
CN(C(C)=O)C1(C)CC2=C(C=CC=C2)C(=C)C2=C(C1)C=CC=C2	NA	NA
CN(C1CCC2=C(C=CC=C2)C(=C)C2=C1C=CC=C2)C(C)=O	-0.24842	-0.70649
CC1C2=C(CCC(N(C)C(C)=O)C3=C1C=CC=C3)C=CC=C2	-0.27542	-0.63567
OC1CCC2=CC=CC=C2C2=C(C1)C=CC=C2	-0.2892	-0.58485
C1CCC2=CC=CC=C2C2=CC=CC=C2C1	-0.28675	-0.65423
C=C1C2=C(C=CC=C2)\C=C/C2=C(C=CC=C2)C1=O	-0.30103	-0.68871
O=C1CC2=C(C=CC=C2)C2=C(C=CC=C2)\C=C/1	-0.31716	-0.68703
COC1=C(OC)C=C2C(C[C@@H](CO)[C@H](CO)CC3=C2C=C(O)C=C3)=C1	-0.27571	-0.6147
COC1=C(OC)C=C2C(C[C@@H](CO)[C@@H](CC3=C2C=C(O)C=C3)C(O)=O)=C1	-0.26269	-0.66984
OCC\C1=C\C2=C(CCC3=CC=CC=C13)C=CC=C2	-0.29262	-0.6727
N#CCC\C1=C\C2=C(CCC3=CC=CC=C13)C=CC=C2	-0.27685	-0.71452
CCOC(=O)C\C1=C\C2=C(CCC3=CC=CC=C13)C=CC=C2	-0.27699	-0.63585
OS(=O)(=O)CCC\C1=C\C2=CC=CC=C2CCC2=CC=CC=C12	-0.2681	-0.67688
ClC1=C2CCCCC3=CC=CC=C3C2=CC=C1	-0.25938	-0.66664
ClC1=C2CCCC(=O)C3=CC=CC=C3C2=CC=C1	-0.26412	-0.66757
OC(=O)C1=C2CCCCC3=CC=CC=C3C2=CC=C1	-0.23525	-0.64816
C1=CC2=C(C=C1)/C=C\C1=C(C=CC=C1)/C=C\2	-0.29383	-0.71881
C[C@H]1CC2=CC(O)=C(O)C=C2C2=CC(O)=C(O)C=C2C[C@H]1C	-0.33337	-0.84852
ClC1=CC2=C(C=C1)C1=C(CCCC2)C=C(Cl)C=C1	-0.33207	-0.69863
CC(=O)SC1=CC2=C(C=C1)C1=C(CCCC2)C=C(SC(C)=O)C=C1	-0.28536	-0.53965
NC1=CC2=C(C=C1)C1=C(CCCC2)C=C(C=C1)N1CCCCC1	-0.33238	-0.68948
O=N(=O)C1=CC2=C(C=C1)C1=C(CCCC2)C=C(C=C1)N1CCCCC1	-0.29593	-0.67488
O=C(OC1CC2=CC=CC=C2C#CC2=CC=CC=C12)ON1C(=O)CCC1=O	-0.2771	-0.71637
COC1=C(OC)C(O)=C2C(C[C@@H](C)[C@@H](C)CC3=CC(O)=C(OC)C(OC)=C23)=C1	-0.26133	-0.6545
COC1=CC2=C(C(OC)=C1OC)C1=C(C[C@H](C)[C@H](C)C2)C=C(O)C(OC)=C1O	-0.27859	-0.72046
COC1=C2C(CCCCC3=CC=CC(OC)=C23)=CC=C1	-0.2769	-0.71258
OC1=C2C(CCCCC3=CC=CC(O)=C23)=CC=C1	-0.29965	-0.65017
O=CC1=CC2=C(CCC3=CC=C(C=O)C=C3C#C2)C=C1	-0.29437	-0.59423
NN1CCN(CC1)C1C2=C(CCCC3=C1C=CC=C3)C=CC=C2	-0.3252	-0.68158
O=NN1CCN(CC1)C1C2=C(CCCC3=C1C=CC=C3)C=CC=C2	-0.21461	-0.59068
CC1C(C)C2=C(C=CC=C2)\C=C/C2=C1C=CC=C2	-0.2924	-0.45353
[2H]/C1=C/C2=CC3=CC=CC=C3C=C2\C=C/C(=C\1)/C#N	-0.17149	-0.32281
CC(=O)C1=CC=C2C(CCCCC3=C2C=CC=C3)=C1	-0.29084	-0.66356
CC=C1C2=C(CC(CC3=C1C=CC=C3)=NO)C=CC=C2	-0.29866	-0.69217
[H][C@@]1(C)CC2=CC(OC)=C(OC)C(OC)=C2C2=C(C[C@]1([H])C)C=C(O)C(O)=C2OC	-0.23873	-0.66172
O=C1C2=C(C=CC=C2)\C=C/C2=C(C=CC=C2)C1=O	-0.27083	-0.64094
[2H]C1([2H])C2=C(CC([2H])(C)CC3=C1C=CC=C3)C=CC=C2	-0.28859	-0.66035
O=CC1=CC2=C(C=C1)C=CC1=C(C=CC=C1)C=C2	-0.32209	-0.77183
C1=CC2=C(C=C1)C=CC1=C(C=CC=C1)C=C2	-0.22337	-0.54062
C1CCC2=CC=CC=C2C2=CC=CC=C2C1	-0.3097	-0.80323
C1=CC=C2\C=C/C3=CC=CC=C3\C=C/C2=C1	-0.22772	-0.65938
CC(C)C1=CC2=C(C=C1O)C1=C(CCCCCC1)C=C2	-0.28847	-0.65737
COC1=CC2=C(C=CC3=C2CCCCCC3)C=C1C(C)C	-0.28245	-0.63944
COC1=CC2=C(C=CC3=C2CCCCCC3=O)C=C1C(C)C	-0.31985	-0.6928
COC1=CC2=C(C=C1OC)C(O)CC1=CC(OC)=C(OC)C=C1C(O)C2	NA	NA
CC1=CC2=C(CCC3=C(CC2)C(C)=C(C)C(C)=C3)C(C)=C1C	-0.32752	-0.65997
CC1=C(C)C2=C(CCC3=C(CC2)C(CO)=C(C)C(C)=C3C)C(CO)=C1C	-0.24701	-0.66266
CC1=C(C)C2=C(CCC3=C(CC2)C(C=O)=C(C)C(C)=C3C)C(C=O)=C1C	-0.25625	-0.67558
[2H]/C1=C2\C=CC=C\C\2=C\C2=C(C=CC=C2)/C=C\1	-0.24183	-0.86742
[2H]\C1=C\C=C2\C=CC=C\C\2=C\C2=C1C=CC=C2	-0.26388	-0.67737
[2H]C1=CC2=C(C=CC=C2)C([2H])=CC2=C1C=CC=C2	-0.26064	-0.49285
[2H]C1\C([2H])=C/C2=CC=CC=C2CC2=CC=CC=C12	-0.22827	-0.6661
C1CCC2C(C1)CCCCC1CCCCC21	-0.28773	-0.65477
IC1CCC2=C(C=CC=C2)C(=O)C2=CC=CC=C12	-0.32607	-0.6081
OC1CCC(O)C2=C(C=CC=C2)C2=C1C=CC=C2	-0.35041	-0.65191
C1=CC2=CC3=C(C=C2C=C1)/C=C\C=C/C=C\3	-0.29768	-0.67027
[H][C@@]12CCC3=C(CCC(C)CCC3)[C@@]1(C)CCCC2(C)C	-0.28923	-0.66305
[H][C@@]12CCC3=C(CC\C(C)=C/CC3)[C@@]1(C)CCCC2(C)C	-0.28835	-0.82546
O[C@H]1CC2=C(C=CC=C2)C2=C(C[C@H]1O)C=CC=C2	-0.32124	-0.69544
Br[C@H]1CC2=C(C=CC=C2)[C@H](Br)CC2=C1C=CC=C2	-0.23384	-0.58391
C1=CC2=CC3=C(C=C2C=C1)C=CC=CC=C3	-0.27892	-0.72353
[H][C@]12CC=CC[C@]1([H])CC[C@@]1([H])CC=CC[C@]1([H])CC2	-0.27741	-0.68656
[H][C@]12CC=CC[C@]1([H])CC[C@@]1([H])CC=CC[C@]1([H])CC2	-0.37348	-0.7358
[H][C@]12CC\C=C/CC[C@]1([H])C1=CC=CC=C1C(=O)[C@@H]2N(=O)=O	-0.26782	-0.62241
C1=CC2=C(C=C1)C=CC1=C(C=CC=C1)C=C2	-0.34198	-0.73835
OC1(C=C)C2=C(CCCC3=C1C=CC=C3)C=CC=C2	-0.25487	-0.66491
CN(C)CC1C2=C(CCC3=C(C=CC=C3)C1=O)C=CC=C2	-0.25849	-0.67137
OC1C(CN2CCCCC2)C2=C(CCC3=C1C=CC=C3)C=CC=C2	-0.26861	-0.65486
CN1CCN(CC2C(O)C3=C(CCC4=C2C=CC=C4)C=CC=C3)CC1	-0.31913	-0.77343
CNCC1C(O)C2=C(CCC3=C1C=CC=C3)C=CC=C2	-0.24213	-0.46231
CN(C)CC1C(O)C2=C(CCC3=C1C=CC=C3)C=CC=C2	-0.29695	-0.76506
CN(C)CC1C2=C(CCC3=C(C=CC=C3)C1(C)O)C=CC=C2	-0.26068	-0.53742
CCN(CC)CC1=CC2=C(C=CC=C2)C=C(C)C2=C1C=CC=C2	-0.32375	-0.69697
[H][C@]12CCC3=CC=CC=C3CC[C@@]1(C)CCCC2=O	-0.19788	-0.64292
[H][C@]12CCC3=CC=CC=C3CC[C@]1(C)CCCC2=O	-0.30697	-0.70821
O=C(C1CCC2=CC=CC=C2C2=C(C1)C=CC=C2)C1=CC=CC=C1	-0.32418	-0.65722
[2H]C1(CCC2=CC=CC=C2C2=C(C1)C=CC=C2)C(=O)C1=CC=CC=C1	-0.29397	-0.6902
COC1=C(OC)C=C2C3=C(CCCCCC3)C(N)=CC2=C1	-0.31876	-0.89847
COCC1=CC2=C(C=CC=C2)C=C(COC)C2=C1C=CC=C2	-0.31076	-0.82172
CC1=C(C)CC2=C(C1)CCCCC1=CC=CC=C21	-0.3084	-0.63163
COC1=CC2=C(C=C1OC)C1=C(CCCC2)C(OC)=C(OC)C=C1	-0.29231	-0.70599
COC1=CC=CC2=C1C1=C(C=CC=C1OC)C=CC=C2	-0.33051	-0.7243
COC1=CC=CC2=C1C1=C(CC(C(C2)C(O)=O)C(O)=O)C=CC=C1OC	-0.28239	-0.78637
O=CC1=C2CCC3=C(CCC2=CC=C1)C=CC=C3	-0.31202	-0.53337
O=CC1=CC=C2CCC3=C(CCC2=C1)C=CC=C3	-0.23125	-0.64893
COC1=CC=CC2=C1C=CC1=C(C=CC=C1OC)C=C2	-0.29015	-0.67243
N#CCC1=CC=C2CCC3=C(CCC2=C1)C=CC=C3	-0.24995	-0.68271
CC(O)C1=C2CCC3=C(CCC2=CC=C1)C=CC=C3	-0.27513	-0.65925
N#CCC1=C2CCC3=C(CCC2=CC=C1)C=CC=C3	-0.29024	-0.63582
CC(C)(C#N)C1=C2CCC3=C(CCC2=CC=C1)C=CC=C3	-0.32339	-0.6172
CC(C)(C#N)C1=CC=C2CCC3=C(CCC2=C1)C=CC=C3	-0.23428	-0.66156
C1CSC(SC1)C1=CC=C2CCC3=C(CCC2=C1)C=CC=C3	-0.25942	-0.67515
COC1=CC=CC2=C1C=CC1=C(C=CC=C1OC)C(OC(C)(C)C)=C2	-0.30324	-0.66885
C1CSC(SC1)C1=C2CCC3=C(CCC2=CC=C1)C=CC=C3	-0.26719	-0.63549
CCC1=C(CC)C2=C(C=CC=C2)C(C2=CC=CC=C2)=C(C2=CC=CC=C2)C2=C1C=CC=C2	-0.29998	-0.64035
[H][C@]12CCCC[C@]1(O)CCC1=CC=CC=C1C[C@@H]2C(=O)OC	-0.32224	-0.6896
[H][C@]12CCCC[C@]1(O)CCC1=CC(OC)=C(OC)C=C1C[C@@H]2C(=O)OC	-0.27715	-0.71398
F[C@H]1[C@@H]2CCCCCC[C@H]2C2=CC=CC=C2C1=O	-0.25824	-0.66393
CC(C)(O[Si](C)(C)C)C(=O)C1=CC=C2CCC3=CC=CC=C3C(=O)C(=O)C2=C1	-0.3274	-0.69213
CC(C)(O)C(=O)C1=CC=C2CCC3=CC=C(C=C3C(=O)C(=O)C2=C1)C(=O)C(C)(C)O	-0.23139	-0.57569
CN1CCC(CC1)=C1C2=CC=CC=C2CCCC2=CC=CC=C12	-0.3065	-0.67449
BrC1C=C\C2=C\C(=O)C3=C(C=CC=C3)\C=C/C2=C1	-0.35752	-0.812
O=C1\C=C2\C=CC=C\C\2=C\C=C2\CC=CC=C12	-0.31399	-0.61926
C\C1=C2/C=CCC=C2\C=C/C2=C(C=CC=C2)C1=O	-0.27134	-0.74325
BrC1=C\C2=C\C(=O)C3=C(C=CC=C3)\C=C/C2=CC1	-0.26775	-0.53904
O\C1=C\C2=C(C=CC=C2)/C=C\C2=C(Cl)C=CC=C12	-0.29892	-0.6203
ClC1C=CC=C2\C1=C/C=C1/C=CC=C/C/1=C/C2=O	-0.25221	-0.62163
O\C1=C\C2=C(C=CC=C2)/C=C\C2=CC(Br)=CC=C12	-0.23866	-0.61718
O\C1=C\C2=CC=CC(Cl)=C2\C=C/C2=C1C=CC=C2	-0.24617	-0.65791
BrC1=CC\C2=C\C=C3\C=CC=C\C\3=C\C(=O)C2=C1	-0.27309	-0.64493
O\N=C1/C=C2/C=CC=C/C/2=C/C=C2/CC=CC=C/12	-0.32764	-0.81122
CCC1(O)\C=C2\C=CC=C\C\2=C\C=C2\CC=CC=C12	-0.31887	-0.73606
ClC1C=C\C2=C\C(=O)C3=C(C=CC=C3)\C=C/C2=C1	-0.43212	-0.63234
COC1=C/C2=C3\C=CC=C\C\3=C\C=C(\O)/C=C\2/C=C1	-0.23563	-0.65373
ClC1=CC=C2\C(C1)=C/C=C1/C=CC=C/C/1=C/C2=O	-0.32164	-0.59708
CN1CCN(CC1)C1C\C=C2\C=CCC(Cl)=C2\C=C2\CC=CC=C12	-0.33981	-0.64811
NCC1=CC=CC2=C1CCCCC1=C2C=CC=C1	-0.23524	-0.58289
COC1=C(C)C2=C(C=C1)C(=O)CC1=C(CC2)C=CC(Br)=C1	-0.34238	-0.6722
COC(=O)C1C2=C(C=CC=C2)C(=O)C(C(=O)OC)C2=C(C=CC=C2)C1=O	-0.31617	-0.62223
C1CCCC2=C3C=CC=CC3=C(C=C2CC1)C1=CC=CC=C1	-0.32271	-0.60309
COC1=C(OC)C(O)=C2C(C[C@@H](C)[C@@H](C)CC3=C2C(OC)=C(OC)C(O)=C3)=C1	-0.28966	-0.53643
OC1CC2=CC=CC=C2\C=C(Br)/C2=C1C=CC=C2	-0.296	-0.65385
Br\C1=C\C2=CC=CC=C2CC(=O)C2=C1C=CC=C2	-0.31887	-0.72904
Br\C1=C\C2=C(C=CC=C2)C(=O)CC2=CC=CC=C12	-0.32209	-0.64957
OC1CC2=CC=CC=C2\C(Br)=C/C2=C1C=CC=C2	-0.33754	-0.81215
BrC1=CC2=C(C=C1)C1=CC=C(Br)C=C1CC=CC2	-0.2896	-0.65233
COC1=CC2=C(C(O)=C1O)C1=C(C[C@](C)(O)[C@@H](C)C2)C=C(OC)C(O)=C1O	-0.31632	-0.55898
C1C\C2=C(\C=C/CC\C=C/2\C2=C1C=CC=C2)/C1=CC=CC=C1	-0.26958	-0.69834
CC(=O)C1=CC=C(C=C1)/C1=C2\CCC3=C(C=CC=C3)\C\2=C\CC/C=C\1	-0.34828	-0.68142
O=N(=O)C1=CC=C(C=C1)/C1=C2\CCC3=C(C=CC=C3)\C\2=C\CC/C=C\1	-0.38004	-0.6536
N#CC1=CC=C(C=C1)/C1=C2\CCC3=C(C=CC=C3)\C\2=C\CC/C=C\1	-0.39624	-0.75866
[2H]\C1=C(/[2H])\C(\C2=CC=C(C=C2)C(C)=O)=C2\CCC3=C(C=CC=C3)\C\2=C([2H])\CC1	-0.32712	-0.66001
CCCCOC1=CC2=C(C=C1)C#CC1=C(CC2)C=C(O)C=C1	-0.25294	-0.58688
CC1=C(C2=CC=CS2)C(C2=CC=CS2)=C(C)C2=C(C=CC=C2)C2=C1C=CC=C2	-0.30152	-0.66856
CC1=C(C2=CC=CC=C2)C(C2=CC=CC=C2)=C(C)C2=C(C=CC=C2)C2=C1C=CC=C2	-0.25955	-0.66835
O=N(=O)C1=CC=C2C(CCCCC3=CC(=CC=C23)N2CCCCC2)=C1	-0.32163	-0.59707
O=N(=O)C1=CC=C2C(CCCCC3=CC(=CC=C23)N2CCCCC2)=C1	-0.36999	-0.8675
[H][C@]12CCCC[C@]1(O)[C@H](C)CC1=CC=CC=C1C[C@@H]2C(=O)OC	-0.23495	-0.58596
[H][C@]12CCCC[C@]1(O)C[C@H](C)C1=CC=CC=C1C[C@@H]2C(=O)OC	-0.31096	-0.72715
[H][C@]12CCCCC[C@]1(O)CCC1=CC=CC=C1C[C@@H]2C(=O)OC	-0.31818	-0.65594
O=C1CCC2=CC=CC=C2CC2=CC=CC=C12	-0.30247	-0.59914
COC1=CC2=C(C=C1)C1=CC=C(OC)C=C1CC=CC2	-0.31055	-0.59269
OC1=CC2=C(C=C1)C1=CC=C(O)C=C1CCCC2	-0.31532	-0.66794
N#CC1=CC2=C(C=C1)C1=CC=C(C=C1CCCC2)C#N	-0.31457	-0.59885
O=C1C(CC#N)C2=CC=CC=C2C(=O)C(CC#N)C2=CC=CC=C12	-0.25231	-0.64976
[2H]C1=C([2H])C([2H])=C2CCC3=CC=CC=C3CCC2=C1[2H]	-0.24746	-0.54694
[2H]C1=C([2H])C([2H])=C2CCC3=C([2H])C([2H])=C([2H])C([2H])=C3CCC2=C1[2H]	-0.31565	-0.65835
[2H]C1C([2H])C2=C(C([2H])C([2H])C3=C([2H])C(O)=C(O)C=C13)C([2H])=C(O)C(O)=C2	-0.28012	-0.62237
O=C1CCCC2=C1CC\C=C1\CCCC\C\1=C\2	-0.29177	-0.56755
COC1=CC=C2C#CC3=CC=C(OC)C=C3C(CC2=C1)NC(C)=O	-0.27538	-0.69154
OC1=C2CCCCCCC2=C2C=CC=CC2=C1C1CC1	-0.27406	-0.67721
OC1=C(C2=CC=CC=C2)C2=C(CCCCCC2)C2=CC=CC=C12	-0.2911	-0.66857
C=C1CC2=CC=CC=C2C2=CC=CC=C2C(=O)C1	-0.2971	-0.58468
OCC1=C(CO)C=C2\C=C/C3=CC(CO)=C(CO)C=C3\C=C/C2=C1	-0.28265	-0.64647
OC(=O)C1=C(C=C2C=CC3=CC(C(O)=O)=C(C=C3C=CC2=C1)C(O)=O)C(O)=O	-0.28682	-0.66637
C1=C2C=CC=CC=C2C2=C1C=CC=CC=C2	-0.225	-0.46744
OC1(CC(=O)C2=C(CC3=C1C=CC=C3)C=CC=C2)C(F)(F)F	-0.29072	-0.66826
COC1=C(OC)C=C2C=CC3=CC(OC)=C(OC)C=C3C(O)CC2=C1	-0.29082	-0.66276
COC1=CC2=C(C=C1OC)C#CC1=C(C=CC=C1)C#C2	-0.29584	-0.70597
COC1=CC2=C(C=C1OC)C#CC1=C(C=CC(F)=C1)C#C2	-0.29174	-0.52874
COC1=CC2=C(C=C1OC)C#CC1=C(C=CC(Br)=C1)C#C2	-0.28859	-0.61197
CC1=CC=CC(C)=C2C3=C(CCCCCC3)C=C12	-0.29038	-0.6814
C[Si](C)(C)OC1=CCCC(=O)CC2=C1C1=C(C=CC=C1)C=C2	-0.29332	-0.67533
C[Si](C)(C)OC1=C2CCCCC2CC(=O)CC2=CC=CC=C12	-0.21894	-0.6439
CC(C)(C)C=C1C2=CC=CC=C2CCCC2=CC=CC=C12	-0.29198	-0.65996
CC(C)C=C1C2=CC=CC=C2CCCC2=CC=CC=C12	-0.29784	-0.74956
CCCC=C1C2=CC=CC=C2CCCC2=CC=CC=C12	-0.23947	-0.65933
C=C1C2=CC=CC=C2CCCC2=CC=CC=C12	-0.25819	-0.66457
OCCC=C1C2=CC=CC=C2CCCC2=CC=CC=C12	-0.29725	-0.68473
NCCC=C1C2=CC=CC=C2CCCC2=CC=CC=C12	-0.29633	-0.64409
CC1=CC=C2CCCC3=CC=CC=C3\C(=C/C(C)(C)C)C2=C1	-0.26734	-0.49627
CC1=CC=C2CCCC3=CC=CC=C3\C(=C\C(C)(C)C)C2=C1	-0.31245	-0.68804
COC1=CC=C2CCCC3=CC=CC=C3\C(=C\C(C)(C)C)C2=C1	-0.30083	-0.67534
COC1=CC=C2CCCC3=CC=CC=C3\C(=C/C(C)(C)C)C2=C1	-0.26929	-0.68586
CC1=CC=C(SC2C3=C(CCC4=C(C=CC=C4)C2=O)C=CC=C3)C=C1	-0.26965	-0.69071
COC1=CC2=C(C=C1)C(=C(C#N)C#N)C(=C(C#N)C#N)C1=CC=C(OC)C=C1CC2	-0.23492	-0.58743
C[Si](C)(C)C1=C/C(=O)C2=CC=C3C=CC=CC3=C2\C=C/C\1C1=CC=CC=C1	-0.37843	-0.75146
BrC1=C2C(CCCCC3=CC=CC(Br)=C23)=CC=C1	-0.24402	-0.46952
BrC1=C2C(CCCCC3=CC=CC(Br)=C23)=CC=C1	-0.31212	-0.67942
O=C1CCCCC(N=N#N)C2=C3C=CC=CC3=CC=C12	-0.27811	-0.67009
O=C1C2=CC=CC=C2CCC(N=N#N)C2=C1C=CC=C2	-0.29023	-0.67731
COC1(C)C(=O)C2=CC=CC=C2C2=C1CCCCCC2	-0.33961	-0.64908
OC1=C(O)C=C2C(CCCCC3=CC(O)=C(O)C=C23)=C1	-0.36907	-0.85712
CC1C(Br)C2=CC=CC=C2C(O)CC2=CC=CC=C12	-0.26989	-0.64816
C1CCCC2=C(C3=CC=CC=C3)C(C3=CC=CC=C3)=C3C=CC=CC3=C2CC1	-0.2426	-0.64652
OC1=C(C(=O)C2=CC=CC=C2)C2=C(C=CC=C2)C2=C1CCCCCC2	-0.26116	-0.67504
CC(=O)OC1CC2=CC=CC=C2C#CC2=CC=CC=C12	-0.31494	-0.77279
BrC1C(Br)C2=CC=CC=C2CCC2=CC=CC=C12	-0.28732	-0.49932
COC1=C2C(CC=CCC3=CC=CC(OC)=C23)=CC=C1	-0.26689	-0.68247
C[Si](C)(C)C#CC1(O)CC2=CC=CC=C2C=CC2=C1C=CC=C2	NA	NA
OC1(CC2=CC=CC=C2C=CC2=C1C=CC=C2)C#CC1=CC=CC=C1	-0.26151	-0.66364
CCOC(=O)C1=C/C2=CC=CC=C2CC2=C(C\1)C=CC(=C2)C(F)(F)F	-0.2931	-0.64586
CCOC(=O)C1=C/C2=CC=CC=C2CC2=C(C\1)C=CC(OC)=C2	-0.29375	-0.66989
CCOC(=O)C1=C/C2=CC=C(OC)C=C2CC2=C(C\1)C=CC=C2	-0.23315	-0.58718
CCOC(=O)C1=C/C2=CC=CC(OC)=C2CC2=C(C\1)C=CC=C2	-0.29274	-0.70475
CCOC(=O)C1=C/C2=CC(OC)=CC=C2CC2=C(C\1)C=CC=C2	-0.32754	-0.55582
CCOC(=O)C1=C/C2=CC=C(C)C=C2CC2=C(C\1)C=CC(=C2)C(F)(F)F	-0.24291	-0.69501
C1=CC=C(C=C1)C1=C/C2=CC=CC=C2\C(=C/C2=CC=CC=C\12)C1=CC=CC=C1	-0.32433	-0.61606
C\C1=C\C2=CC=CC=C2\C(C)=C/C2=CC=CC=C12	-0.24265	-0.60042
O=C1CC(=CC2=CC=CC=C2)C(=O)C2=CC=CC=C2C2=CC=CC=C12	-0.28629	-0.65189
CC1=CC=CC(C=C2CC(=O)C3=CC=CC=C3C3=CC=CC=C3C2=O)=C1	-0.28623	-0.67481
FC1=CC=C2C3=CC=CC=C3C(=O)CC(=CC3=CC=CC=C3)C(=O)C2=C1	-0.33782	-0.7811
COC1=CC(OC)=C2C(C[C@H](C)[C@@](C)(O)CC3=CC(OC)=CC(OC)=C23)=C1	-0.3012	-0.6206
COC1=CC(OC)=C2C(C[C@@H](C)[C@@H](C)CC3=CC(OC)=C(OC)C(O)=C23)=C1	-0.32568	-0.65136
COC1=CC(OC)=C2C(C[C@H](C)[C@H](C)CC3=CC(OC)=CC(OC)=C23)=C1	-0.29919	-0.67005
[H][C@@]12CCC(C)=C[C@@]1(C)C[C@H](C(=O)OC)C1=CC=CC=C1C(=O)C2(C)C	-0.30361	-0.60581
BrC1=CC2=CC=CC=C2C(=O)C(=O)C2=CC=CC=C12	-0.29247	-0.66662
[H][C@@]12CCCC(=O)[C@@]1([H])[C@]1([H])C(=O)CCC[C@@]1([H])CC=CC2	-0.45258	-0.87136
COC1=C(F)C=C2C#CC3=CC(OC)=C(F)C=C3C(O)CC2=C1	-0.32836	-0.65653
COC1=C(F)C=C2C#CC3=CC(OC)=C(F)C=C3C(=O)CC2=C1	-0.3064	-0.66597
COC1=C(F)C=C2\C=C/C3=CC(OC)=C(F)C=C3C(O)CC2=C1	-0.32072	-0.63681
FC1(F)C2=CC=CC=C2C=CC2=C(C=CC=C2)C1(F)F	-0.26263	-0.62561
FC1(F)C2=CC=CC=C2C#CC2=C(C=CC=C2)C1(F)F	-0.32952	-0.59904
FC1C2=C(C=CC=C2)C#CC2=C(C=CC=C2)C1(F)F	-0.33889	-0.71101
FC1CC2=C(C=CC=C2)C#CC2=C1C=CC=C2	-0.2966	-0.73684
C(CN1CCOCC1)OC1=CC=C2C#CC3=CC=CC=C3C#CC2=C1	-0.26063	-0.63547
OC1=CC2=C(C=C1)C#CC1=C(C=CC(O)=C1)C#C2	-0.39196	-0.76201
F[C@H]1[C@@H](F)C2=C(C=CC=C2)\C=C/C2=CC=CC=C12	-0.31049	-0.63126
F[C@@H]1[C@@H](F)C2=C(C=CC=C2)\C=C/C2=CC=CC=C12	-0.2909	-0.71505
O[C@@H]1CC2=CC=CC=C2C#CC2=CC=CC=C12	-0.30951	-0.69685
CC(=O)O[C@H]1CC2=CC=CC=C2C#CC2=CC=CC=C12	-0.3248	-0.64893
CCCC(=O)O[C@H]1CC2=CC=CC=C2C#CC2=CC=CC=C12	-0.29349	-0.67223
O=C1CC\C=C/CC2=C1C=CC1=CC=CC=C21	-0.30481	-0.67479
N#CC1(CC2=C(CC1(C#N)C#N)C=CC1=C(CC(C#N)(C#N)C(C1)(C#N)C#N)C=C2)C#N	-0.24098	-0.66796
CC1=C(C)C(C(O)=O)=C2CCC3=C(C(O)=O)C(C)=C(C)C=C3CCC2=C1	-0.31103	-0.63617
IC1=CC2=CC=CC=C2C2=C1CCCCCC2	-0.24001	-0.65671
ClC1=C(Cl)C=C2C=CC3=CC(Cl)=C(Cl)C=C3C=CC2=C1	-0.31799	-0.68746
CCC[C@H]1C2=CC=CC=C2C(=O)[C@@H](CCC)C2=C(C=CC=C2)C1=O	-0.20395	-0.66229
COC1=CC=CC2=C1C(=O)CC1=CC=CC(OC)=C1C(=O)C2	-0.2667	-0.75506
C\C1=C(C)\C2=CC=CC=C2\C(C)=C(C)/C2=CC=CC=C12	-0.25138	-0.66233
CCO\C1=C(C)\C2=CC=CC=C2\C(OCC)=C(C)/C2=CC=CC=C12	-0.32402	-0.63261
CO\C1=C(C)\C2=CC=CC=C2C(=O)C(C)(C)C2=C1C=CC=C2	-0.33265	-0.69054
C[C@H]1C2=CC=CC=C2C(=O)[C@H](C)C2=C(C=CC=C2)C1=O	-0.17277	-0.32708
CC1=CC2=C(C=C1)C(C)(C)C(=O)C1=CC(C)=CC=C1C(C)(C)C2=O	-0.31646	-0.86082
CC1=CC2=C(C=C1)C(=O)C(C)(C)C1=CC(C)=CC=C1C(=O)C2(C)C	-0.31195	-0.66623
COC1=CC2=C(C=C1)C(=O)C(C)(C)C1=CC(OC)=CC=C1C(=O)C2(C)C	-0.24473	-0.67598
CO\C1=C(C)\C2=C(C=CC=C2C)/C(/OC)=C(C)\C2=C(C)C=CC=C12	-0.21856	-0.66758
C[C@H]1C2=CC=CC=C2C(=O)[C@@H](C)C2=C(C=CC=C2)C1=O	-0.25778	-0.67322
CC[C@H]1C2=CC=CC=C2C(=O)[C@@H](CC)C2=C(C=CC=C2)C1=O	-0.22417	-0.54346
BrC1=CC2=C(CCC3=CC=C(Br)C=C3CC2=O)C=C1	-0.27788	-0.68814
BrC1=CC2=C(CCC3=CC=C(Br)C=C3CC2)C=C1	-0.3426	-0.72902
OC1CC2=CC(Br)=CC=C2CCC2=C1C=C(Br)C=C2	-0.34582	-0.7077
BrC1=CC2=C(CCC3=CC=C(Br)C=C3\C=C/2)C=C1	-0.28322	-0.62167
BrC1=CC2=C(C=C1)/C=C\C1=CC=C(Br)C=C1/C=C\2	-0.33336	-0.61196
CN1CCN(CC1)C1COC1	-0.28594	-0.6226
CN1CCN(CC1)C1CNC1	-0.30948	-0.68265
CN1CCN(CC1)C1CN(C1)C(C1=CC=CC=C1)C1=CC=CC=C1	-0.28492	-0.66162
CCC1(CC)[C@@H](NC1=O)OC1=CC=C(C=C1)C(=O)N1CCN(C)CC1	-0.24865	-0.65709
CN1CCN(CC1)C(=O)N1CC(C1)OC1=CC=C(Br)C=C1	-0.27012	-0.64893
CN1CC(C1)N1CCNCC1	-0.37177	-0.71352
CCC1(CC)C(NC1=O)OC1=CC=C(C=C1)C(=O)N1CCN(C)CC1	-0.32787	-0.70345
CN1CC(C1)OC1=CC=CC=C1N1CCN(CC1)C(=O)OC(C)(C)C	-0.23954	-0.65905
CN1CCN(C[C@@H]2C[C@@H](N2CC2=CC=CC=C2)C2=CC=CC=C2)CC1	-0.26183	-0.53764
C[C@H]1N(CCN(C)C1=O)C1CN(C1)C(=O)OC(C)(C)C	-0.30731	-0.5334
C[C@H]1N(CCN(C)C1=O)C1CNC1	-0.18349	-0.36271
CN1CCN(CC1=O)C1CN(C1)C(=O)OC(C)(C)C	-0.34799	-0.74297
CN1CCN(CC2=CC=C(C=C2)C2COC2)CC1	-0.2398	-0.64774
CN1CCN(CC2=CC=C(CC3COC3)C=C2)CC1	-0.31335	-0.64173
CN1N=C(C)C(CN(CC2=CC3=C(NC(CN4CCCC4)=C3)C=C2)C2CC2)=C1C	-0.24312	-0.51707
CN1N=C(CN2CCCC2)C=C1N	-0.31079	-0.6627
CN1N=CC(NC(=O)N[C@H]2CCN(CC3=CC=CC=C3)C2)=C1N	-0.35029	-0.86019
CN1N=C(C)C(CN(CC2CC(C2)C2=CC=C(CN3CCCC3)C=C2)C2CC2)=C1C	-0.25872	-0.51839
CN1CCOC(CN)C1	-0.28679	-0.81635
CCCCC1(CN2CCN(C)CC2)C(=O)N(N(C1=O)C1=CC=CC=C1)C1=CC=CC=C1	-0.59507	-0.92852
CN1CCN(CC2(O)CCCNC2)CC1	-0.30912	-0.67419
CN1C(N)=CC(=O)N(CC2CC2)C1=O	-0.29462	-0.63496
CN1CCO[C@@H](CN)C1	-0.25795	-0.67932
CN1CCCC(CN2CCNCC2)C1	-0.3044	-0.60841
CN1CCO[C@H](CN)C1	-0.29017	-0.66533
CN1CCOC(CN2C(C)=CC3=CC=CC=C23)C1	-0.28574	-0.6913
COC1=CC=C(C=C1)C(=O)C1=C(C)N(CC2CN(C)CCO2)C2=CC=CC=C12	-0.32528	-0.63144
COC1=CC=CC2=C1N(CC1CCCCC1)C=C2C(=O)N1CCN(C)C[C@@H]1[C@H](C)O	-0.23349	-0.5654
CN1CCN(CC1CN)C(=O)OC(C)(C)C	-0.33267	-0.65354
CN1CCCC(CN2CCOCC2)C1	-0.25372	-0.6441
CCOC1=CC=CC=C1NCC1CN(C)CCO1	-0.26055	-0.68462
CN1CCN(CC2=CC=CC=C2)C(CN)C1	-0.28364	-0.6838
CN1CCN(CC1)C(C1COCC2CCCCN2C1)C1=CC=CC=C1	-0.31605	-0.59424
CN1CCNC(CN)C1	-0.17936	-0.68443
CC(C(O)=O)C1(CN2CCN(C)CC2)C(=O)N(C2CCCCC2)C(=O)N(C2CCCCC2)C1=O	-0.30646	-0.68714
CN1CCOC(C(NC2=CC=CC=C2)C2=CC=CC=C2)C1=O	-0.26456	-0.48846
CN1CCOC(C)(C(NC2=CC=CC=C2)C2=CC=CC=C2)C1=O	-0.26951	-0.62811
CN1CCOC(C)(C(NC2=CC=CC=C2)C2=CC=CC=C2Cl)C1=O	-0.24486	-0.59526
CN1CCOC(C)(C(NC2=CC=CC=C2)C2=CC=C(Cl)C=C2)C1=O	-0.27005	-0.68984
CN1CCOC(C)(C(NC2=CC=CC=C2)C2=CC=CC(Cl)=C2)C1=O	-0.23643	-0.44653
CN1CCOC(C(NC2=CC=CC=C2)C2=CC=CC=C2Cl)C1=O	-0.38938	-0.80151
CN1CCOC(C(NC2=CC=CC=C2)C2=CC=C(Cl)C=C2)C1=O	-0.31353	-0.76219
CN1CCOC(C(NC2=CC=CC=C2)C2=CC=CC(Cl)=C2)C1=O	-0.23946	-0.46419
COC1=CC=C(C=C1)C(NC1=CC=CC=C1)C1OCCN(C)C1=O	-0.32034	-0.66312
COC1=CC=C(C=C1)C(NC1=CC=CC=C1)C1(C)OCCN(C)C1=O	-0.28692	-0.67416
COC1=CC(=CC=C1)C(NC1=CC=CC=C1)C1OCCN(C)C1=O	-0.24839	-0.54755
CN1CCOC(C(NC2=CC=CC=C2)C2=CC=CC=C2)(C1=O)C1=CC=CC=C1	-0.30583	-0.62149
CC1C(OC(C(NC2=CC=CC=C2)C2=CC=CC=C2)C(=O)N1C)C1=CC=CC=C1	-0.26234	-0.77209
CC1C(OC(C(NC2=CC=CC=C2)C2=CC=CC=C2)(C(=O)N1C)C1=CC=CC=C1)C1=CC=CC=C1	-0.20084	-0.40882
CN1CCN(C)C(CN)C1	-0.38427	-0.7813
CN1CCN(C)C(CN2C(=O)C3=CC=CC=C3C2=O)C1	-0.27812	-0.63437
CN1C(=O)N(C)C(=O)C(CN2C[C@@H]3C[C@H](C2)C2=CC=CC(=O)N2C3)(CC2=CC=CC=C2)C1=O	-0.24081	-0.57421
CN1C(=O)N(C)C(=O)C(CN2C[C@@H]3C[C@H](C2)C2=CC=CC(=O)N2C3)(CC2=CC=C(OCC=C)C=C2)C1=O	-0.24539	-0.65861
C[C@@H]1CN(CC2=CC=C(F)C=C2)[C@@H](CN2CCN(C)CC2)CN1C(=O)COC1=CC=C(Cl)C=C1	-0.29547	-0.52185
CN1CCCC(CN2CCN(CC2)C(=O)NC(C2=CC=CC=C2)C2=CC=CC=C2)C1	-0.18846	-0.58407
CN1CCCC(CN2CCN(CC2)C(=O)NC2=CC=C(Cl)C(Cl)=C2)C1	-0.17676	-0.66764
COC1=CC=CC2=C1N(CC1CCCCC1)C=C2C(=O)N1CCN(C)C[C@H]1[C@@H](C)O	-0.25277	-0.45569
CN1CCCC(CN2CCN(CC2)C(=O)CC(C2=CC=CC=C2)C2=CC=CC=C2)C1	-0.33686	-0.65216
CN1CCOC(CN2CCNCC2)C1	-0.28661	-0.68075
CN1CCCC(CN2CCN(CC(=O)N(C3=CC=CC=C3)C3=CC=CC=C3)CC2)C1	-0.2724	-0.62062
CN1CCCC(CN2CCN(CC2)C(=O)CN(C2=CC=CC=C2)C2=CC=CC=C2)C1	-0.22659	-0.68081
CN1[C@@H](CC2=CC=C(F)C=C2)CN(C[C@@H]2CCCC[C@H]2NC(=O)NC2=CC=CC(=C2)C(C)=O)CC1=O	-0.26301	-0.59976
CN1[C@@H](CC2=CC=C(F)C=C2)CN(C[C@@H]2CCCC[C@H]2NC(=O)NC2=CC(=CC(=C2)C(C)=O)C(C)=O)CC1=O	-0.37828	-0.74892
COC1=CC=C(CC(=O)N2CCN(C)CC2CN2CCCC2)C=C1	-0.30857	-0.60962
CN1CCN(C(CN2CCCC2)C1)C(=O)CC1=CC=C(Cl)C=C1	-0.30118	-0.54607
COC1=CC(=CC=C1)[C@H]1[C@H](CN2CCN(C)CC2)OC(=O)N1C1=CC=C(OC2=CC=C(Cl)C=C2)C=C1	-0.27422	-0.51636
CN1CCN(C[C@@H]2OC(=O)N([C@H]2C2=CC=CC(F)=C2)C2=CC=C(OC3=CC=C(Cl)C=C3)C=C2)CC1	-0.33676	-0.65078
CN1CCN(C[C@@H]2OC(=O)N([C@H]2C2=CC(F)=CC(F)=C2)C2=CC=C(OC3=CC=C(Cl)C=C3)C=C2)CC1	-0.26578	-0.69143
CN1C(=O)C=C(NN)N(CC2CC2)C1=O	-0.27243	-0.6782
CN1CCN(CC2(CCCC2)C(=O)N2CCN(CC2)C2=CC=C(C)C=C2)CC1	-0.28062	-0.78655
CN1CCN(C[C@@H]2CCCNC2)CC1	-0.28225	-0.79106
CN1CCN(C[C@H]1CN)C(=O)OC(C)(C)C	-0.24169	-0.47672
CN1C(O)[C@@](CN2CCOCC2)(CC1=O)C1=CC=CC=C1	-0.2603	-0.47657
CN1C(=O)C[C@](CN2CCOCC2)(C1=O)C1=CC=CC=C1	-0.29916	-0.61743
CN1CCN(CN2C(=O)CC(CN3CCN(C)CC3)(C2=O)C2=CC=CC=C2)CC1	-0.3563	-0.70032
CCCCC1(CN2CCN(C)CC2)C(=O)N(N(C1=O)C1=CC=C(O)C=C1)C1=CC=CC=C1	-0.26979	-0.65841
CN1CCN(CC1)C1CCN(CC2CCC3=CC=CC=C3C2=O)CC1	-0.21658	-0.59518
CN1CCN(CC2CN3C4=C(CCC5=C3C=CC=C5)C=CC=C24)CC1	-0.31562	-0.61916
CN1CCNC(CN2CCCCC2)C1	-0.28842	-0.59757
CN1CCNC(CNC2=CC=CC=C2)C1	-0.26471	-0.68575
CN1CCNC(CNCCC2=CC=CC=C2)C1	-0.29141	-0.60671
CN1CCNC(CNC2=CC=CC(C)=C2)C1	-0.26298	-0.51345
CN1CCNC(CNC2=CC=CC=C2C)C1	-0.25474	-0.58511
CN1CCNC(CNC2=CC=C(C)C=C2)C1	-0.22861	-0.54208
CN1CCNC(CNC2=CC=CC(Cl)=C2)C1	-0.28345	-0.63975
COC1=CC=C(NCC2CN(C)CCN2)C=C1	-0.27629	-0.6777
CN1CCN(CC2=CC=CC=C2)C(CN2CCCCC2)C1	-0.31003	-0.68797
CN1CCNC(CN2CCN(CC2)C2=CC=CC=C2)C1	-0.28715	-0.59296
CN1CCN(CC2=CC=CC=C2)C(CNCCC2=CC=CC=C2)C1	-0.29913	-0.75558
CN1CCN(CC2CN(C)CCN2CC2=CC=CC=C2)CC1	-0.26633	-0.47702
CN1CCN(CC2=CC=CC=C2)C(CN2CCN(CC2)C2=CC=CC=C2)C1	-0.35483	-0.83737
CN1CCN(CC2CN(CC3=CC=CC=C3)CCN2CC2=CC=CC=C2)CC1	-0.23431	-0.58679
CN1CCOC(CN2C3=CC=CC=C3CCC3=C2C=CC=C3)C1	-0.25933	-0.59484
CCC1=CC=C2CCC3=C(C=CC=C3)N(CC3CN(C)CCO3)C2=C1	-0.28261	-0.5253
CN1CCNC(CN2CCOCC2)C1	-0.23764	-0.49459
CN1CC(CN2CCOCC2)C(=O)C2=CC=CC=C12	-0.32889	-0.72575
CN1CCN(CC2=CC=CC=C2)C(CN2CCOCC2)C1	-0.23084	-0.52693
CC1CC(OC(C)=O)(C2=CC=CC=C2)C(C)(CN2CCOCC2)CN1C	-0.26055	-0.67702
CCC(=O)OC1(CC(C)N(C)CC1(C)CN1CCOCC1)C1=CC=CC=C1	-0.29578	-0.59273
CC1CC(OC(=O)C2=CC=CC=C2)(C2=CC=CC=C2)C(C)(CN2CCOCC2)CN1C	-0.23221	-0.58177
CC1CC(OC(=O)C2=CC=C(N)C=C2)(C2=CC=CC=C2)C(C)(CN2CCOCC2)CN1C	-0.30703	-0.62541
CN1C(C)(C)C(CN2CCOCC2)C(=O)C(=C)C1(C)C	-0.31014	-0.66653
CCOC(=O)C(C)C1(CN2CCN(C)CC2)C(=O)N(C2CCCCC2)C(=O)N(C2CCCCC2)C1=O	-0.2737	-0.68295
CN1C(=O)C=C(N)N(CC2CC2)C1=O	-0.33039	-0.67525
CN1[C@@H](O)[C@](CN2CCOCC2)(CC1=O)C1=CC=CC=C1	-0.29741	-0.66529
CN1CCN(C(CN)C1)C1=CC=CC=C1F	-0.25948	-0.65864
CN1CCN(C(CN)C1)C1=CC=C(Cl)C=C1	-0.32019	-0.75282
CCOC(=O)\C=C\C1=C(NCC2COC3=CC=CC=C3O2)N(C)C(=O)N(C)C1=O	-0.24776	-0.49918
CN1CCCC(CN)N1C	-0.33651	-0.65156
CN1CCN(CC2=CC=CC=C2)CC1CN	-0.30869	-0.64016
CN1C(=O)NC(CN2CCOCC2)(C1=O)C1=CC=CC=C1	-0.26798	-0.58357
CN1C(=O)NC(CN2CCOCC2)(C1=O)C1=CC=CC=C1	-0.26021	-0.60899
CN1C(=O)NC(CN2CCOCC2)(C1=O)C1=CC=CC=C1	-0.32705	-0.63577
CN1CC(CN2CCN(CC2)C2=CC=C(F)C=C2)OC2=CC=CC=C12	-0.17827	-0.6514
CN1CCOC(C1)C(NC1=CC=CC=C1)C1=CC=CC=C1	-0.25781	-0.63263
CN1CCOC(C)(C1)C(NC1=CC=CC=C1)C1=CC=CC=C1	-0.25122	-0.67426
COC1=CC=C(C=C1)C(NC1=CC=CC=C1)C1CN(C)CCO1	-0.28487	-0.65758
COC1=CC=C(C=C1)C(NC1=CC=CC=C1)C1(C)CN(C)CCO1	-0.32816	-0.65753
COC1=C(C=CC=C1)C(NC1=CC=CC=C1)C1OCCN(C)C1=O	-0.30725	-0.61968
CN1CCN(CC2CN3C4=C(OC=C4)C=C3C(=O)O2)CC1	-0.31613	-0.57668
CN1CCN(CC2CN3C4=C(OC(=C4)C4=CC=CC=C4)C=C3C(=O)O2)CC1	-0.27543	-0.67749
CN1C(=O)N(CC2COC(C)(C)O2)C=C(C(N)=O)C1=O	-0.26287	-0.67044
[H][C@@]12CN(CC3(CCC4=CC=CC=C4)C(=O)N(C)C(=O)N(C)C3=O)C[C@@]([H])(C1)C1=CC=CC(=O)N1C2	-0.25601	-0.67139
[H][C@@]12CN(CC3(CCCC4=CC=CC=C4)C(=O)N(C)C(=O)N(C)C3=O)C[C@@]([H])(C1)C1=CC=CC(=O)N1C2	-0.24284	-0.63912
CN1CCN(C[C@@H]2C3=CC=CC=C3C(=O)N3CCO[C@]23C2=CC=CC=C2)CC1	-0.25177	-0.66664
COC1=CC=C(C=C1)C(C1C(=O)N(C)C(=O)N(C)C1=O)N1CCOCC1	-0.31391	-0.68314
CN1CCN(CC2CNC3=CC(N)=CC=C3O2)CC1	-0.33561	-0.77065
CN1CCC[C@H]1CN1C=C(C(=O)N2CCN(CC2)C2=C(F)C=CC=C2)C2=C1C=C(Cl)C=C2	-0.33087	-0.79887
CN1CCC[C@@H](CN2CCNCC2)C1	-0.27699	-0.68105
C[C@@H](O[C@H]1OCC[C@@H](CN2CCN(CC2=O)C2CCN(C)CC2)[C@@H]1C1=CC=C(F)C=C1)C1=CC(=CC(=C1)C(F)(F)F)C(F)(F)F	-0.28337	-0.68764
CN1CCC(CN2CCOC[C@@H]2C(=O)NC2C3CC4CC(C3)CC2C4)C1	-0.27273	-0.67975
CN1CCN(CC2CCCC2)[C@H](C1)C(=O)NC1C2CC3CC(C2)CC1C3	-0.31474	-0.69305
CC(C)N1CC(C(C1)C1=CC=C(Cl)C=C1)C(=O)N1CCN(CC1)C1(CNCC2=CC3=CC=CC=C3N2C)CCCCC1	-0.29862	-0.6988
CC[C@H]1OC(=O)[C@H](C)[C@@H](O[C@H]2C[C@@](C)(OC)[C@@H](O)[C@H](C)O2)[C@H](C)[C@@H](O[C@@H]2O[C@H](C)C[C@@H]([C@H]2O)N(C)CCN2CCN(C[C@H]3CN(C(=O)O3)C3=CC=CC(F)=C3)CC2)[C@](C)(O)C[C@@H](C)CN(C)[C@H](C)[C@@H](O)[C@]1(C)O	-0.31585	-0.6886
CN1C(CC(CN2CCN(C)CC2)C1=O)C1=CC(C)=C(C)C=C1	-0.30838	-0.68254
CN1C(CC(CN2CCOCC2)C1=O)C1=CC=C(C=C1)C1=CC=CC=C1	-0.26109	-0.60634
CN1C(CC(CN2CCN(C)CC2)C1=O)C1=CC2=C(OCO2)C=C1	-0.32119	-0.64715
CN1CCN([C@@H]([C@@H]1CN)C1=CC=C(Cl)C=C1)C1=CC=C(Cl)C=C1Cl	-0.24821	-0.68049
CN1CCCC(CN2CCN(CC2)C(=O)NC2=CC=CC=C2)C1	-0.25287	-0.71473
CN1CCCC(CN2CCN(CC2)C(=O)NC2=CC=C(Br)C=C2)C1	-0.31135	-0.67228
CN1CCCC(CN2CCN(CC2)C(=O)NC2=CC=C(F)C=C2)C1	-0.27953	-0.67899
CN1CCCC(CN2CCN(CC2)C(=O)NC2=CC=C(Cl)C=C2)C1	-0.30006	-0.74465
CN1CCCC(CN2CCN(CC2)C(=O)NC2=CC=CC(Cl)=C2)C1	-0.22116	-0.53293
CN1CCCC(CN2CCN(CC2)C(=O)NC2=CC(C)=CC(C)=C2)C1	-0.27048	-0.66523
CN1CCCC(CN2CCN(CC2)C(=O)NC2=CC=C(C)C(Cl)=C2)C1	-0.25655	-0.68941
CN1CCCC(CN2CCN(CC2)C(=O)NC2=CC=C(C=C2)C(C)(C)C)C1	-0.25404	-0.52067
CN1CCCC(CN2CCN(CC2)C(=O)NC2=CC=C3C=CC=CC3=C2)C1	-0.29039	-0.68715
CN1CCCC(CN2CCN(CC2)C(=O)NC2=CC=C(F)C(Cl)=C2)C1	-0.25966	-0.58248
CN1CCN(C)C(CN2CCN(CC2)C(=O)NC2=CC=C(Cl)C(Cl)=C2)C1	-0.28193	-0.79984
COC1=CC(OC)=CC(NC(=O)N2CCN(CC3CCCN(C)C3)CC2)=C1	-0.31153	-0.69598
CN1CCCC(CN2CCN(CC2)C(=O)NC2=CC=C(Cl)C(F)=C2)C1	-0.28923	-0.61645
CN1CCCC(CN2CCN(CC2)C(=O)NC2=CC=C(F)C(F)=C2)C1	-0.3046	-0.62384
CN1CCCC(CN2CCN(CC2)C(=O)NC2=CC(Cl)=CC(Cl)=C2)C1	-0.32296	-0.67949
CN1CCCC(CN2CCN(CC2)C(=O)NC2=CC=C(OC3=CC=CC=C3)C=C2)C1	-0.26584	-0.49434
CN1CCCC(CN2CCN(CC2)C(=O)NC2=CC=CC(OC3=CC=CC=C3)=C2)C1	-0.30493	-0.60779
CCOC(=O)C1=CC=C(NC(=O)N2CCN(CC3CCCN(C)C3)CC2)C=C1	-0.25417	-0.58422
CN1CCCC(CN2CCN(CC2)C(=O)NC2=CC=C(C=C2)C(F)(F)F)C1	-0.29881	-0.71138
CN1CCCC(CN2CCN(CC2)C(=O)NC2=CC=C(OC(F)(F)F)C=C2)C1	-0.30721	-0.61865
CN1CCCC(CN2CCN(CC2)C(=O)NC2=CC=C(Cl)C(=C2)C(F)(F)F)C1	-0.29205	-0.60175
CN1CCCC(CN2CCN(CC2)C(=O)NC2=CC=C(C(Cl)=C2)C(F)(F)F)C1	-0.32512	-0.61998
CN1C=CC=C1CN1CCC[C@@H](CN2CCN(CC2)C(=O)NC2=CC(Cl)=C(Cl)C=C2)C1	-0.25567	-0.67753
COC1=C(OC)C=C(C=C1)C1C(CN2CCOCC2)CCN1C	-0.2869	-0.60238
COC(=O)CN1CCN(CC2CN(C3CCN(C)CC3)C(=O)O2)CC1	-0.33444	-0.75922
COC(=O)CCN1CCN(CC2CN(C3CCN(C)CC3)C(=O)O2)CC1	-0.27424	-0.72334
CN1CCN(CC2CNCCN2)CC1	-0.2537	-0.67732
CCN1C=C(C(O)=O)C(=O)C2=C1C=C(N1CCNC(CN3CCN(C)CC3)C1)C(F)=C2	-0.38467	-0.8763
CN1CCN(CC1CN)C1=CC=CC=C1	-0.28536	-0.52965
CN1CCOC(CN2C=CC3=C2C=CC=C3)C1	-0.30237	-0.70293
CN1CC(CN2C(C)=CC3=C2C=CC=C3)OCC1=O	-0.34179	-0.6847
CN1CCN(C(CN2CCCC2)C1)C(=O)C1CC(=O)C2=CC=CC=C12	-0.24072	-0.57995
CN1CCN(C(CN2CCCC2)C1)C(=O)C1CC(=O)C2=CC(Cl)=C(Cl)C=C12	-0.24987	-0.51081
CN1CC(CN2CCN(CC2)C2=CC=CC=C2)OC1=O	-0.27868	-0.65803
CN1CCOC(CN2C3=CC=CC=C3CCC3=CC=C(Cl)C=C23)C1	-0.24212	-0.66412
CN1CCOC(CN2C3=CC=CC=C3C3CC3C3=CC=C(Cl)C=C23)C1	-0.26183	-0.70076
COC1=CC=CC2=C1N(CC1CCCCC1)C=C2C(=O)N1CCN(C)C(C)C1	-0.24098	-0.65603
CN1CCN(CC2CNCCO2)CC1	-0.26063	-0.66524
CN1CCOC(CN2CCN(CC2)C(=O)OC(C)(C)C)C1	-0.32826	-0.66415
CN1CC(CN)OC[C@@H]1CC1=CC(Cl)=C(Cl)C=C1	-0.29523	-0.66149
CN1C[C@H](CN)OC[C@H]1CC1=CC(Cl)=C(Cl)C=C1	-0.32597	-0.65024
CN1C[C@@H](CN)OC[C@H]1CC1=CC(Cl)=C(Cl)C=C1	-0.24437	-0.59323
CN1CCCC(CN2CCN(CC2)C(=O)OC2=CC(Cl)=C(Cl)C=C2)C1	-0.33823	-0.64576
[H][C@]12C[C@@H](CN3CCN(CC3)C(C3=CC=CC=C3)C3=CC=CC=C3)CN(C)[C@]1([H])CC1=CC=CC(OC)=C1C2	-0.33266	-0.65321
CN1CCC(CC1)N1CC(CN2CCN(CCC(O)=O)CC2)OC1=O	-0.47286	-0.84572
COC(=O)CCCN1CCN(CC2CN(C3CCN(C)CC3)C(=O)O2)CC1	-0.25196	-0.72797
CN1CCC(CC1)N1CC(CN2CCN(CCCC(O)=O)CC2)OC1=O	-0.29741	-0.4571
COC(=O)CCCN1CCN(CC2CN(CCN3CCN(C)CC3)C(=O)O2)CC1	-0.29348	-0.45156
CN1CCN(CCN2CC(CN3CCN(CCCC(O)=O)CC3)OC2=O)CC1	-0.2403	-0.66788
CN1CCN(C(CN2CCCC2)C1)C(=O)CC1=CC=C(C)C=C1	-0.23657	-0.65892
CN1CCN(C(CN2CCCC2)C1)C(=O)C1CCC2=C1C=CC=C2	-0.27467	-0.59766
CN1CCN(C(CN2CCCC2)C1)C(=O)CC1=CC=CC2=C1C=CC=C2	-0.24487	-0.67334
CN1CCN(C(CN2CCCC2)C1)C(=O)C1CCCC2=C1C=CC=C2	-0.37621	-0.74243
CN1CCN(C(CN2CCCC2)C1)C(=O)C1CCC(=O)C2=CC=CC=C12	-0.33789	-0.69929
CN1CCN(C(CN2CCCC2)C1)C(=O)C1CCC2=C1C=CC(Cl)=C2	-0.35034	-0.63113
CN1CCN(C(CN2CCCC2)C1)C(=O)C1CC(=O)C2=C1C=CC(C)=C2	-0.25962	-0.67168
CN1CCN(C(CN2CCCC2)C1)C(=O)C1CC(=O)C2=C1C=CC(Cl)=C2	-0.26996	-0.60095
CN1CCN(C(CN2CCCC2)C1)C(=O)C1CCC2=C1C=C(Cl)C(Cl)=C2	-0.27986	-0.64501
CN1CCN(C(CN2CCCC2)C1)C(=O)C1CCCC2=CC(Cl)=CC=C12	-0.32623	-0.64224
CN1CCN(C(CN2CCCC2)C1)C(=O)C1CCC(=O)C2=CC(Cl)=CC=C12	-0.24371	-0.58401
CN1CCN(C(CN2CCCC2)C1)C(=O)C1CCCC2=CC(Cl)=C(Cl)C=C12	-0.25034	-0.45599
CN1CCN(C(CN2CCCC2)C1)C(=O)C1CCC(=O)C2=CC(Cl)=C(Cl)C=C12	-0.27541	-0.63192
CN1CCN(CC2CN(CC3=CC=CC=C3)C(=O)C2)CC1	-0.23974	-0.65316
CN1CCN(CC2(CC2(C2=CC=CC=C2)C2=CC=CC=C2)C(N)=O)CC1	-0.35828	-0.67304
CN1CCOC(CN2C3=C(C=CC=C3)C=CC3=C2C=C(Cl)C=C3)C1	-0.26815	-0.6842
CN1CCC[C@@H](CN2CCN(CC3=CC=CC=C3)CC2)C1	-0.28872	-0.67758
CC(C)N1C[C@H]([C@@H](C1)C1=CC=C(Cl)C=C1)C(=O)N1CCN(CC1)C1(CNCC2=CC3=CC=CC=C3N2C)CCCCC1	-0.24865	-0.65234
CN1CCN(C[C@@H]2CN(CC3=CC=CC=C3)C(=O)C2)CC1	-0.2617	-0.62235
[H][C@@]1(C[C@@](C)(OC)[C@@H](O)[C@H](C)O1)O[C@H]1[C@H](C)[C@@H](O[C@]2([H])O[C@H](C)C[C@@H]([C@H]2O)N(C)C)[C@@](C)(C[C@@H](C)[C@H](O)[C@H](C)N(C)C[C@@H](CN2CCOCC2)OC(=O)[C@@H]1C)OC	-0.26031	-0.659
[H][C@@]1(C[C@@](C)(OC)[C@@H](O)[C@H](C)O1)O[C@H]1[C@H](C)[C@@H](O[C@]2([H])O[C@H](C)C[C@@H]([C@H]2O)N(C)C)[C@@](C)(C[C@@H](C)[C@H](O)[C@H](C)N(C)C[C@@H](CN2CCNCC2)OC(=O)[C@@H]1C)OC	-0.31672	-0.8034
[H][C@@]1(C[C@@](C)(OC)[C@@H](O)[C@H](C)O1)O[C@H]1[C@H](C)[C@@H](O[C@]2([H])O[C@H](C)C[C@@H]([C@H]2O)N(C)C)[C@@](C)(C[C@@H](C)[C@H](O)[C@H](C)N(C)C[C@@H](CN2CCN(C)CC2)OC(=O)[C@@H]1C)OC	-0.3814	-0.76968
[H][C@@]1(C[C@@](C)(OC)[C@@H](O)[C@H](C)O1)O[C@H]1[C@H](C)[C@@H](O[C@]2([H])O[C@H](C)C[C@@H]([C@H]2O)N(C)C)[C@@](C)(C[C@@H](C)[C@H](O)[C@H](C)N(C)C[C@@H](CN2CCN(CC2)C(=O)OCC2=CC=CC=C2)OC(=O)[C@@H]1C)OC	-0.18941	-0.66082
[H][C@@]1(C[C@@](C)(OC)[C@@H](OC(=O)CCN2CCN(CC3CCCN(C)C3)CC2)[C@H](C)O1)O[C@H]1[C@H](C)[C@@H](O[C@]2([H])O[C@H](C)C[C@@H]([C@H]2O)N(C)C)[C@@](C)(C[C@@H](C)C(=O)N[C@H](C)[C@@H](O)[C@](C)(O)[C@@H](CC)OC(=O)[C@@H]1C)OC	-0.27547	-0.71553
CN1CCOC(CN2CCN(CC3=CC=CC=C3)CC2)C1	-0.36414	-0.70623
CN1CCN(C[C@H]2CC(=O)N(CC3=CC=CC=C3)[C@@H]2C2=CC=CC=C2)CC1	-0.28357	-0.79595
CN1CCN(CC2(CN3CCN(C)CC3)COC3=C(C2=O)C2=C(C=C3)C(C)=CC(=O)O2)CC1	-0.28593	-0.67344
CN1CCN(CC1)C1(CNCC2=CC3=C(C=CC=C3)N(C)C2=O)CCC=COC1	-0.26238	-0.66827
[H][C@]12C[C@@H](C(=O)N(CC3=CC4=C(C=CC=C4)N(C)C3=O)CC3(CCCC3)N3CCN(C)CC3)[C@]([H])(C1)C=C2	-0.27935	-0.6756
[H][C@]12C[C@@H](C(=O)N(CC3=CC4=C(NC3=O)C=CC=C4)CC3(CCCCC3)N3CCN(C)CC3)[C@]([H])(C1)C=C2	-0.29686	-0.81512
[H][C@@]12CC[C@@]([H])(C1)C(C2)C(=O)N(CC1=CC2=CC=CC=C2N(C)C1=O)CC1(CCCOC1)N1CCN(C)CC1	-0.30976	-0.63527
CN1C(=O)C(CN(CCN2CCN(CC3CC3)CC2C2=CC=CC=C2)C(=O)C2CCCCC2)=CC2=CC=CC=C12	-0.27827	-0.59275
CN1C(=O)C(CN(CCN2CCN(CC3CCC3)CC2C2=CC=CC=C2)C(=O)C2CCCCC2)=CC2=CC=CC=C12	-0.22566	-0.54024
CN1CCCC(C1)C(N1CCN(CC1)C(=O)OC(C)(C)C)C1=CC=CC=C1	-0.33613	-0.64479
CN1CCCC(C1)C(N1CCN(CC1)C(=O)CC(C1=CC=CC=C1)C1=CC=CC=C1)C1=CC=CC=C1	-0.24846	-0.59715
CN1C(=O)NC(NCC2CC2)=CC1=O	-0.27586	-0.61095
COC1=CC(OC)=C2C(OC(CN3CCN(C)CC3)(CN3CCN(C)CC3)C2=O)=C1	-0.29948	-0.61979
CN1CCN(CC1)C1=CC(NCC2CCCC2)=CC=C1	-0.26134	-0.71059
CN1C(=O)C(CN2CCOCC2)(CC2=CC=CC=C2)C2=CC=CC=C12	-0.3312	-0.69472
CN1C(=O)C(O)(CN2CCOCC2)C2=CC=CC=C12	-0.28003	-0.69867
CN1C2=C(C=C3N2CC(CN2CCOCC2)OC3=O)C(=O)N(C)C1=O	-0.25259	-0.7053
CN1CCN(CC2(CN)CC2)CC1	-0.2838	-0.79107
CN1CCN(CC2(CNC(=O)C3=CC(Br)=CC=C3N)CC2)CC1	-0.37218	-0.63866
CN1CCN(CC2(CN)CCCC2)CC1	-0.35026	-0.62429
CN1CCN(CC2(CN)CCCCC2)CC1	-0.28712	-0.62273
CN1CCN(CC2(CN)CCOCC2)CC1	-0.2479	-0.65378
CN1CCN(CC2N(CC3N(CCC4=C3C=CC=C4)C2=O)C(=O)C2CCCCC2)CC1	-0.3133	-0.54287
COC1=CC=C(C=C1)C1=CC(=O)N(C(=O)C1CN1CCN(C)CC1)C1=CC=CC=C1	-0.33143	-0.654
COC1=CC=C(C=C1)N1C(=O)C=C(C(CN2CCN(C)CC2)C1=O)C1=CC=C(OC)C=C1	-0.32354	-0.64395
CC(C)N1CCN(C)C(CN2CCCN(CC3=CC=CC=C3)CC2)C1	-0.33852	-0.70755
CN1CCN(C[C@@H]2CC3=CC=CC=C3CN2C(=O)C2=CC3=C(OC[C@H](COCC4=CC=CC=C4)O3)C=C2N2C=C(C(Cl)=O)C3=CC=CC=C23)CC1	-0.31485	-0.62772
CN1CCN(C[C@@H]2CC3=C(CN2C(=O)C2=CC4=C(OC(F)(F)O4)C=C2N2C=C(C(=O)N(C4=CC=CC=C4)C4=CC=C(OCC5=CC=CC=C5)C=C4)C4=CC=CC=C24)C=CC=C3)CC1	-0.25808	-0.48362
C[C@H]1N(CC2CN(C2)C(C2=CC=CC=C2)C2=CC=CC=C2)CCN(C)C1=O	-0.3071	-0.59813
C[C@H]1N(CC2CNC2)CCN(C)C1=O	-0.31451	-0.64368
CN1CCOC(CN2C=C(C(=O)NCC3CCC(F)(F)CC3)C3=C(Cl)C=CC=C23)C1	-0.33521	-0.70219
CN1CCOCC1CN1C=C(C(=O)NCC2CCC(F)(F)CC2)C2=C(Cl)C=CC=C12	-0.31827	-0.64235
CN1CCN(CC2CCNC2=O)CC1	-0.3557	-0.71633
CO[C@]1(C)C[C@H](O[C@H]2[C@H](C)[C@@H](O[C@@H]3O[C@H](C)C[C@@H]([C@H]3O)N(C)C)[C@](C)(O)C[C@@H](C)CN(C)C(=O)CCNC(=O)[C@@H]2C)O[C@@H](C)[C@@]1(O)CN1CCOCC1	-0.27524	-0.71685
CC1CN(C)CC(CN)O1	-0.36944	-0.90053
CN1CC(CN)OC(C)(C)C1	-0.31841	-0.60694
CC1COC(CN)CN1C	-0.27834	-0.62913
CN1CCN(CC2C(OCC2=C)N2CCN(C)CC2)CC1	-0.31521	-0.60328
CN1CCOC(CN2C(=O)NC3=C(C=CC=C3Br)C2=O)C1	-0.28931	-0.57004
CN1CCN(C[C@H]2CCCNC2)CC1	-0.25702	-0.60238
CN1CCN(C[C@@H]2CCCN(C2)C(=O)OC(C)(C)C)CC1	-0.26853	-0.4776
COC1=CC=C2C=C(N(C)C2=C1)C(=O)N1CCN(CC1)C(=O)CN1C[C@H](C)N(C[C@@H]1CN1CCOC[C@H]1C)C(=O)OC(C)(C)C	-0.23708	-0.46955
NC1=C(N)C=CC=C1	-0.30201	-0.77428
CN1N(C(=O)C(N)=C1C)C1=CC=CC=C1	-0.2046	-0.70787
CC1=CC=C(N)C(N)=C1	-0.33111	-0.65548
N[C@@H]1CCCC[C@H]1N	-0.25308	-0.64001
NC1=CC=C(Cl)C=C1N	-0.31659	-0.70112
CC1=CC(N)=C(N)C=C1C	-0.24378	-0.51793
NC1CCCCC1N	-0.31837	-0.66291
N[C@H]1CCCC[C@@H]1N	-0.42257	-0.79616
CN(C)C1=C(C)N(C)N(C1=O)C1=CC=CC=C1	-0.30571	-0.67751
NC1=C(N)C=C(Br)C=C1	-0.3015	-0.53844
NC1=CC(Cl)=C(Cl)C=C1N	-0.32856	-0.72433
NC1=C(NC2=CC=CC=C2)C=CC=C1	-0.27991	-0.72364
NC1=CC=C(C=C1N)C(O)=O	-0.24682	-0.6625
NC1=CC=C(F)C=C1N	-0.34571	-0.72191
COC1=CC=C(N)C(N)=C1	-0.29573	-0.52541
CNC1=CC=CC=C1N	-0.19057	-0.33947
CC1=CC=CC(N)=C1N	-0.25733	-0.64405
CC1(C)CC(N)CC(C)(CN)C1	-0.28242	-0.55759
CN[C@@H]1CCCC[C@H]1NC	-0.27546	-0.77188
NC1=CC=C(C=C1N)C(=O)C1=CC=CC=C1	-0.31922	-0.65888
NC1=C(N)C=C(C=C1)C(F)(F)F	-0.30573	-0.60874
COC(=O)C1=CC=C(N)C(N)=C1	-0.31163	-0.5675
NC1=C(N)C=C(F)C(F)=C1	-0.30281	-0.50599
CC(C)(C)OC(=O)NC1=CC=CC=C1N	-0.34787	-0.65373
NC1=C(Br)C=CC(Br)=C1N	-0.40549	-0.79308
N[C@H]1CCCC[C@H]1N	-0.29343	-0.59772
CCC(CC)O[C@@H]1C=C(C[C@H](N)[C@H]1NC(C)=O)C(O)=O	-0.267	-0.60961
NC1=CC=CC=C1N1C=CC=C1	-0.30094	-0.56031
COC1=C(CN[C@H]2CCCN[C@H]2C2=CC=CC=C2)C=CC=C1	-0.30753	-0.63429
CN[C@H]1CCCC[C@@H]1NC	-0.1888	-0.49884
COC1=CC(N)=C(N)C=C1OC	-0.41251	-0.88427
NC1=C(N)C=C(Br)C(Br)=C1	-0.27851	-0.68795
CCOC(=O)C1=CC=C(NC2CCCCC2)C(N)=C1	-0.26258	-0.67579
CC(=O)NC1=CC=CC=C1N	-0.24845	-0.54413
CNC1CCCCC1NC	-0.32021	-0.77716
NC1=C(N)C(=CC=C1)C(O)=O	-0.24969	-0.66402
CNC1=CC=CC=C1NC	-0.28612	-0.72454
NC1=CC=CC=C1NCC1=CC=CC=C1	-0.27528	-0.64071
CC(C)(C)OC(=O)N[C@@H]1CCCC[C@H]1N	-0.29243	-0.67089
NC1=CC=CC(Cl)=C1N	-0.30828	-0.69616
NC1CCN(CC2=CC=CC=C2)C1	-0.25381	-0.58298
CCOC(=O)C1=CC(N)=C(N)C=C1	-0.30707	-0.61022
NC1=CC=CC(O)=C1N	-0.3302	-0.76112
CN(C)C1=CC=CC=C1N	-0.27501	-0.75155
COC(=O)C1=CC=CC(N)=C1N	-0.2965	-0.71018
CC(C)(C)C1=CC(N)=C(N)C=C1	-0.33144	-0.66794
[H][C@@]1(CNC2=CC=CC=C2)CCCN1	-0.28218	-0.51192
NC1=CC=CC=C1N1CCOCC1	-0.27755	-0.71893
N[C@@H]1CCN(CC2=CC=CC=C2)C1	-0.40732	-1.10115
CC1=C(N)C(N)=C(C)C=C1	-0.31312	-0.62433
C(N[C@@H]1CCCC[C@H]1NCC1=CC=CC=C1)C1=CC=CC=C1	-0.46352	-0.88404
CN(C)[C@@H]1CCCC[C@H]1N	-0.3273	-0.58553
CC(C)(C)OC(=O)N[C@H]1CCCC[C@H]1N	-0.3417	-0.6009
CC1=CC=C(N)C(N)=C1C	-0.31299	-0.61634
N[C@H]1CCN(CC2=CC=CC=C2)C1	-0.31591	-0.65662
COC1=C(N)C(N)=C(OC)C=C1	-0.29846	-0.67699
NC1=C(N)C=C(O)C=C1	-0.35871	-0.65322
COC1=CC=CC(N)=C1N	-0.24489	-0.61471
NC1=CC=CC(F)=C1N	-0.19509	-0.34765
NC1=C(N)C(Cl)=CC(Cl)=C1	-0.31172	-0.69029
CCNC1=CC=CC=C1N	-0.30861	-0.66934
NC1=C(N)C(Br)=CC=C1	-0.35101	-0.71865
CC(C)(C)OC(=O)N[C@H]1CCCC[C@@H]1N	-0.29864	-0.55638
CC(C)(N)C1CCC(C)(N)CC1	-0.25726	-0.44993
CN(C)[C@H]1CCCC[C@@H]1N	-0.33373	-0.6922
NC1=CC=CC=C1NC1=CC=C(Cl)C=C1	-0.28686	-0.59188
CC1=CC(C)=C(N)C(N)=C1	-0.31664	-0.74684
CCOC1=CC(N)=C(N)C=C1	-0.22679	-0.46265
NC1=C(N)C(F)=C(F)C(F)=C1F	-0.3197	-0.63928
CNC1=C(N)C=C(C=C1)C(=O)OC	-0.30352	-0.88369
NC1=CC(F)=C(Cl)C=C1N	-0.24146	-0.65912
CN(C)[C@@H]1CCCC[C@H]1N(C)C	-0.36998	-0.92317
NC1=C(C=CC=C1)N1CCCCC1	-0.32547	-0.63029
NC1=C(NC2=CC=C(Br)C=C2)C=CC=C1	-0.28761	-0.53835
NC1=C(NC2=CC=CC=C12)C1=CC=CC=C1	-0.29536	-0.70481
CNC1=CC(Br)=CC=C1N	-0.30739	-0.73724
CN[C@H]1CN(CC2=CC=CC=C2)CC[C@H]1C	-0.27976	-0.77842
CC(C)NC1=CC=CC=C1N	-0.30534	-0.66975
NC1=CC=C(OC2=CC(N)=C(N)C=C2)C=C1N	-0.32909	-0.69003
NC1=C(N)C=C(I)C=C1	-0.35103	-0.61874
CC1=CC(Br)=CC(N)=C1N	-0.27704	-0.54978
CC1=CC=C(N2C=CC=C2)C(N)=C1	-0.2715	-0.53787
COC1=CC=C(NC2=C(N)C=CC=C2)C=C1	-0.26636	-0.68695
CC1=CC(N)=C(N)C=C1Cl	-0.2556	-0.48485
NC1=C(N)C(Br)=CC(Br)=C1	-0.24206	-0.5432
NC1=C(N)C=C(OC(F)(F)F)C=C1	-0.28407	-0.93651
NC1=CC(=CC(Br)=C1N)C(F)(F)F	-0.26877	-0.69288
NC1=C(C=CC=C1)N1CCCC1	-0.27264	-0.49674
NC1=CC=CC=C1NCCO	-0.26154	-0.52524
CCCNC1=CC=CC=C1N	-0.24881	-0.70308
NC1=C(C=CC=C1)N1C(=O)C2=C(C=CC=C2)C1=O	-0.25577	-0.56459
NC1=CC=CC=C1NC1CCCCC1	-0.27739	-0.71048
CNC1=C(N)C=C(C)C=C1	-0.25719	-0.66883
COC1=CC=C(N2C=CC=C2)C(N)=C1	-0.2909	-0.67911
NC1=C(N)C(F)=CC(F)=C1	-0.40368	-0.84665
NC1=CC(Cl)=CC=C1N1C=CC=C1	-0.38714	-0.80173
NC1=C(C=C(Cl)C=C1)N1C=CC=C1	-0.32858	-0.62046
CC(C)(C)OC(=O)N[C@@H]1CCCC[C@@H]1N	-0.26215	-0.66591
CC(C)(C)OC(=O)NC1=CC(F)=CC=C1N	-0.28201	-0.53019
CC(C)(C)OC(=O)NC1=C(N)C=C(F)C=C1	-0.2299	-0.75788
CC(=O)C1=CC=C(N)C(N)=C1	-0.26589	-0.51493
NC1CN(C1)C(C1=CC=CC=C1)C1=CC=CC=C1	-0.27713	-0.77458
NC1=C(Br)C(F)=C(F)C(Br)=C1N	-0.25668	-0.81354
NC1=CC=C(OC2=CC=CC=C2)C=C1N	-0.27379	-0.69678
CNC1=C(N)C=C(OC)C=C1	-0.27127	-0.69459
NC1=CC=C(Cl)C(Cl)=C1N	-0.36435	-0.54246
NC1=C(NC2=CC=CC=C2)C=C(Cl)C=C1	-0.36435	-0.54252
CNC1=CC=C(Br)C=C1N	-0.36435	-0.54252
CC1(C)CC(=O)C=C(C1)NC1=C(N)C=CC=C1	-0.36435	-0.54246
CNC1=C(N)C=CC(=C1)C(=O)OC	-0.41084	-0.82201
CN[C@@H]1CCN(CC2=CC=CC=C2)C1	-0.36435	-0.5426
NC1=C(N)C(F)=CC(Br)=C1	-0.36435	-0.5426
NC1CCCN(CC2=CC=CC=C2)C1	-0.27889	-0.70872
CNC1=C(N)C=C(C=C1)C(F)(F)F	-0.36799	-0.5166
CCCCNC1=CC=CC=C1N	-0.37781	-0.54569
CC1=CC(N)=C(NC(=O)OC(C)(C)C)C=C1C	-0.37781	-0.54526
N[C@@H]1CCCC[C@H]1N1CCCCC1	-0.31098	-0.54421
NC1=CC=CC(=C1N)C(F)(F)F	-0.38799	-0.53706
NC1=C(C=CC(=C1)C(F)(F)F)N1CCOCC1	-0.38456	-0.56247
CC(C)(C)OC(=O)N1CCN(CC1)C1=CC=CC=C1N	-0.42965	-0.61039
NC1=C(N)C(F)=C(F)C=C1	-0.397	-0.57936
CNC1=C(Br)C=CC=C1N	-0.4325	-0.8173
NC1=CC=C(Br)C(F)=C1N	-0.27994	-0.7081
CNC1=CC(Cl)=CC=C1N	-0.28512	-0.66725
CN1CCN(CC1)C1=CC=CC=C1N	-0.30293	-0.61479
C[C@H]1CC[C@@H](N)CN1C(=O)OCC1=CC=CC=C1	-0.40241	-0.62165
CNC1=C(N)C=CC(C)=C1	-0.38531	-0.56237
CNC1=CC=C(Cl)C=C1N	-0.50248	-0.82981
NC1=CC(Cl)=CC=C1NC1=C(C=CC=C1)C(O)=O	-0.3763	-0.62102
NC1=C(NCC2=CC=C(Cl)C=C2)C=CC=C1	-0.32825	-0.8023
COC(=O)C1=CC(N)=C(NCC2=CC=CC=C2)C=C1	-0.3675	-0.54405
NC1=CC(F)=CC=C1N1C=CC=C1	-0.41913	-0.71261
CN(C)CCNC1=CC=CC=C1N	-0.39355	-0.53474
N[C@H]1CCCC[C@@H]1N1CCCCC1	-0.36781	-0.54011
NC1=CC=CC=C1NC1=CC=C(F)C=C1	-0.25575	-0.55205
NC1=C(C=CC=C1)N1C2=CC=CC=C2C2=C1C=CC=C2	-0.36785	-0.54925
CC1=CC(N)=C(N)C(Br)=C1	-0.3684	-0.56773
NC1=C(N)C=C(Br)C(F)=C1	-0.39355	-0.53466
NC1=CC(=CC=C1N1CCCCC1)C(F)(F)F	-0.39355	-0.53466
CC(C)(C)OC(=O)NC1CCCCC1N	-0.397	-0.57936
COC(=O)C1=CC(Br)=CC(N)=C1N	-0.33907	-0.5872
CC1=CC=C(C)N1C1=C(N)C=CC=C1	-0.32679	-0.60525
NCC1(N)CCCCC1	-0.32679	-0.60525
NC1=C(NCC2=CC=C(F)C=C2)C=CC=C1	-0.36744	-0.54675
NC1=CC(Cl)=C(C=C1N)C(F)(F)F	-0.36671	-0.54841
CNC1CN(CC2=CC=CC=C2)CCC1C	-0.36807	-0.54838
COC1=CC(N)=C(NC(C)=O)C=C1	-0.39699	-0.68343
CN(C1=CC=CC=C1)C1=CC=CC=C1N	-0.39808	-0.77209
O=C1C(=O)C(NC2=CC=CC=C2)=C1NC1=CC=CC=C1	-0.3947	-0.64077
CN[C@H]1CCN(CC2=CC=CC=C2)C1	-0.31507	-0.64843
CC(=O)NC1=CC=C(C)C=C1N	-0.29683	-0.51224
CC(C)(C)NC1=CC=CC=C1N	-0.36435	-0.5426
COC1=CC=C(CNC2=C(N)C=CC=C2)C=C1	-0.27947	-0.70812
CNC1=C(N)C=C(C=C1)C(O)=O	-0.2795	-0.70827
NC1=CC=C(OCC2=CC=CC=C2)C=C1N	-0.44874	-0.6412
NC1=CC(=CC(Cl)=C1N)C(F)(F)F	-0.44874	-0.64121
CNC1=C(N)C=C(F)C=C1	-0.27756	-0.61981
CCN(CC)C1=C(N)C=CC=C1	-0.30992	-0.74906
NC1=C(NC2=CC=CC=C2)C=CC(Cl)=C1	-0.34332	-0.6768
NC1=C(N)C=C(CO)C=C1	-0.35749	-0.749
N[C@@H]1CCN(C1)C(=O)OCC1=CC=CC=C1	-0.34158	-0.62575
NC1=C(N)C=C(I)C(I)=C1	-0.27436	-0.70402
NC1=C(N)C(Br)=CC(F)=C1	-0.41132	-0.73898
CCNC1=CC(Br)=CC=C1N	-0.38847	-0.53514
CCCCC1=CC(N)=C(N)C=C1	-0.37547	-0.53393
CN(C)C1CCCCC1N(C)C	NA	NA
NC1=CC(Cl)=CC=C1NCC1=CC=CC=C1	-0.36578	-0.53653
NC1=C(C=CC(=C1)C(F)(F)F)N1C=CC=C1	-0.36675	-0.5161
NC1=CC(Cl)=C(Br)C=C1N	-0.36981	-0.51767
NC1=CC=CC=C1NC(=O)NC1=CC=CC=C1	-0.36519	-0.5032
COC(=O)C1=CC(N)=C(NC2=CC=CC=C2)C=C1	-0.38749	-0.53655
CN[C@@H]1CCCC[C@@H]1NC	-0.3662	-0.52192
CN(C)[C@@H]1CCCC[C@H]1NC(=O)NC1=CC(=CC(=C1)C(F)(F)F)C(F)(F)F	-0.36464	-0.49651
CC(C)(C)OC(=O)NC1=CC=C(Br)C=C1N	-0.36772	-0.51638
NC1=CC=CC=C1N1CCC2=C(C1)C=CC=C2	-0.36168	-0.50832
CCOC1=CC=CC(N)=C1N	-0.38338	-0.53033
NC1=CC(Br)=CC=C1NCC1=CC=CC=C1	-0.3669	-0.52124
NC1=CC=CC=C1NC1=CC=CC=C1F	-0.36435	-0.54246
CC1=CC(N)=C(NC(=O)C2=CC=CC=C2)C=C1	-0.41293	-0.56612
NC1=CC(Br)=CC(=C1N)C(F)(F)F	-0.31025	-0.58972
N[C@@H]1CCCN(CC2=CC=CC=C2)C1	-0.31016	-0.58895
N[C@H]1CN(CC[C@@H]1O)C(=O)OCC1=CC=CC=C1	-0.3535	-0.56651
C[C@@H]1CC[C@@H](N)CN1C(=O)OCC1=CC=CC=C1	-0.32506	-0.5751
CN(C)[C@H]1CCCC[C@@H]1N(C)C	-0.38959	-0.53801
NC1=C(N)C(Cl)=CC(Br)=C1	-0.43574	-0.62906
NC1CCN(C1)C(=O)OCC1=CC=CC=C1	-0.40715	-0.6944
COC1=CC=C(NC(=O)OC(C)(C)C)C(N)=C1	-0.38365	-0.53235
COC(=O)C1=CC=C(NC(C)C)C(N)=C1	-0.39068	-0.72645
CCOC(=O)C1=C(N)CN(CC2=CC=CC=C2)CC1	-0.31052	-0.53386
CC(C)(C)OC(=O)NC1=C(N)C=C(Cl)C=C1	-0.26368	-0.58095
CN1CCN(CC1)C1=C(N)C=C(Br)C=C1	-0.30895	-0.52387
NC1=C(C=CC=C1)N1C(=O)CCC1=O	-0.34028	-0.58926
NC1=C(NC2=CC(=CC=C2)C(F)(F)F)C=CC=C1	-0.25838	-0.54276
CCN(CC)C1CCC(N)CC1	-0.31152	-0.52849
NC1=C(N)C(OCC2=CC=CC=C2)=CC=C1	-0.31152	-0.52849
CNC1CCN(CC2=CC=CC=C2)C1	-0.36808	-0.63546
CNC1=C(N)C=CC(F)=C1	-0.30992	-0.74905
COC(=O)C1=CC=C(N)C(N)=C1OC	-0.34464	-0.76686
NCC1(COC1)N(CC1=CC=CC=C1)CC1=CC=CC=C1	-0.36256	-0.51921
CC1CCC(N)CN1C(=O)OCC1=CC=CC=C1	-0.36435	-0.54275
CNC1=C(NC(=O)OCC2C3=CC=CC=C3C3=C2C=CC=C3)C=C(C=C1)C(O)=O	-0.38799	-0.53708
O=C1[C@H](C[C@H]2CO[C@@H](N12)C1=CC=CC=C1)N(CC1=CC=CC=C1)CC1=CC=CC=C1	-0.43632	-0.62078
CN1CCN(CCOC2=CC=C(N)C=C2)CC1	-0.40617	-0.5836
CCOC(=O)C1=CC(N)=C(NC)C=C1	-0.36435	-0.54246
NC1=C(NCC2=CC=CC=C2)C=CC(=C1)C(F)(F)F	-0.38025	-0.55602
NC1=C(N)C(Br)=CC(Cl)=C1	-0.39055	-0.68832
N[C@H]1CCN(C1)C(=O)OCC1=CC=CC=C1	-0.42228	-0.58969
COC(=O)C1(N)CCN(CC2=CC=CC=C2)C1	-0.40868	-0.7225
CCCCNC1=CC=C(C=C1N)C(=O)OC	-0.43251	-0.70386
N[C@@H]1CCCC[C@H]1N1CCCC1	-0.41069	-0.5868
COC(=O)C1=CC(N)=C(NC2CCCCC2)C=C1	-0.36435	-0.54252
CC(C)(C)OC(=O)NC1=C(N)C=C(C=C1)C(F)(F)F	-0.36435	-0.54246
NC1CCCN(C1)C(=O)OCC1=CC=CC=C1	-0.36435	-0.54246
NC1=C(NC(=O)OCC2C3=C(C=CC=C3)C3=C2C=CC=C3)C=C(C=C1)C(O)=O	-0.36435	-0.54246
N[C@@H]1CCCN(C1)C(=O)OCC1=CC=CC=C1	-0.40686	-0.58656
CNC1=CC=CC=C1N(C)C	-0.43079	-0.6325
NC1=CC=C(C=C1N)C(=O)C1=CC=C(F)C=C1	-0.34179	-0.62033
CCOC1=CC=C(NC(C)=O)C(N)=C1	-0.38725	-0.53194
CN(C)C1(CN)CCCCC1	-0.37746	-0.91762
NC1=CC=C(OC2=CC=C(N)C(N)=C2)C=C1	-0.32477	-0.61207
NC(=O)C1(CCCCC1)NC1=CC=CC=C1	-0.36256	-0.51911
COCCNC1=C(N)C=CC=C1	-0.36585	-0.51905
CC1=C(Cl)C=CC(N)=C1N	-0.36632	-0.53715
COC(=O)C1=C(OC)C=C(N)C(N)=C1	-0.36578	-0.51706
NC1=C(NC2=CC(Cl)=CC=C2)C=CC=C1	-0.41007	-0.6925
NC1=C(NC2=C(Cl)C=CC=C2)C=CC=C1	-0.32906	-0.65124
COC1=CC(N)=C(N)C=C1Br	-0.37781	-0.54533
CC1=C(Br)C=CC(N)=C1N	-0.37781	-0.54558
CC(C)(C)OC(=O)N[C@@H]1CCCC(F)(F)[C@@H]1N	-0.368	-0.55022
NC1=CC=C(F)C=C1NC1CC1	-0.38713	-0.56877
[H][C@]1(CNC2=CC=CC=C2)CCCN1	-0.37366	-0.60676
NC1CCN(C1)C1=CC=CC=C1	-0.34944	-0.59614
NC1=C(NC2CCCC2)C=CC=C1	-0.30381	-0.53069
CC1=C(N)C(N)=CC(Cl)=C1	-0.29089	-0.49398
NC1=CC(Br)=C(C=C1N)C(F)(F)F	-0.31438	-0.76355
CNC1=C(N)C(F)=CC=C1	-0.3989	-0.58514
CC1=CC(NC(=O)OC(C)(C)C)=C(N)C=C1	-0.43353	-0.61749
NC1=C(N)C(Cl)=C(Br)C=C1	-0.36751	-0.54655
NC1=C(N)C=C(I)C(Cl)=C1	-0.36595	-0.53774
CC(C)(C)OC(=O)NCC1(N)CCCCC1	-0.36651	-0.54115
CC1=CC=C(C=C1)C(=O)NC1=C(N)C=CC=C1	-0.38238	-0.60821
CNC1=C(C)C=CC=C1N	-0.42089	-0.72556
CCNC1=C(N)C=C(C)C=C1	-0.4205	-0.64423
CC1=C(NC2=C(N)C=CC=C2)C=CC=C1	-0.35018	-0.62608
CC1=CC(N)=C(N)C=C1F	-0.34427	-0.64499
COC(=O)[C@@H]1C[C@@H](N)CN1C(=O)OCC1=CC=CC=C1	-0.35535	-0.65077
COC(=O)C1=CC(N)=C(NC2CCCC2)C=C1	-0.29368	-0.67567
N[C@H]1CCCN(CC2=CC=CC=C2)C1	-0.36476	-0.68913
COC(=O)C1=CC(F)=CC(N)=C1N	-0.34878	-0.64199
CC(C)NC1=C(N)C=C(Br)C=C1	-0.31645	-0.64623
NC1=CC=C(Br)C=C1NC1CC1	-0.27759	-0.70393
CCNC1=C(N)C=CC(OC)=C1	-0.28176	-0.70844
C[C@H]1CC[C@H](N)CN1C(=O)OCC1=CC=CC=C1	-0.32873	-0.59722
COC(=O)C1=CC=C(N)C(NCCN(C)C)=C1	-0.28579	-0.5224
NC1=C(C=CC(Br)=C1)N1CCOCC1	-0.37758	-0.51751
CC1CCCCN1C1=C(N)C=CC=C1	-0.37758	-0.51751
CC1=C(Br)C=C(N)C(N)=C1C	-0.37758	-0.51743
CN(C(C)=O)C1=C(N)C=CC=C1	-0.3777	-0.5375
CNC1=C(Cl)C=CC=C1N	-0.38796	-0.5139
CC(C)C1=CC(N)=C(N)C=C1	-0.3777	-0.53749
CNC1CN(C1)C(C1=CC=CC=C1)C1=CC=CC=C1	-0.3777	-0.5375
NC1=CC(F)=C(F)C(F)=C1N	-0.38796	-0.51379
CCCNC1=C(N)C=C(C=C1)C(F)(F)F	-0.38796	-0.5139
NC1=CC=CC(CO)=C1N	-0.36725	-0.54256
CCNC1=C(N)C=C(C=C1)C(=O)OC	-0.35036	-0.76374
NC1=C(C=CC(=C1)C(F)(F)F)N1CCCC1	-0.36653	-0.54472
CN(C(=O)OC(C)(C)C)C1=CC=CC=C1N	-0.36653	-0.54472
COC1=CC(Br)=CC(N)=C1N	-0.36222	-0.52118
N[C@H]1CCCN(C1)C(=O)OCC1=CC=CC=C1	-0.36443	-0.53997
NC1=C(NC2=C(F)C=C(F)C=C2)C=CC=C1	-0.30362	-0.62168
CNC1=CC=CC(Br)=C1N	-0.33458	-0.59332
NC1=CC=C(F)C(F)=C1NC1CC1	-0.3067	-0.61662
CC(=O)N1CCN(CC1)C1=C(N)C=CC=C1	-0.39416	-0.56964
CC(=O)NC1=CC=C(Cl)C=C1N	-0.34856	-0.59141
CCOC(=O)CC1=CC(N)=C(N)C=C1	-0.3778	-0.54526
CNC1=CC=CC(OC)=C1N	-0.3778	-0.54576
COC1=CC=C(N)C(NC(=O)OC(C)(C)C)=C1	-0.33745	-0.69035
CC1=C(F)C=CC(N)=C1N	-0.30329	-0.66092
CN1CCN(CC1)C1=C(N)C=C(C=C1)C(F)(F)F	-0.38969	-0.72602
N[C@H]1CN(C[C@H]1CO)C(=O)OCC1=CC=CC=C1	-0.39206	-0.71951
CCNC1=CC(F)=CC=C1N	-0.35991	-0.52025
NC1CN(CCNC1=O)C(=O)OCC1=CC=CC=C1	-0.36661	-0.54244
CC(C)(C)OC(=O)N1CCN(CC1)C1=C(N)C=C(C=C1)C(F)(F)F	-0.36661	-0.54244
C[C@@H]1[C@H](N)CCCN1C(=O)OCC1=CC=CC=C1	-0.35691	-0.65909
NC1=CC=CC=C1NCC1CC1	-0.35638	-0.66002
CN(C)[C@H]1CCCC[C@@H]1NC(=O)NC1=CC(=CC(=C1)C(F)(F)F)C(F)(F)F	-0.35158	-0.70273
COC(=O)C1=CC=C(N)C(NC2CC2)=C1	-0.34279	-0.58482
N[C@H]1C[C@H](F)CN(C1)C(=O)OCC1=CC=CC=C1	-0.32156	-0.69452
NC1CCN(C1=O)C1=CC=CC=C1	-0.32072	-0.68823
NC1=C(C=CC(Cl)=C1)N1CCCC1	-0.37732	-0.60675
CN[C@H]1CCCC[C@@H]1N(C)C	-0.37732	-0.60675
CC(C)C(=O)NC1=CC=CC=C1N	-0.37732	-0.60675
CNC1=CC=CC(C)=C1N	-0.34611	-0.68334
CCNC1=CC=C(Br)C=C1N	-0.33131	-0.64807
CN(CC1=CC=CC=C1)C1=C(N)C=CC=C1	-0.36435	-0.54246
NC1=C(NCC2=CC=CC=C2)C=CC(=C1)C(O)=O	-0.36435	-0.54296
CN(C)C1=C(N)C=C(Cl)C=C1	-0.37548	-0.58251
NCCNC1=C(N)C=CC=C1	-0.37112	-0.761
NC1=CC(Cl)=C(Cl)C(Br)=C1N	-0.36125	-0.73237
CC(C)CNC1=CC=CC=C1N	-0.36986	-0.59443
CC1CCN(CC1)C1=C(N)C=CC=C1	-0.31669	-0.63614
CC1=CC(N)=C(NC(=O)OC(C)(C)C)C=C1	-0.34086	-0.62638
C(NC1CCN(CC2=CC=CC=C2)C1)C1=CC=CC=C1	-0.28965	-0.64411
NC1=C(N)C(Br)=C(F)C(F)=C1	-0.38062	-0.79184
N[C@@H]1CN(CC2=CC=CC=C2)CC11CC1	-0.35045	-0.67865
CC(C)(C)OC(=O)NC1=C(N)C=C(I)C=C1	-0.25987	-0.5887
CCN(CC)C1=C(N)C=C(C=C1)C(F)(F)F	-0.35844	-0.6014
COC(=O)C1=CC(N)=C(N)C(Cl)=C1	-0.35844	-0.56829
NC1=CC=C(OC(F)F)C=C1N	-0.35844	-0.6014
CCCNC1=C(N)C=C(C=C1)C(=O)OC	-0.3589	-0.54273
NC1=CC=CN(CC2=CC=CC=C2)C1=O	-0.36093	-0.6055
COC1=CC(N)=C(NCC2CC2)C=C1	-0.36093	-0.60549
NC1=CC=CC=C1NCC1CCCCC1	-0.36028	-0.53345
CCOC(=O)C1=CC(NCC2=CC=CC=C2)=C(NC2CCCCC2)C=C1	-0.36028	-0.53054
C[C@@H]1CC[C@H](N)CN1C(=O)OCC1=CC=CC=C1	-0.36684	-0.54206
CNC1=C(N)C(F)=CC(Br)=C1	-0.36967	-0.77526
CC(C)NC1=CC(Br)=C(F)C=C1N	-0.36641	-0.54864
CNC1=CC(Br)=C(F)C=C1N	-0.36639	-0.54092
NC1=C(C=CC(Cl)=C1)N1CCCCC1	-0.3691	-0.55152
NC1=C(C=CC(Cl)=C1)N1CCOCC1	-0.33247	-0.53776
CNC1CCCN(CC2=CC=CC=C2)C1	-0.38128	-0.55525
CC1CC(N)C(=O)N1C1=CC=CC=C1	-0.36435	-0.5426
NC1=C(N)C(Cl)=C(Cl)C=C1Cl	-0.36435	-0.5426
CC1=CC(N)=C(C=C1)N1CCCCC1	-0.36256	-0.51929
NC1=C(C=CC=C1)N1CCCC1=O	-0.39684	-0.79791
NC1=CC(F)=C(C=C1N)C(F)(F)F	-0.28242	-0.70367
CC1(N)CCN(CC2=CC=CC=C2)C1	-0.32029	-0.71619
CN(C)C1=CC=C(C=C1N)C(F)(F)F	-0.38444	-0.51316
CC(C)(C)C1=CC=C(C=C1)C(=O)NC1=CC=CC=C1N	-0.30708	-0.50562
CCNC1=CC=C(C=C1N)C(=O)OCC	-0.28505	-0.55441
CC(C)(C)OC(=O)N1C[C@H](O)[C@H](C1)NCC1=CC=CC=C1	-0.32605	-0.45914
NC1(CCN(CC2=CC=CC=C2)C1)C(O)=O	-0.34688	-0.64255
COC1=CC(N)=C(N)C(OC)=C1	-0.35667	-0.66718
NC1=CC(F)=CC(C(O)=O)=C1N	-0.32732	-0.54307
COC1=C(OCCCN2CCN(C)CC2)C=C(N)C=C1	-0.31163	-0.55174
CCNC1=CC=CC(F)=C1N	-0.29493	-0.62284
CC1=CC(F)=CC(N)=C1N	-0.29064	-0.56667
NC1=CC(=CC=C1N1CCCCCC1)C(F)(F)F	-0.3331	-0.61564
CC(C)(C)OC(=O)NC1=CC(F)=C(F)C=C1N	-0.31698	-0.61483
CC1=CC(NC2=C(N)C=CC=C2)=CC=C1	-0.28777	-0.63057
CC(C)(C)NC1=C(N)C=CC(Br)=C1	-0.43117	-0.72279
N[C@@H]1CN(CC[C@H]1O)C(=O)OCC1=CC=CC=C1	-0.37978	-0.64238
COC(=O)C1=CC(N)=C(C=C1)N1C=CC=C1	-0.25999	-0.51378
NC1CN(C1)C(=O)OCC1=CC=CC=C1	-0.33562	-0.58941
CCOC(=O)C1=CC(N)=C(NC(C)C2=CC=CC=C2)C=C1	-0.36525	-0.68993
CCNC1=C(N)C=CC(=C1)C(=O)OC	-0.28739	-0.6076
COC1=CC(N)=C(N)C=C1C	-0.26268	-0.5351
CN[C@@H]1CCCC[C@H]1N(C)C	-0.26652	-0.52472
CC(C)(C)C1=CC=CC(N)=C1N	-0.31253	-0.62179
CCNC1=CC=C(F)C=C1N	-0.29021	-0.61614
CCCOC1=CC=C(N)C(N)=C1	-0.3135	-0.62748
NC1=C(NC2=CC=CC=C2)C=CC(=C1)C(F)(F)F	-0.3308	-0.64987
NC1CCCCN(CC2=CC=CC=C2)C1	-0.25891	-0.50634
CC(C)NC1=CC=C(Cl)C=C1N	-0.28899	-0.65479
COC1=CC(N)=C(N)C=C1F	-0.30236	-0.60576
CC1(N)CN(C1)C(C1=CC=CC=C1)C1=CC=CC=C1	-0.31864	-0.47533
N[C@H]1CCN(CCC2=CC=CC=C2)C1	-0.3013	-0.60966
COC(=O)C1=C(F)C=CC(N)=C1N	-0.28051	-0.55245
NC1CN(CC2=CC=CC=C2)C1	-0.29493	-0.62284
N[C@H]1CCCCN(CC2=CC=CC=C2)C1=O	-0.29064	-0.56667
NC1CCCN(C1)C1=CC=CC=C1	-0.26879	-0.57797
COC1=CC=CC=C1N1CCC(N)C1	-0.29064	-0.58055
CC(C)(C)OC(=O)N1CCC(C1)NC1=CC=CC=C1	-0.2872	-0.58862
NC1=CC(=CC=C1NC1CCCCC1)C(O)=O	-0.31782	-0.60604
CC(NC1=CC=CC=C1N)C1=CC=CC=C1	-0.33807	-0.85643
CC1CN(CC2=CC=CC=C2)CC1N	-0.3173	-0.47765
COC(=O)C1=C(Cl)C=C(N)C(N)=C1	-0.33241	-0.53232
NC1=C(C=CC(F)=C1)N1CCCCC1	-0.27852	-0.61156
NC1=C(C=CC=C1)N1CCOC1=O	-0.31021	-0.49286
NC1=C(N)C=C(OC(F)(F)F)C(Cl)=C1	-0.28273	-0.56151
NC1=C(N)C(F)=C(F)C(Br)=C1	-0.28256	-0.56178
COC1=C(N)C(N)=CC=C1Br	-0.35156	-0.61646
NC1=CC=CC=C1NCC(F)(F)F	-0.35714	-1.02989
CC1CCN(CC2=CC=CC=C2)CC1N	-0.27003	-0.5549
COC1=CC=C(NC2=C(N)C=CC(Br)=C2)C=C1	-0.32545	-0.76383
COC(=O)C1=CC(N)=C(NC(C)(C)C)C=C1	-0.31923	-0.58882
CC1=CC=C(C=C1)C(=O)C1=C(N)C2=CC=CC=C2N1	-0.39014	-0.592
CN[C@H]1CCCC[C@@H]1N(C)C(=O)OC(C)(C)C	-0.28712	-0.56139
C1CC(CN1)NC1=CC=CC=C1	-0.31817	-0.57344
C(NC1CN2CCC1CC2)C1=CC=CC=C1	-0.34658	-0.63447
NC1CN(C(=O)C1)C1=CC=CC=C1	-0.2817	-0.54003
CC1=CC=C(C=C1)N1CCC(N)C1=O	-0.27057	-0.51775
NC1=CC=CC=C1N1CCN(CC1)C1=C(N)C=CC=C1	-0.3054	-0.58834
NC1=C(N2CCOCC2)C(Cl)=CC=C1	-0.32581	-0.53723
NC1=CC(=CC=C1N1CCOCC1)C(O)=O	-0.29558	-0.54287
NC1=C(C=CC(=C1)C(O)=O)N1CCCCC1	-0.38234	-0.87585
COC1=C(Cl)C=C(N)C(N)=C1	-0.30848	-0.44605
NC1=C(N2CCCCC2)C(Cl)=CC=C1	-0.23501	-0.5133
CC(=O)NC1=CC=C(Br)C=C1N	-0.30479	-0.68343
CC1=CC=CC=C1CNC1=CC=CC=C1N	-0.24528	-0.46889
COC(=O)C1=CC=C(OC2=CC=C(N)C(N)=C2)C=C1	-0.37727	-0.68444
CNC1=C(N)C=C(C=C1)C(C)=O	-0.30532	-0.58151
CC(=O)NC1=C(N)C=CC(C)=C1	-0.38278	-0.7485
CC(=O)NC1=C(N)C=C(C=C1)C(F)(F)F	-0.37748	-0.68266
CCCC1=CC(N)=C(N)C=C1	-0.2642	-0.46184
CC(=O)NC1=C(N)C=CC(Cl)=C1	-0.26432	-0.51323
NC1(CCN(CC2=CC=CC=C2)C1)C1=CC=CC=C1	-0.26795	-0.51211
CC(C)OC(=O)C1=CC(N)=C(N)C=C1	-0.26863	-0.42206
CC(C)(C)OC(=O)C1=CC=C(N)C(N)=C1	-0.30297	-0.42665
CC(C)(N)[C@H]1CC[C@@](C)(N)CC1	-0.37693	-0.72305
CC(C)NC1=C(N)C=CC(F)=C1	-0.32374	-0.58401
CCCNC1=CC=C(F)C=C1N	-0.26542	-0.52962
N[C@@H]1CN(CC2=CC=CC=C2)C(=O)C11CC1	-0.28102	-0.48921
NC1=CC=CC=C1N1CCN(CC2=CC=CC=C2)CC1	-0.37675	-0.63122
COC(=O)C1=C(C)C=CC(N)=C1N	-0.25784	-0.49631
C1CNCC(C1)NC1=CC=CC=C1	-0.33652	-0.59411
COC(=O)C1=CC(N)=C(NC2CC2)C=C1	-0.3373	-0.61589
CCOC(=O)C1=CC=C(NC2CCCC2)C(N)=C1	-0.31036	-0.53323
CC(C)C1=C(N)C(=O)N(N1C)C1=CC=CC=C1	-0.30322	-0.59874
C(N(CC1=CC=CC=C1)C1CNC1)C1=CC=CC=C1	-0.2258	-0.50935
N[C@@H]1CCCC[C@@H]1NC(=O)OCC1=CC=CC=C1	-0.34772	-0.72211
N[C@@H]1CN(C[C@@H]1CO)C(=O)OCC1=CC=CC=C1	-0.25835	-0.45698
NC1=C(N)C(Cl)=CC(F)=C1	-0.32232	-0.63917
COC(=O)C1=CC(N)=C(NC(=O)OC(C)(C)C)C=C1	-0.21951	-0.48673
COC(=O)C1=C(F)C=C(N)C(N)=C1	-0.32801	-0.55167
NC1=C(NC(=O)C2=CC=C(C=C2)C(F)(F)F)C=CC=C1	-0.39362	-0.80616
CCCNC1=CC(F)=CC=C1N	-0.27954	-0.61929
NC1=CC=C(C=C1N)C1CC1	-0.3116	-0.46506
CC(C)(C)OC(=O)N[C@@H]1[C@@H](N)CCCC1(F)F	-0.26118	-0.46071
NC1=CC=CC=C1NC1CCC1	-0.33279	-0.71771
COC1=CC(Br)=C(N)C(N)=C1	-0.32183	-0.92387
NC1CN(CC1CO)C(=O)OCC1=CC=CC=C1	-0.29224	-0.56381
COC(=O)C1=C(C)C=C(N)C(N)=C1	-0.31022	-0.66768
CCCCOC1=C(OC)C=C(C=C1OC)C(=O)NCC1(CCOCC1)N(C)C	-0.30864	-0.44124
CC(C)(C)OC(=O)N1CC(C1)NC1=CC=CC=C1	-0.27516	-0.46815
NC1=C(C=C(F)C=C1)N1CCOCC1	-0.2603	-0.51662
COC(=O)C1=CC(N)=C(N)C(OC)=C1	-0.31315	-0.56397
CC1=CC=CC(NC(=O)OC(C)(C)C)=C1N	-0.33696	-0.59277
NC1=C(N)C(F)=C(Br)C(F)=C1	-0.35466	-0.72732
COC(=O)C1=CC(NC(C)C)=C(N)C=C1	-0.27071	-0.61526
CC1=CC=C(N)C(N)=C1Br	-0.43934	-0.77576
CNC1=C(F)C(F)=C(Br)C=C1N	-0.3555	-0.64174
NC1=C(NC(=O)CN2CCCC2)C=CC=C1	-0.30152	-0.70607
NC1CCN(C1=O)C1=CC=C(Cl)C=C1	-0.23926	-0.46008
CN1N(C(=O)C(N([13CH3])[13CH3])=C1C)C1=CC=CC=C1	-0.30947	-0.4438
CC(=O)C1=CC=C(N2CCCCC2)C(N)=C1	-0.2366	-0.46272
NC1=C(N)C(I)=CC=C1	-0.27359	-0.74887
CC1=C(Cl)C(N)=C(N)C=C1	-0.40007	-0.91318
CCNC1=C(Cl)C=CC=C1N	-0.31197	-0.46542
CC1=CC(N)=C(N)C(Cl)=C1	NA	NA
CCNC1=CC(C)=CC=C1N	-0.30762	-0.54632
CCOC1=CC(N)=C(NC(=O)C(C)O)C=C1	-0.30898	-0.91689
COC1=CC=C(NC2(CCCC2)C(N)=O)C=C1	-0.24042	-0.44435
NC1=C(C=CC=C1)N1CCCC2=C1C=CC=C2	-0.24738	-0.51142
NC1=CC=CC(CC=C)=C1N	-0.28064	-0.77945
CCCNC1=C(N)C=C(Cl)C=C1	-0.30848	-0.44604
CC(C)NC1=C(N)C=C(F)C=C1	-0.27802	-0.58721
NC1CN(CC2=CC=CC=C2)C(=O)C1	-0.23775	-0.48445
CCCNC1=CC=C(C)C=C1N	-0.34136	-0.60651
CC(C)(C)OC(=O)N1CCCC(C1)NC1=CC=CC=C1	-0.3316	-0.66858
NC1=CN(CC2=CC=CC=C2)C(=O)C=C1	-0.30665	-0.56903
CC1CCN(CC1)C1=C(N)C=C(CO)C=C1	-0.36319	-0.68994
NC1=C(C=CC=C1)N1CCC(O)CC1	-0.35103	-0.73576
NC1=C(C=CC=C1)N1CCC(CO)CC1	-0.29606	-0.58027
C(NC1CCCNC1)C1=CC=CC=C1	-0.34384	-0.63845
CCOC(=O)[C@H]1CC[C@@H](N)[C@@H](C1)NC(=O)OC(C)(C)C	-0.29427	-0.57416
CC(C)(C)OC(=O)NC1=C(N)C(F)=CC=C1	-0.22187	-0.46266
COC(=O)C1=CC(N)=C(C=C1)N1CCCC1	-0.32433	-0.55588
CC(C)NC1=C(N)C=C(C=C1)C(F)(F)F	-0.30694	-0.51955
CCCNC1=C(N)C=CC(=C1)C(=O)OC	-0.30777	-0.46708
CCOC(=O)C1=CC(N)=C(N)C(C)=C1	-0.26097	-0.39784
CC(C)(C)OC(=O)N1CCN(CCOC2=CC=C(N)C=C2)CC1	-0.27451	-0.47775
NC1CCN(C1)C(=O)C1CCCCC1	-0.33156	-0.88854
NC1(CCCN(CC2=CC=CC=C2)C1)C(O)=O	-0.36624	-0.80596
CN(CC1=CC=CC=C1)C1CCCN(C1)C(=O)OC(C)(C)C	-0.25874	-0.45261
NC1=C(NC2=C(F)C=CC=C2F)C=CC=C1	-0.33653	-0.58869
NC1=C(NC(=O)C2=CC=CC(=C2)C(F)(F)F)C=CC=C1	-0.30903	-0.42705
NC1=CC=C(F)C=C1NCC1=CC=CC=C1	-0.30848	-0.44605
NC1=CC(=CC=C1N1CCNCC1)C(F)(F)F	-0.23926	-0.46008
CC(C)(C)OC(=O)NC1=C(N)C=CC(Cl)=C1	-0.30834	-0.44606
CCOC(=O)C1=CC=C(NC(C)C)C(N)=C1	-0.28152	-0.53548
NC1=CC=CC=C1NC12CC3CC(CC(C3)C1)C2	-0.30084	-0.55938
NC1CCN(C1=O)C1=CC=C(Br)C=C1	-0.30363	-0.55104
NC1CN(C1)C1=CC=CC=C1	-0.45107	-0.86958
CN1CCN(CC1)C1=C(N)C=C(Br)C(F)=C1	-0.28507	-0.5144
NC1=C(C=C(F)C(Br)=C1)N1CCOCC1	-0.42775	-0.8024
CC(=O)NC1=C(N)C=C(F)C(F)=C1	-0.30599	-0.52773
NC1(CN2CCOCC2)CCCCC1	-0.27428	-0.43342
NC1=C(F)C=CC=C1N1CCCC1	-0.27428	-0.43353
NC1=CC(Br)=CC=C1N1CCCC1	-0.30847	-0.44606
CC1(C)CC(N)CN1CC1=CC=CC=C1	-0.30705	-0.46856
CN1N(C(=O)C(N)=C1C1CC1)C1=CC=CC=C1	-0.21298	-0.41313
O=C1CC(NCC2=CC=CC=C2)C(=O)N1	-0.32025	-0.59789
CN(C)C1CCN(CC2=CC=CC=C2)C1	-0.30005	-0.51709
COC(=O)C1=CC=C(N2CCCCC2)C(N)=C1	-0.26863	-0.42211
CCOC(=O)C1=CC(N)=C(C=C1)N1CCCCC1	-0.29362	-0.52834
CNC1(CN)CCCCC1	-0.28105	-0.52095
CCN(C)C1=CC=CC=C1N	-0.29339	-0.61273
CNC(=O)C1(N)CCCCC1	-0.26795	-0.5121
CN(C)C1=C(N)C=C(Br)C=C1	NA	NA
CN(CC1=CC=CC=C1)C1(CN)CCCCC1	-0.21999	-0.44298
CN(C)CC(=O)NC1=CC=CC=C1N	-0.21999	-0.44299
NC1=C(N)C=C(CC(O)=O)C=C1	-0.27992	-0.61644
CCCC(=O)NC1=C(N)C=C(C)C=C1	-0.30848	-0.44604
CNC1=C(C=CC=C1N)C(O)=O	-0.338	-0.58328
CN(CCO)C1=CC=CC=C1N	-0.31917	-0.64367
CN(C)[C@@H]1CCN(CC2=CC=CC=C2)C1	-0.30501	-0.676
CN(C)C1(C)CN(C1)C(C1=CC=CC=C1)C1=CC=CC=C1	NA	NA
NC1CCC(=O)N(CC2=CC=CC=C2)C1	-0.34344	-0.72226
CC1(C)C(N)CN1C(C1=CC=CC=C1)C1=CC=CC=C1	-0.32547	-0.66085
C[C@H]1[C@@H](N)CN1C(C1=CC=CC=C1)C1=CC=CC=C1	-0.34049	-0.69287
NC1=CC(F)=CC(=C1N)C(F)(F)F	-0.33414	-0.50896
CN(C)C1=CC=C(F)C=C1N	-0.225	-0.52263
NC1CCN(CC2=CC=CC=C2)C1=O	-0.2966	-0.65204
CC1=CC(F)=C(N)C(N)=C1	-0.28668	-0.61501
CCOC(=O)C1(N)CCN(CC2=CC=CC=C2)C1	-0.28668	-0.61449
C[C@H]1CN(CC2=CC=CC=C2)C[C@H]1N	-0.26992	-0.48185
COC1=CC=CC=C1N1CCCC(N)C1	-0.39988	-0.72025
NC1=C(N)C(Cl)=C(F)C=C1	-0.22192	-0.5349
NC1=C(NC(=O)C2=CC=CC=C2I)C=CC=C1	-0.32952	-0.57452
CN[C@@H]1CCCC[C@@H]1NC(=O)OC(C)(C)C	-0.32717	-0.62301
O=C1NC2=C(CCC1NCC1=CC=CC=C1)C=CC=C2	-0.34563	-0.69437
NC1=C(C=CC=C1)N1CCC(F)(F)CC1	-0.24404	-0.44302
COC1=CC=C(Br)C(N)=C1N	-0.31128	-0.46765
NC1=C(C=CC(=C1)C(F)(F)F)N1CCNC(=O)C1	-0.37651	-0.66231
NC1=CC(Br)=C(Cl)C(Cl)=C1N	-0.28837	-0.56677
NC1=C(N)C=C(CCO)C=C1	-0.30498	-0.65606
NC1=C(N)C(OC(F)(F)F)=CC=C1	-0.29373	-0.59986
CC(C)(C)OC(=O)N1C[C@@H](O)[C@@H](C1)NCC1=CC=CC=C1	-0.29956	-0.51702
CCN1CCN(CC1)C1=CC=CC=C1N	-0.28928	-0.55642
NC1(CCCCC1)C(=O)NC1=CC=C(Br)C=C1	-0.37095	-0.70307
NC1=C(N)C(F)=CC(Cl)=C1	-0.37769	-0.6008
CC1(N)CN(CC2=CC=CC=C2)C1	-0.27286	-0.68401
CC(C)(C)OC(=O)N1CCN(CCOC2=CC(N)=CC=C2)CC1	-0.30239	-0.46795
NC1CCCCN(C1)C(=O)OCC1=CC=CC=C1	-0.37473	-0.71205
NC1=C(C=CC(Cl)=C1)N1CCC(CO)CC1	-0.35902	-0.63203
C[C@@H](NC1=C(N)C=CC(Br)=C1)C1=CC=CC=C1	-0.26601	-0.50936
CC(=O)NC1=CC(Cl)=C(Cl)C=C1N	-0.37301	-0.70444
CC(C)(C)OC(=O)N1C[C@@H](N)[C@@H](C1)C1=CC=CC=C1	-0.35746	-0.59059
NC1=C(N)C(F)=C(Cl)C=C1	-0.33509	-0.58251
NC1=CC(Br)=CC=C1NC1CC1	-0.292	-0.52381
CC(C)C1=C(N)C(N)=CC=C1	-0.38807	-0.65937
CC(C)(C)OC(=O)N1CCN(CC1)C(=O)COC1=CC=C(N)C=C1	-0.34241	-0.54868
COC(=O)C1=CC=C(N)C(NC2=CC=CC=C2)=C1	-0.30563	-0.50649
COC(=O)C1=CC(NC(C)(C)C)=C(N)C=C1	-0.30998	-0.45791
CNC1CCN(C1)C(=O)OCC1=CC=CC=C1	NA	NA
NC1=C(C=CC=C1)N1CCN(CC1)C1=C(F)C=C(Cl)C=C1	-0.31853	-0.44074
C[C@@H](N1C[C@H](N)C(C)(C)C1=O)C1=CC=CC=C1	-0.30957	-0.45455
C[C@@H](N1C[C@@H](N)C(C)(C)C1=O)C1=CC=CC=C1	-0.26934	-0.53942
NC1=CC=C(Br)C=C1N1CCCC1	-0.30836	-0.66534
CC1CCC(N)CN1CC1=CC=CC=C1	-0.34097	-0.65014
CC1(C)CCN(CC1)C1=C(N)C=CC=C1	-0.36322	-0.53979
NC1=C(C=CC=C1)N1CCC2(CC2)CC1	-0.30284	-0.73594
COC1=C(N)C(N)=CC(=C1)C(O)=O	-0.27608	-0.54434
CN(C1CCNC1=O)C1=CC=CC=C1	-0.3464	-0.57471
NC1CN(C1)C1CCCCC1	-0.29148	-0.54291
CN1C(=O)CC(NC2=CC=C(C)C=C2)C1=O	-0.31475	-0.60284
NC1=CC=C(Cl)C=C1N1CCCCC1	-0.25279	-0.73563
CC1=CC=C(N2CCCC2=O)C(N)=C1	-0.29271	-0.60678
CCC(=O)NC1=CC=C(OC)C=C1N	-0.3621	-0.65114
CCCC(=O)NC1=CC=C(OC)C=C1N	-0.3135	-0.4547
CCOC(=O)C(Cl)=C(C)NC1=CC=CC=C1N	-0.3032	-0.4247
CC(=O)NC1=C(N)C=C(C)C(C)=C1	-0.25101	-0.59724
NC1=CC(Cl)=C(C=C1N)C(O)=O	-0.29964	-0.65658
COC1=CC(NC(C)=O)=C(N)C=C1	-0.28103	-0.49004
COC1=CC(N)=C(NC(C)=O)C=C1Cl	-0.36191	-0.55898
CC(C)NC(=O)NC1=CC=CC=C1N	-0.33177	-0.57232
CC(C)C(=O)NC1=CC=C(Cl)C=C1N	-0.35515	-0.5882
NC1=CC(=O)CN(CC2=CC=CC=C2)C1	-0.32056	-0.60303
NC1=CC(=CC=C1NCCC(O)=O)C(F)(F)F	-0.35582	-0.59037
NC1=CC(=CC=C1NCCCC(O)=O)C(F)(F)F	-0.35515	-0.58822
NC1=C(C=CC=C1)N1CCCCC1=O	-0.25091	-0.46609
COCC(C)NC1=CC=CC=C1N	-0.35506	-0.58203
CC1(N)CCCN(C1)C(=O)OCC1=CC=CC=C1	-0.30498	-0.47264
CC(C)NC1=C(N)C=CC=C1Cl	-0.29427	-0.56796
O=C1CC(CN1CC1=CC=CC=C1)NCC1=CC=CC=C1	-0.29427	-0.56796
COC(=O)C1=C(N)C(N)=C(C)C=C1C	-0.3414	-0.65403
COC1=C(Cl)C(N)=C(N)C=C1	-0.35424	-0.87895
CC(=O)N1C=C(NC2=CC=CC=C2C(O)=O)C2=C1C=CC=C2	-0.31625	-0.88971
NC1(CO)CCN(CC2=CC=CC=C2)C1	-0.33385	-0.58026
CC(C)C(=O)NC1=CC=C(C)C=C1N	-0.28105	-0.53639
NC1CCN(C1)C(=O)CC1=CC=CC=C1	-0.24643	-0.48897
C1NC2=C(C=CC=C2)C1NC1=CC=CC=C1	-0.2259	-0.45322
CCCNC1=C(N)C=C(C=C1)C(=O)OCC	-0.2698	-0.52398
CCOC(=O)C1=CC(N)=C(NCC2=CC=CC=C2)C=C1	-0.23491	-0.51335
COC1=C(CCN[C@@H]2CCN(C2)C(=O)OC(C)(C)C)C=CC=C1	-0.22864	-0.46827
CC1=CC(N)=C(NCCO)C=C1	-0.22776	-0.42046
ClC1=CC=CC(CNC2CN3CCC2CC3)=C1	-0.221	-0.58052
CC1CC(N)CN1CC1=CC=CC=C1	-0.36414	-0.67194
NC1CCC(=O)NC1C1=CC=CC=C1	-0.31368	-0.87789
COC(=O)C1=C(N)C(N)=C(OC)C=C1	-0.30731	-0.84125
CNC1=C(NC(C)=O)C=C(C=C1)C(=O)OC	-0.24658	-0.43273
CNC1=C(N)C=C(OCC2=CC=CC=C2)C=C1	-0.36679	-1.03686
NC1=CC(Cl)=C(F)C(F)=C1N	-0.36444	-0.85286
NC1CCN(C1=O)C1=CC=C(F)C(Cl)=C1	-0.25871	-0.41969
NC1CCN(C1=O)C1=CC=CC(OC(F)(F)F)=C1	-0.30967	-0.56743
NC1=C(N)C(=CC(Br)=C1)C(O)=O	-0.39957	-0.59671
NC1CN(C1)C(=O)NC1=CC=C(C=C1)C(F)(F)F	-0.25413	-0.4483
NC1CN(C1)C(=O)CC1=CC=C(OC2=CC=CC=C2)C=C1	-0.2525	-0.4447
CN1CCN(CCOC2=C(N)C=CC=C2)CC1	-0.25177	-0.44303
CC(C)(C)OC(=O)NC1=C(N)C=CC=C1F	-0.18087	-0.48535
NCC1(COC1)NCC1=CC=CC=C1	-0.28825	-0.58261
NC1=CC=CC=C1N1CC(O)C1	-0.28599	-0.58212
NC1CCN(C1)C1=CC=CC(Cl)=C1	-0.3137	-0.5353
N[C@@H]1CN(CC[C@H]1F)C(=O)OCC1=CC=CC=C1	-0.30978	-0.53288
NC1CN(CCC1(F)F)C(=O)OCC1=CC=CC=C1	-0.30659	-0.52764
NC1=CC=CC=C1NC(=O)CC1CCC=C1	-0.33049	-0.57366
NC1=CC(=CC(F)=C1N)C(F)(F)F	-0.30305	-0.5216
COCCCCNC1=C(N)C=CC(F)=C1	-0.37126	-0.73901
CC1=CC=C(CN2C=CC=C(N)C2=O)C=C1	-0.3692	-0.59182
CCNC1=CC(Br)=C(F)C=C1N	-0.33883	-0.56339
NC1=C(NCCOC2=CC=CC=C2)C=CC=C1	-0.32833	-0.54833
CC(C)(C)OC(=O)N1CC(N)CC(C1)C1=CC=CC=C1	-0.33074	-0.53916
NC1=CC=C(F)C=C1NC1=C(F)C=CC=C1	-0.3085	-0.61101
C[C@H](NC1=C(N)C=CC(Br)=C1)C1=CC=CC=C1	-0.35867	-0.55565
CC(C)(C)OC(=O)N[C@H]1CCCC(F)(F)[C@H]1N	-0.28603	-0.50179
CC1=C(N)C(N)=CC(I)=C1	-0.25114	-0.44284
NC1CCCN(CC2=CC=CC=C2)C1=O	-0.25114	-0.44284
CCOC(=O)C1=CC=C(NCCC2=CC=C(OC)C(OC)=C2)C(N)=C1	-0.31381	-0.60579
CC(C)(C)OC(=O)NC1=CC(Br)=CC=C1N	-0.32922	-0.55413
CCN1CCN(CC1)C1=C(N)C=C(Cl)C=C1	-0.34987	-0.59077
NC1=C(NCC2CCCO2)C=CC(=C1)C(O)=O	-0.26394	-0.47501
NC1=C(C=CC(Br)=C1)N1CCC(F)(F)C1	-0.2901	-0.71425
COC(=O)C1=CC(NC(=O)OC(C)(C)C)=C(N)C=C1	-0.30722	-0.62008
CC(=O)C1=CC(N)=C(C=C1)N1CCOCC1	-0.30032	-0.52427
NC1=CC(O)=CC=C1N1C=CC=C1	-0.31505	-0.53679
NC1(CCCN(C1)C(=O)OCC1=CC=CC=C1)C(O)=O	-0.30019	-0.58407
CN(CC1=CC=CC=C1)C1CCNC1	-0.33831	-0.63548
NC1CCCN(C1)C1CCCCC1	-0.37493	-0.65694
COC(=O)CC(C)C1=CC(N)=C(C=C1)N(CC(C)C)C1CCCCC1	-0.35066	-0.63489
CC1=CC=CC(N)=C1NC(=O)OC(C)(C)C	-0.31551	-0.54102
CC(C)(C)OC(=O)NC1=C(N)C(Cl)=CC=C1	-0.31872	-0.50039
CN1CCN(CC1)C1=C(N)C=C(C)C=C1	-0.31946	-0.47169
NC1=CC=CC=C1NC1=CC=CC=C1C(F)(F)F	-0.34711	-0.56125
CN1N(C(=O)C(N)=C1C)C1=C(C)C=CC(C)=C1	-0.32226	-0.47215
NC1=CC(F)=CC=C1NC1=C(F)C=C(F)C=C1	-0.33254	-0.57609
NC1CCN(C1)C1=CC=C(Cl)C(F)=C1	-0.36618	-0.49086
NC1CCN(CC2=CC=C(F)C=C2)C1=O	-0.31752	-0.47378
NC1CCN(C1=O)C1=CC=CC=C1F	-0.25002	-0.57896
COC1=CC=CC=C1N1CCC(N)C1=O	-0.32152	-0.54598
NC1CCN(C1=O)C1=CC=CC=C1Cl	-0.24934	-0.57484
NC1CCN(C1)C1=CC=C(F)C(Cl)=C1	-0.3638	-0.57659
CC1=CC=C(CN2CCC(N)C2=O)C=C1	-0.38665	-0.68629
NC1CCN(C1)C1=CC=C(Cl)C=C1	NA	NA
NC1CCN(CCCC2=CC=CC=C2)C1=O	-0.33243	-0.72402
NC1CCN(C1)C1=C(F)C=CC=C1F	-0.24351	-0.65491
COC1=CC(=CC(OC)=C1)N1CCC(N)C1	-0.31749	-0.74135
CC(C)(C)OC(=O)N1CC(C1)NCC1=CC=C(Br)C=C1	-0.32321	-0.60884
NC1=C(N)C(Br)=C(Cl)C=C1	-0.31085	-0.69127
C[C@H]1CN(C[C@@H](C)N1C)C1=CC(F)=C(Br)C(F)=C1N	-0.35373	-0.53687
NC1CCN(C1=O)C1=CC=C(C=C1)C(F)(F)F	-0.28742	-0.42613
COC(=O)C1=CC(N)=C(NC2=C(OC)C=CC=C2)C=C1	-0.23152	-0.38427
NC1=CC=CC(C(O)=O)=C1NC1=CC=CC=C1	-0.23685	-0.38866
CC1=CC(NC2=C(N)C=CC=C2C(O)=O)=CC(C)=C1	-0.24308	-0.47916
CC1=CC=C(NC2=C(N)C=CC=C2C(O)=O)C=C1	-0.40983	-0.74555
CC(C)(C)OC(=O)N1CC(N)(C1)C1=CC=CC=C1	-0.23708	-0.39975
NC1CCN(CC2=CC(Cl)=CC=C2)C1	-0.28523	-0.47878
CC1=CC=CC(N)=C1N1CCCCC1=O	-0.31287	-0.46574
CCC1CCCCN1C1=C(N)C=C(C)C=C1	-0.32734	-0.5584
CC1CCCN(C1)C1=C(N)C=C(C)C=C1	-0.31504	-0.53671
NC1=C(C=C(F)C(F)=C1)N1CCCCC1	-0.3226	-0.59069
CCC1CCCCN1C1=C(N)C=C(Cl)C=C1	-0.26772	-0.50027
CCC1CCCCN1C1=C(N)C=CC=C1Cl	-0.34195	-0.77614
NC1=C(C=CC(Cl)=C1)N1CCC(O)CC1	-0.35284	-0.78079
CC1CCCN(C1)C1=C(N)C=C(Cl)C=C1	-0.2562	-0.49955
CC1(CO)CCN(CC1)C1=C(N)C=CC=C1	-0.31844	-0.40699
NC1=C(C=CC=C1)N1CCC(CCF)CC1	-0.31565	-0.61458
CC1CCCCN1C1=C(N)C=C(F)C=C1	-0.28572	-0.6447
CC1CCN(CC1)C1=C(N)C=CC=C1Cl	-0.31902	-0.48101
NC1=CC=CC=C1N1CC2CCC1C2	-0.29434	-0.66646
NC1=C(N)C=C(OC(F)(F)F)C(F)=C1	-0.31989	-0.63401
CCCNC1=C(N)C(F)=CC=C1	-0.28481	-0.60581
N[C@H]1CN(CC[C@H]1O)C(=O)OCC1=CC=CC=C1	-0.31102	-0.58344
CCOC(=O)C1(N)CN(C1)C(=O)OCC1=CC=CC=C1	-0.37705	-0.58601
CN1CCN(CC1)C1=CC=C(F)C=C1N	-0.3507	-0.57942
NC1=C(F)C=CC(Br)=C1N	-0.35979	-0.53126
CN(C1CCCNC1)C1=CC=C(C)C=C1	-0.25177	-0.55878
CC(C)(C)OC(=O)N1CCN(CC1)[C@H]1CCCC[C@@H]1N	-0.31485	-0.6124
CC1=CC=C(C=C1)N1CCC(N)C1	-0.30972	-0.59412
NC1=C(N)C=C(C(O)=O)C(F)=C1	-0.23614	-0.45483
CC(C)C(=O)N1CCN(CC1)C1=CC=C(Cl)C=C1N	-0.29776	-0.62849
CC(C)NC1=CC=C(C)C=C1N	-0.33373	-0.47626
CC1CCCCN1C1=CC=C(C)C=C1N	-0.32151	-0.41613

## Sheet: CNTs
SMILES	CO2_binding_energy	H2O_binding_energy	difference
(8,0)	-0.83476	-0.77438	-0.06038
(9,0)	-0.83397	-0.7204	-0.11357
(10,0)	-0.66286	-0.5866	-0.07626
(11,0)	-0.55035	-0.53209	-0.01826
(12,0)	-0.4828	-0.49471	0.01191
(4,4)	-0.20734	-0.33993	0.13259
(5,5)	-0.85799	-0.76094	-0.09705
(6,6)	-0.5985	-0.55651	-0.04198
(7,7)	-0.46539	-0.47664	0.01125
(8,4)	-0.59374	-0.54938	-0.04437
