# Supplementary material for: Bottom-up computational design of shape-selective organic macrocycles for humid CO2 capture
Source: Nat Chem. 2025 Jul 22;17(11):1696–704. doi: 10.1038/s41557-025-01873-1 (PMC12580339; doi:10.1038/s41557-025-01873-1)
Supplement: Supplementary file 3 — Optimized coordinates of NDI. [file 41557_2025_1873_MOESM3_ESM.xyz]

         120
  -216.554564257635     
 O        15.626418446       9.016611659      13.650283725
 C        15.667546384       9.873437822      14.504840024
 C        14.469566330      10.601787587      14.974887464
 C        13.301520444      10.675771055      14.240971193
 H        13.338705560      10.238800801      13.253900862
 C        12.127873306      11.295876750      14.673473434
 H        11.256453895      11.431451073      14.050124550
 C        12.158732341      11.903526010      15.914058816
 C        13.325542693      11.899061605      16.700394099
 C        13.487344500      12.601744494      17.908659957
 C        14.684844972      12.807407158      18.566372500
 H        14.683041172      13.366254975      19.490382173
 C        15.799606982      12.226575300      17.960151321
 H        16.786262352      12.420639297      18.353542308
 C        15.736896472      11.409579685      16.847088866
 C        16.977306433      10.799947077      16.325029468
 O        18.015637910      10.860998726      16.944098014
 C        12.191309472      13.010362193      18.492150055
 N        11.028724452      12.975397582      17.735315419
 C         9.775080632      13.465104312      18.328765351
 C         9.412813609      12.679354119      19.589153590
 H        10.160653182      12.845002542      20.365980005
 H         9.361529177      11.620618275      19.325170031
 C         8.128797609      13.215831256      20.214941679
 C         8.078631233      14.722473263      20.450485326
 C         8.457448342      15.484815059      19.184444176
 H         8.505091707      16.499934616      19.584094551
 H         7.596280132      15.430238001      18.517333144
 H         7.094015805      14.961568758      20.856161310
 H         8.766635229      14.945876911      21.267953325
 H         8.056909585      12.750491451      21.198417562
 H         7.283339747      12.907174578      19.598319674
 H         8.942770075      13.212183589      17.664872441
 C         9.779717955      14.971714587      18.614091280
 H        10.633246051      15.186695101      19.264563672
 N        10.080550638      15.644214243      17.341442245
 C        11.140010648      16.546982590      17.358695058
 C        11.647499373      16.991121489      16.044156862
 C        11.154523832      16.373433909      14.880238536
 C         9.980188552      15.598103011      14.901614259
 C         9.483253310      15.028957908      13.745081904
 H         8.568515326      14.454605779      13.747848567
 C        10.139038108      15.333497709      12.550829513
 H         9.642366868      14.977484193      11.660386862
 C        11.281093479      16.106431194      12.464080601
 C        11.964702913      16.454544196      11.201061665
 N        12.852889868      17.526436275      11.203925122
 C        13.325202409      18.177174448      12.334891905
 C        12.722648428      17.729547306      13.609134649
 C        13.138566455      18.361226852      14.765371460
 H        13.752097757      19.241532613      14.643925385
 O        14.174393341      19.037031142      12.260028576
 C        13.198954588      18.018854504       9.861769444
 C        12.743557150      19.472628772       9.733813122
 H        13.350515252      20.074277074      10.411886781
 H        11.725686166      19.502904878      10.129111761
 C        12.813574779      19.845535928       8.255924993
 C        14.321783485      19.885208532       8.028548220
 C        15.015444386      18.537978646       8.205561767
 H        16.075225037      18.729899167       8.025313297
 H        14.708335084      17.778286697       7.485715612
 H        14.507711919      20.201682150       7.000694987
 H        14.628063895      20.717732100       8.664637393
 H        12.358503120      20.797543696       7.981107181
 H        12.297145370      19.117126010       7.629019664
 H        12.825401227      17.384460482       9.052161101
 C        14.713818439      18.073720567       9.630503055
 N        15.415097617      16.812629231       9.913783434
 C        16.418592616      16.966543215      10.866176269
 C        16.894265662      15.699881633      11.459571873
 C        16.344261684      14.476889069      11.034068153
 C        15.385960465      14.366433649      10.009316218
 C        14.814505126      13.157281385       9.663155184
 H        14.081025228      13.181438412       8.870654556
 C        15.362928394      11.997589821      10.213958435
 H        14.804107067      11.085483254      10.065309957
 C        16.427343088      12.073434006      11.091746003
 C        17.168577440      10.849119985      11.459642802
 N        17.979793550      10.932895866      12.587803639
 C        18.510827832      12.109210399      13.097619135
 C        17.859062857      13.346524939      12.616587919
 C        18.418457151      14.565971211      12.946616915
 H        19.081710286      14.579594023      13.798683641
 O        19.420116314      12.137457810      13.896668429
 C        18.414798412       9.650123928      13.161288822
 C        19.889937727       9.363452462      12.880214551
 H        20.605706534      10.046742412      13.339510281
 H        20.096315632       9.471393661      11.812977061
 C        20.129240188       7.909742017      13.277172744
 C        19.854883875       7.832819605      14.776098747
 H        20.203529423       6.937933302      15.294588847
 H        20.329092115       8.729016665      15.180412964
 C        18.405195627       8.125560628      15.150577411
 H        18.271633568       8.061048142      16.232454178
 H        17.630487704       7.470148852      14.750715560
 H        21.130565215       7.616223930      12.960740841
 H        19.516901854       7.167131341      12.763497960
 H        17.785309487       8.882627208      12.700684845
 C        18.171506522       9.558669331      14.672497611
 H        18.920814378      10.269037518      15.035479612
 O        17.039957318       9.830180713      10.819064735
 C        16.874873687      13.301787970      11.611988640
 C        17.926699668      15.741510523      12.377542242
 H        18.429503735      16.677175187      12.571515989
 O        16.957139329      18.025857819      11.096231644
 C        14.908659724      15.626576556       9.400367933
 O        14.087957789      15.625429734       8.510111737
 H        15.068928965      18.870057956      10.292004708
 O        11.835320095      15.791816265      10.196485909
 C        11.708836273      16.754240358      13.637609053
 C        12.652991552      17.938571247      16.003573126
 H        12.878602895      18.573642996      16.847190070
 O        11.524134618      16.950564364      18.433253569
 C         9.345743522      15.322553171      16.208574882
 O         8.257516816      14.812517811      16.356005058
 O        12.141314980      13.342666420      19.655403139
 C        10.923119763      12.538521021      16.417808909
 O         9.917851231      12.468809568      15.747215057
 C        14.485127856      11.245665445      16.226221671
 N        16.891904447      10.143241622      15.100616058
         120
