# Supplementary material for: Bottom-up computational design of shape-selective organic macrocycles for humid CO2 capture
Source: Nat Chem. 2025 Jul 22;17(11):1696–704. doi: 10.1038/s41557-025-01873-1 (PMC12580339; doi:10.1038/s41557-025-01873-1)
Supplement: Supplementary file 4 — Optimized coordinates of P4. [file 41557_2025_1873_MOESM4_ESM.xyz]

         132
  -206.665755796237     
 C         1.697798172      20.015877546      22.400669219
 C         1.767260953      19.987335727      23.780472463
 C         2.835894411      19.423524964      24.512745551
 H         2.852782427      19.584468119      25.579333280
 C         3.751591531      18.636975921      23.885366794
 H         4.499905737      18.141932327      24.487325758
 C         3.743425480      18.569039592      22.473607003
 C         4.661729237      17.754819229      21.816517221
 H         5.328003689      17.184601817      22.438453001
 C         4.677204207      17.551266461      20.439442368
 C         3.681310212      18.267009124      19.701560999
 C         2.762531309      19.062140200      20.380208253
 H         2.088601684      19.660260083      19.791373691
 C         3.631593494      18.039215043      18.307424001
 H         2.816449462      18.560935063      17.826809563
 C         4.513612325      17.253514254      17.634136290
 H         4.445738568      17.176698461      16.560367206
 C         5.415005587      16.457315044      18.376323600
 O         6.169038642      15.511374916      17.717433919
 C         6.156497505      15.469504158      16.314939541
 H         5.252744588      15.014766529      15.912448622
 H         6.993962282      14.796319973      16.099824425
 H         6.383119702      16.459342326      15.903492444
 C         5.461905643      16.581483325      19.750711713
 C         6.465958094      15.690317314      20.446691861
 H         6.099670645      14.938429100      21.147540387
 C         7.438844219      16.521150828      21.253314941
 C         8.254051109      17.474644927      20.577078742
 C         9.104283119      18.294407730      21.385580780
 C         9.152516261      18.169536558      22.792637630
 H         9.673526720      18.933876433      23.350833734
 C         8.483519299      17.126932487      23.352899462
 H         8.523122227      16.936038919      24.413583584
 C         9.995484427      19.137932628      20.728775181
 H        10.482192047      19.852302827      21.370353099
 C        10.096469464      19.301455862      19.349492520
 C        10.864062620      20.302558049      18.690866863
 C        11.633469557      21.266911969      19.560248316
 C        10.822397711      21.971555227      20.620034169
 C        11.153806515      21.788600796      21.949009115
 C        10.533358390      22.584489736      22.937866970
 H        10.972782206      22.439832025      23.912466199
 C         9.468579815      23.369917602      22.621548171
 H         8.971328331      23.993620268      23.350450069
 C         9.101152243      23.588529190      21.274283294
 C         8.010157207      24.385076337      20.937830905
 H         7.544208011      24.786491603      21.819624179
 C         7.637894202      24.541681006      19.605520993
 C         8.440893368      23.973459696      18.565879377
 C         9.496932949      23.133040150      18.905578398
 H         9.954356031      22.595640864      18.092789833
 C         8.078314292      24.283899547      17.235387068
 H         8.733316194      23.939053791      16.448633182
 C         7.148295583      25.222440220      16.914868690
 H         6.953362403      25.557264520      15.908177575
 C         6.402790391      25.874771318      17.922888145
 O         5.431765912      26.835032130      17.743578481
 C         5.634545743      27.593845598      16.580625003
 H         4.916107276      28.417192110      16.660504812
 H         5.415796301      27.070182675      15.650528035
 H         6.685128994      27.889450137      16.485664727
 C         6.647648417      25.493868088      19.227335464
 C         5.948315375      26.311251837      20.289948132
 H         6.720232155      26.909398151      20.777043676
 C         5.318406075      25.642020438      21.490714790
 C         5.787195274      25.877950667      22.767839799
 C         5.166924474      25.205115758      23.844944216
 H         5.453795150      25.421853842      24.861788830
 C         4.146468995      24.323033707      23.674255660
 H         3.658152714      23.951468592      24.563391517
 C         3.635301751      24.069066411      22.381129980
 C         2.670593467      23.101657031      22.115383077
 H         2.114621737      22.546176373      22.851078276
 C         2.321588670      22.789955455      20.803657324
 C         1.339943567      21.781978155      20.590956925
 C         0.873573710      21.633642544      19.298625626
 C         1.401463194      22.375933494      18.218627149
 C         2.293231095      23.387905053      18.395513036
 H         2.824149373      24.008861786      17.688259297
 H         0.988344122      22.036273775      17.281532414
 O        -0.162338667      20.736199011      19.178661414
 C        -0.441639343      19.978099795      18.031612552
 H        -0.966702202      20.543791542      17.254981176
 H        -1.125582944      19.196802447      18.361064419
 H         0.401278489      19.492237812      17.527461518
 C         2.702184326      23.647877714      19.723323995
 C         3.690657728      24.588713508      19.998260311
 H         4.131978261      25.209127430      19.239312130
 O         6.871140037      26.724264761      22.844781542
 C         7.197644003      27.242570697      24.109308061
 H         6.569433066      27.979991589      24.623071443
 H         8.143792334      27.730388512      23.876844991
 H         7.417353091      26.397404416      24.773140770
 C         4.237222446      24.740579539      21.269596151
 H         5.187682653      26.921944837      19.800647748
 O        12.177918577      20.913002011      22.227653395
 C        12.812430728      20.836514301      23.476731450
 H        12.103214697      20.349500576      24.155152725
 H        13.240576188      21.793916387      23.772316022
 H        13.604142872      20.115384734      23.246878730
 C         9.824267549      22.912268801      20.241077810
 H        12.099594754      22.050246253      18.958692461
 H        12.432555229      20.771285699      20.115396880
 C        10.965115589      20.329908533      17.313140731
 O        11.797745005      21.345044928      16.901387945
 C        12.164229729      21.243041124      15.548654590
 H        11.503145758      21.761966328      14.844781896
 H        12.113722407      20.207249013      15.213931368
 H        13.199893908      21.569499965      15.390651417
 C        10.143534233      19.487577915      16.530528829
 H        10.315169579      19.427811543      15.466896197
 C         9.244436938      18.661180681      17.129769781
 H         8.599706344      17.997806477      16.571375500
 C         9.238481415      18.497417546      18.533845549
 C         8.350407289      17.657664476      19.200212708
 H         7.788375124      16.997883320      18.564119129
 C         7.676570307      16.255166403      22.587383543
 O         6.965528144      15.201503421      23.118057069
 C         7.221457026      15.008013088      24.483923797
 H         7.209665101      15.904960467      25.112861909
 H         6.452195960      14.301642346      24.814104696
 H         8.183861606      14.527760617      24.656959541
 H         7.052838843      15.119608445      19.725145325
 O         0.903364826      20.811042594      24.464739760
 C         0.974158240      20.964035614      25.857719841
 H         1.861603698      21.572361865      26.063484980
 H         1.143081994      20.000391682      26.349634851
 H         0.069740381      21.486068187      26.167752683
 C         0.727658176      20.886548504      21.640260344
 H         0.164695803      21.552412308      22.297785484
 H        -0.021342333      20.192449456      21.253178242
 C         2.732031428      19.282217850      21.755051417
