# Supplementary material for: Bottom-up computational design of shape-selective organic macrocycles for humid CO2 capture
Source: Nat Chem. 2025 Jul 22;17(11):1696–704. doi: 10.1038/s41557-025-01873-1 (PMC12580339; doi:10.1038/s41557-025-01873-1)
Supplement: Supplementary file 6 — Molecular dynamics final structure of NDI. [file 41557_2025_1873_MOESM6_ESM.xyz]

         120
  -216.549540577891     
 O        15.577831378       8.882050309      13.842173725
 C        15.617325819       9.803079375      14.627192660
 C        14.355657365      10.320783060      15.198830543
 C        13.120258527       9.915088707      14.732311830
 H        13.147463973       9.105113421      14.018285565
 C        11.972292987      10.472866368      15.298082217
 H        11.021959884      10.244986137      14.838458846
 C        12.021473909      11.352653624      16.362411907
 C        13.248772490      11.668224976      16.973920295
 C        13.302721279      12.624921279      18.004294625
 C        14.487534203      13.327491107      18.111552926
 H        14.518081263      14.250194356      18.671725787
 C        15.610238734      12.958306350      17.369393027
 H        16.553117212      13.483609979      17.400091972
 C        15.627470209      11.807086599      16.604724013
 C        16.892825320      11.320748851      16.017214934
 O        17.962464295      11.714476909      16.424592075
 C        12.039391182      13.056883994      18.640330217
 N        10.841271310      12.846035644      17.972739835
 C         9.571880549      13.450261872      18.405378392
 C         9.203333681      12.787081417      19.732625230
 H         9.954413971      12.877407156      20.518680170
 H         9.033234973      11.715464413      19.606361897
 C         7.911239276      13.423771390      20.235848306
 C         8.122297012      14.931715508      20.333453532
 C         8.473153336      15.596549791      19.005890797
 H         8.645809673      16.669600346      19.111769586
 H         7.658726999      15.389588418      18.310546857
 H         7.200461679      15.406970416      20.673394098
 H         8.855735743      15.235446411      21.082671645
 H         7.502395496      12.922171570      21.113446287
 H         7.085003793      13.254796906      19.543697175
 H         8.753002888      13.283605727      17.698888008
 C         9.761854267      14.970347162      18.472888359
 H        10.539515413      15.268216984      19.183069932
 N        10.226713623      15.439392657      17.159003393
 C        11.254623252      16.372268292      17.263351902
 C        11.732973270      16.808676454      15.935367011
 C        11.140692041      16.408627196      14.723578228
 C        10.015961345      15.562918355      14.743962284
 C         9.576609225      15.007295283      13.557922464
 H         8.628867547      14.498417703      13.655199694
 C        10.246742152      15.256236284      12.358761473
 H         9.948482957      14.922001388      11.376089357
 C        11.254318013      16.200017826      12.301236215
 C        11.762043632      16.746915956      11.025760488
 N        12.854649928      17.608330103      11.070637354
 C        13.285000397      18.248564509      12.224120530
 C        12.817857942      17.669324745      13.502163957
 C        13.394002246      18.045852695      14.700151740
 H        14.316678576      18.606891398      14.703608480
 O        14.029240063      19.200247757      12.304678183
 C        13.312241316      18.214439371       9.810931051
 C        12.921057882      19.674578601       9.582483715
 H        13.405327024      20.379876970      10.259388660
 H        11.835939688      19.776631526       9.509389970
 C        13.426165377      20.084249132       8.202211279
 C        14.927556831      19.905798663       7.997402244
 C        15.332280719      18.470152645       8.317787454
 H        16.401905247      18.250688053       8.303763142
 H        14.840733951      17.874002625       7.547973589
 H        15.135660383      20.161524941       6.956967632
 H        15.352910285      20.680817684       8.637662011
 H        13.243351067      21.154182715       8.098505508
 H        12.769632557      19.683712556       7.428372964
 H        12.960143647      17.543524272       9.021397204
 C        14.842295794      18.152829478       9.730654116
 N        15.394444850      16.842451340      10.105396871
 C        16.378927533      16.960410899      11.082445070
 C        17.053956958      15.709862586      11.486522890
 C        16.480387413      14.484509784      11.100780720
 C        15.434264511      14.424327772      10.161279214
 C        14.783754385      13.254397884       9.819901939
 H        13.961954728      13.339031952       9.124117531
 C        15.320989699      12.067413185      10.321382073
 H        14.835407978      11.133164401      10.081162142
 C        16.444024737      12.082636028      11.126243871
 C        17.081793863      10.790168915      11.452588008
 N        18.062840444      10.799700459      12.440157536
 C        18.757224414      11.964809415      12.733376086
 C        18.256648349      13.280063378      12.278770265
 C        18.733181434      14.502890548      12.710626961
 H        19.596402900      14.440414308      13.356423684
 O        19.785514134      12.024815448      13.369852902
 C        18.364591911       9.568174125      13.185749418
 C        19.802468087       9.093189489      12.975699493
 H        20.475076933       9.843424724      13.393918503
 H        20.109812263       9.006197522      11.931089059
 C        20.030308005       7.764589233      13.690560224
 C        19.615642458       7.758260216      15.158885813
 H        19.670532818       6.723527003      15.501699791
 H        20.393389819       8.292072287      15.708127407
 C        18.219627424       8.341446390      15.355261752
 H        18.178205108       8.508893664      16.433549110
 H        17.415754878       7.712865257      14.970162863
 H        21.065718396       7.422754862      13.693460565
 H        19.499673307       6.968314978      13.166475533
 H        17.717108593       8.779315050      12.790869362
 C        18.132272646       9.717029870      14.694118282
 H        18.921927094      10.362682721      15.090879441
 O        16.600122936       9.784552262      10.981579644
 C        17.037067658      13.276325080      11.577016515
 C        18.191212122      15.711789631      12.271996927
 H        18.550516742      16.653527522      12.659212654
 O        16.725653012      18.004089799      11.588035059
 C        14.896964041      15.665414621       9.563277765
 O        14.100688822      15.800843119       8.661216822
 H        15.218419198      18.885632209      10.451329138
 O        11.122648428      16.433457670      10.046966188
 C        11.752476831      16.750204735      13.496611308
 C        12.850954659      17.621056834      15.913499091
 H        13.508649900      17.773509452      16.756174157
 O        11.757950731      16.727936716      18.305113307
 C         9.429027992      15.193450143      16.049947207
 O         8.319906652      14.709427113      16.090942153
 O        12.068006343      13.644148582      19.698812527
 C        10.802336271      12.037653219      16.840115072
 O         9.757958900      11.971765447      16.231793313
 C        14.397452194      11.195820114      16.300293933
 N        16.833158724      10.263930354      15.113158316
