# Supplementary material for: Bottom-up computational design of shape-selective organic macrocycles for humid CO2 capture
Source: Nat Chem. 2025 Jul 22;17(11):1696–704. doi: 10.1038/s41557-025-01873-1 (PMC12580339; doi:10.1038/s41557-025-01873-1)
Supplement: Supplementary file 8 — Molecular dynamics final structure of P4. [file 41557_2025_1873_MOESM8_ESM.xyz]

         132
  -206.670557127932     
 C         1.941820130      19.823396812      22.382485686
 C         2.068941269      20.076223957      23.735044503
 C         2.866043770      19.212974060      24.519589674
 H         2.823468327      19.257811288      25.596610675
 C         3.621392877      18.267952857      23.897378015
 H         4.095791216      17.463467166      24.440651310
 C         3.663279622      18.068922698      22.498671404
 C         4.587534169      17.230958513      21.880955404
 H         5.192812017      16.554909470      22.457557555
 C         4.587942796      17.142627256      20.491636978
 C         3.593451157      17.823496382      19.719649378
 C         2.848372501      18.827678113      20.330736087
 H         2.092773619      19.361584566      19.780582588
 C         3.562683530      17.644196226      18.317905962
 H         2.759972607      18.198688671      17.853325414
 C         4.273957831      16.628714456      17.759797660
 H         4.181183381      16.504680902      16.692325829
 C         5.220594568      15.876480383      18.491444934
 O         6.018178004      14.880659631      17.972112815
 C         5.721837442      14.350657800      16.707130112
 H         6.177618029      14.914846320      15.895027931
 H         4.665876643      14.285311525      16.421691210
 H         6.059746998      13.308807765      16.678995415
 C         5.390393085      16.168301771      19.830313391
 C         6.546176826      15.528809717      20.566452189
 H         6.198942204      14.719715173      21.211033558
 C         7.447960754      16.445765899      21.362322530
 C         8.057743842      17.557333725      20.711484458
 C         9.058078841      18.278104518      21.438396013
 C         9.280978686      17.968847626      22.799426524
 H        10.126105581      18.375867066      23.335473102
 C         8.681033863      16.904838531      23.396439378
 H         8.980313910      16.626201635      24.394363463
 C         9.770343317      19.263218577      20.760607536
 H        10.508232539      19.885460172      21.237227093
 C         9.595132940      19.642866443      19.432252425
 C        10.391240700      20.581427797      18.717754266
 C        11.544491866      21.246247116      19.428962157
 C        10.977312528      22.176721448      20.473007592
 C        11.536609957      22.116739354      21.735175211
 C        10.705752629      22.585502534      22.777371045
 H        11.077683672      22.297608841      23.748271316
 C         9.622533446      23.387508569      22.592626650
 H         9.000955202      23.619715143      23.445435333
 C         9.234406792      23.719107362      21.274553552
 C         8.197559315      24.607848908      21.004287782
 H         7.867713560      25.126817300      21.886147111
 C         7.775322249      24.963737486      19.726315268
 C         8.509549594      24.316248213      18.682186090
 C         9.505864696      23.367043592      18.890241163
 H        10.121288270      23.086450262      18.052876031
 C         8.263054864      24.735070378      17.354829816
 H         8.872114158      24.235598861      16.615571559
 C         7.400182592      25.726254569      17.006217104
 H         7.188248863      25.987120727      15.981245773
 C         6.557320741      26.219266225      18.027951189
 O         5.555424464      27.116700416      17.731375593
 C         5.224425036      27.449261408      16.408794436
 H         4.186293088      27.799570068      16.408725941
 H         5.317239101      26.660101563      15.663296721
 H         5.888120397      28.215672122      15.993767018
 C         6.767457015      25.899923618      19.354785262
 C         6.004439201      26.644026749      20.427372346
 H         6.679917040      27.372991098      20.878190852
 C         5.453172469      25.700130712      21.472198824
 C         5.850170916      25.933912964      22.773818149
 C         5.463062834      25.012102481      23.772822385
 H         5.863265884      25.115480068      24.769012019
 C         4.569240456      24.009914714      23.560139428
 H         4.147291200      23.386158289      24.334712078
 C         3.925424542      23.897221774      22.306837051
 C         2.987254849      22.910609712      22.017702472
 H         2.730070292      22.330787012      22.887514270
 C         2.476434687      22.623142109      20.754368803
 C         1.523408006      21.604356932      20.473826760
 C         1.003903851      21.568280623      19.193811721
 C         1.521858433      22.375856055      18.156697975
 C         2.477916451      23.313384485      18.396736794
 H         2.843163856      23.946753606      17.601056411
 H         1.041055288      22.159809417      17.215244388
 O        -0.052956456      20.702908335      19.029227718
 C        -0.651465831      20.450654428      17.785604425
 H         0.143057550      20.288114624      17.049963296
 H        -1.288417937      21.278808981      17.477067575
 H        -1.288545545      19.565710423      17.893974875
 C         2.956951023      23.482457119      19.715770874
 C         3.825781450      24.525500832      20.024048799
 H         4.167955440      25.131377625      19.204591704
 O         6.624311039      27.046816015      23.017247305
 C         7.212788597      27.115755973      24.291301725
 H         8.021099379      26.394734574      24.462044805
 H         6.460511189      26.908637054      25.051816305
 H         7.619264439      28.132122034      24.362220122
 C         4.456619723      24.705744775      21.251911350
 H         5.214384925      27.243415312      19.971882942
 O        12.768284111      21.508352346      21.812411405
 C        13.394389116      21.319539289      23.053779274
 H        12.826436230      20.580933699      23.630248248
 H        13.469724929      22.289558372      23.544375879
 H        14.408307846      20.961839050      22.844763495
 C         9.922026960      23.088264613      20.189678705
 H        12.204453329      21.696030450      18.684045664
 H        12.106789336      20.461804681      19.939691902
 C        10.153374675      20.768054284      17.369540871
 O        11.102371379      21.617933953      16.849517980
 C        11.356632513      21.798186801      15.479312321
 H        10.467419487      22.069788390      14.898549955
 H        11.870742105      20.972210220      14.988486549
 H        11.955237595      22.715727052      15.416602571
 C         9.190935073      19.988135899      16.689514762
 H         9.246507839      20.079339653      15.615764964
 C         8.450216281      19.080174583      17.380412709
 H         7.732534308      18.486656977      16.832492569
 C         8.606068785      18.851284669      18.766631303
 C         7.885777769      17.814936294      19.354056998
 H         7.314596344      17.168068486      18.712870455
 C         7.711951261      16.159767758      22.687280831
 O         7.024156050      15.118947634      23.271260487
 C         7.477377095      14.562446677      24.476842250
 H         6.882080624      13.669034626      24.695139784
 H         8.450657170      14.066767645      24.394563260
 H         7.269180878      15.233771427      25.309178599
 H         7.239367211      15.233379300      19.777164563
 O         1.288908169      21.063277313      24.292095030
 C         1.597216843      21.550311321      25.571374404
 H         0.895338379      22.323744277      25.901719143
 H         2.646270512      21.862607588      25.604278542
 H         1.511384507      20.799762623      26.356179791
 C         1.019913815      20.705752091      21.576880865
 H         0.430360570      21.284310586      22.291260044
 H         0.396488690      19.985760206      21.042502149
 C         2.781692840      18.884616187      21.720653336
