# Supplementary material for: Bottom-up computational design of shape-selective organic macrocycles for humid CO2 capture
Source: Nat Chem. 2025 Jul 22;17(11):1696–704. doi: 10.1038/s41557-025-01873-1 (PMC12580339; doi:10.1038/s41557-025-01873-1)
Supplement: Supplementary file 9 — Data to reproduce Fig. 1. [file 41557_2025_1873_MOESM9_ESM.xlsx]

## Sheet: Figure 1a
ECO2	ECO2-H2O
-0.53178	0.28859
-0.47621	0.28832
-0.45759	0.2671
-0.43213	0.20077
-0.36435	0.17817
-0.32605	0.14426
-0.30848	0.13756
-0.23854	0.1236
-0.23724	0.1227
-0.23582	0.11714
-0.22715	0.1152
-0.22323	0.10715
-0.19442	0.10364
-0.1811	0.09299
-0.47927	0.1188

## Sheet: Figure 1b
CHN Pareto front	ECO2	ECO2-H2O	extra Group3 pareto front	ECO2	ECO2-H2O	CHN	ECO2	ECO2-H2O	extra Group1	ECO2	ECO2-H2O	extra Group2	ECO2	ECO2-H2O	extra Group3	ECO2	ECO2-H2O	NDI	ECO2	ECO2-H2O	P4	ECO2	ECO2-H2O
	-0.53178	0.28859		-0.50248	0.32733		-0.1811	0.09299		-0.27395	0.42828		-0.3432	0.99696		-0.31844	0.08855		-0.46762	0.05247		-0.48743	0.03441
	-0.47621	0.28832		-0.44874	0.19246		-0.19442	0.10364		-0.26629	0.41765		-0.4073	0.69383		-0.32151	0.09462
	-0.45759	0.2671		-0.43632	0.18446		-0.22323	0.10715		-0.23685	0.3929		-0.3177	0.68142		-0.30903	0.11802
	-0.43213	0.20077		-0.43353	0.18396		-0.20432	0.1095		-0.34375	0.40826		-0.4738	0.67934		-0.3032	0.12149
	-0.36435	0.17817		-0.42965	0.18073		-0.18029	0.1115		-0.24295	0.38146		-0.4424	0.67217		-0.31853	0.12221
	-0.32605	0.14426		-0.42228	0.16741		-0.18719	0.1151		-0.44785	0.14358		-0.3225	0.67178		-0.30297	0.12368
	-0.30848	0.13756		-0.41293	0.15319		-0.22715	0.1152		-0.47927	0.11879		-0.2841	0.65244		-0.38796	0.12583
	-0.23854	0.1236		-0.39355	0.14112		-0.2055	0.11591		-0.31806	0.49328		-0.6178	0.6424		-0.38796	0.12594
	-0.23724	0.1227		-0.39355	0.14112		-0.22335	0.1165		-0.29735	0.4932		-0.2418	0.62559		-0.38796	0.12594
	-0.23582	0.11714		-0.38796	0.12583		-0.23582	0.11714		-0.31659	0.42205		-0.2967	0.61899		-0.38444	0.12872
	-0.22715	0.1152		-0.36618	0.12469		-0.47927	0.1188		-0.3104	0.27515		-0.1413	0.61026		-0.36464	0.13186
	-0.22323	0.10715		-0.32151	0.09462		-0.23243	0.11891		-0.26347	0.33998		-0.4224	0.5972		-0.30864	0.13261
	-0.19442	0.10364		-0.31844	0.08855		-0.23158	0.1196		-0.32432	0.41424		-0.4224	0.5972		-0.32605	0.13308
	-0.1811	0.09299					-0.23042	0.1207		-0.3242	0.41122		-0.4224	0.5972		-0.30947	0.13432
	-0.47927	0.1188					-0.234	0.12109		-0.275	0.41687		-0.3035	0.58017		-0.26097	0.13687
							-0.22754	0.1221		-0.31146	0.48066		-0.3188	0.57972		-0.30848	0.13756
							-0.22754	0.12239		-0.30188	0.47419		-0.2213	0.57774		-0.30848	0.13756
							-0.23724	0.1227		-0.33043	0.44965		-0.23	0.56926		-0.30848	0.13757
							-0.19803	0.1228		-0.29317	0.47067		-0.2567	0.55686		-0.30848	0.13757
							-0.23591	0.1228		-0.27959	0.39305		-0.37	0.55319		-0.30847	0.13759
							-0.23854	0.1236		-0.25836	0.43233		-0.2533	0.55128		-0.30834	0.13772
							-0.22808	0.12388		-0.31578	0.23685		-0.157	0.55009		-0.36519	0.13802
							-0.22355	0.124		-0.30323	0.44326		-0.3507	0.54495		-0.28742	0.13872
							-0.23488	0.1254		-0.30209	0.26371		-0.3165	0.54436		-0.37758	0.13985
							-0.21209	0.12545		-0.27437	0.39599		-0.4211	0.54375		-0.37758	0.13993
							-0.23488	0.12547		-0.32104	0.2451		-0.4038	0.54262		-0.37758	0.13993
							-0.2083	0.1258		-0.31145	0.42165		-0.3403	0.54226		-0.39355	0.14112
							-0.2083	0.1259		-0.24829	0.37643		-0.2884	0.53711		-0.39355	0.14112
							-0.23626	0.1262		-0.29769	0.40921		-0.3694	0.53109		-0.39355	0.14119
							-0.23415	0.1273		-0.31843	0.38203		-0.2868	0.52956		-0.3135	0.14119
							-0.17914	0.12789		-0.39662	0.54569		-0.2299	0.52798		-0.33373	0.14253
							-0.1794	0.1286		-0.25338	0.34025		-0.2969	0.51826		-0.38725	0.14468
							-0.22256	0.1289		-0.57097	0.20394		-0.2819	0.51792		-0.30957	0.14498
							-0.22936	0.12994		-0.26448	0.20244		-0.3334	0.51516		-0.36168	0.14664
							-0.21475	0.1307		-0.31973	0.40826		-0.2836	0.51237		-0.38847	0.14667
							-0.22956	0.13107		-0.31315	0.4004		-0.2016	0.51109		-0.38338	0.14695
							-0.20351	0.1315		-0.31483	0.47683		-0.3108	0.51096		-0.36981	0.14785
							-0.22787	0.13158		-0.3111	0.36839		-0.3503	0.50991		-0.30998	0.14793
							-0.23485	0.1327		-0.31857	0.40255		-0.1749	0.50981		-0.38959	0.14842
							-0.20152	0.1336		-0.33142	0.33435		-0.2623	0.50975		-0.36799	0.14861
							-0.22888	0.1343		-0.33038	0.2298		-0.2823	0.50882		-0.36772	0.14865
							-0.22823	0.13438		-0.28941	0.32035		-0.2838	0.50727		-0.38365	0.1487
							-0.20442	0.13511		-0.36395	0.35822		-0.2806	0.50593		-0.38749	0.14906
							-0.18338	0.1355		-0.31367	0.38512		-0.2511	0.50555		-0.38799	0.14907
							-0.23017	0.1359		-0.32915	0.39742		-0.1794	0.50507		-0.38799	0.14909
							-0.23017	0.136		-0.3219	0.37809		-0.2883	0.50493		-0.36675	0.14935
							-0.18401	0.13609		-0.27233	0.39892		-0.2824	0.50398		-0.32226	0.14988
							-0.22257	0.13624		-0.30571	0.42752		-0.2046	0.50327		-0.36578	0.15127
							-0.18346	0.1368		-0.24522	0.34203		-0.3297	0.50291		-0.23685	0.15182
							-0.19122	0.1368		-0.25819	0.35329		-0.2798	0.49866		-0.31946	0.15223
							-0.20012	0.13687		-0.29798	0.507		-0.302	0.49805		-0.23152	0.15274
							-0.21562	0.137		-0.28717	0.4569		-0.37	0.4975		-0.31287	0.15286
							-0.22714	0.137		-0.32243	0.46948		-0.2771	0.49745		-0.41293	0.15319
							-0.23381	0.1372		-0.36147	0.53672		-0.2755	0.49642		-0.36585	0.1532
							-0.17075	0.1374		-0.2991	0.27139		-0.3097	0.49353		-0.26863	0.15343
							-0.22509	0.13751		-0.25704	0.39062		-0.2237	0.49329		-0.31197	0.15345
							-0.30848	0.13756		-0.30945	0.48708		-0.2762	0.49304		-0.3116	0.15346
							-0.23277	0.1382		-0.31779	0.53498		-0.3243	0.49194		-0.26863	0.15348
							-0.22649	0.1384		-0.3114	0.46938		-0.3847	0.49163		-0.3669	0.15433
							-0.22649	0.1384		-0.28281	0.28515		-0.1768	0.49088		-0.3662	0.15573
							-0.23277	0.13845		-0.38387	0.32328		-0.2667	0.48835		-0.31752	0.15626
							-0.15658	0.1389		-0.31722	0.32565		-0.3691	0.48804		-0.31128	0.15637
							-0.15663	0.1389		-0.32079	0.32211		-0.3167	0.48668		-0.36256	0.15655
							-0.15663	0.13896		-0.32046	0.36534		-0.3276	0.48358		-0.36256	0.15665
							-0.15663	0.13896		-0.33594	0.45312		-0.3548	0.48254		-0.31864	0.15669
							-0.15651	0.139		-0.33575	0.46119		-0.275	0.47654		-0.36256	0.15673
							-0.15658	0.13901		-0.31767	0.45961		-0.3233	0.47638		-0.37547	0.15846
							-0.15667	0.13911		-0.15845	0.69456		-0.252	0.47601		-0.36222	0.15896
							-0.25237	0.1396		-0.1726	0.63063		-0.307	0.47598		-0.27428	0.15914
							-0.20708	0.1407		-0.25975	0.32072		-0.3375	0.47462		-0.27428	0.15924
							-0.1817	0.1416		-0.31401	0.36066		-0.1783	0.47313		-0.30777	0.15931
							-0.14183	0.1425		-0.38634	0.41222		-0.302	0.47227		-0.3777	0.15979
							-0.23408	0.14278		-0.31433	0.47464		-0.2713	0.47191		-0.3777	0.1598
							-0.18699	0.14328		-0.37111	0.51938		-0.4125	0.47176		-0.3777	0.1598
							-0.2367	0.14348		-0.24729	0.4216		-0.1894	0.47142		-0.35991	0.16034
							-0.19603	0.14352		-0.34837	0.43637		-0.4307	0.47131		-0.3173	0.16035
							-0.22553	0.14366		-0.29097	0.45971		-0.325	0.46995		-0.25871	0.16098
							-0.14362	0.1439		-0.41346	0.3924		-0.3115	0.46914		-0.30705	0.16151
							-0.21505	0.14416		-0.41233	0.45968		-0.297	0.46811		-0.31902	0.16199
							-0.21506	0.1442		-0.2531	0.4519		-0.3309	0.468		-0.23708	0.16267
							-0.22259	0.14422		-0.27419	0.2452		-0.3467	0.46657		-0.30239	0.16556
							-0.32605	0.14426		-0.27393	0.33134		-0.3145	0.46322		-0.42228	0.16741
							-0.2312	0.1448		-0.31727	0.36434		-0.2529	0.46186		-0.37781	0.16745
							-0.20375	0.1452		-0.29511	0.27238		-0.2042	0.45966		-0.3778	0.16745
							-0.22765	0.14531		-0.30526	0.34054		-0.204	0.45834		-0.37781	0.16752
							-0.25573	0.14614		-0.38195	0.33512		-0.2484	0.45807		-0.30498	0.16766
							-0.28468	0.14615		-0.31483	0.39217		-0.3149	0.45784		-0.37781	0.16778
							-0.19047	0.14623		-0.29318	0.36034		-0.3202	0.45695		-0.37781	0.16788
							-0.13933	0.1468		-0.33537	0.53472		-0.2991	0.45645		-0.3778	0.16796
							-0.21073	0.1473		-0.32255	0.34303		-0.302	0.45522		-0.36028	0.17026
							-0.18133	0.14747		-0.24246	0.38161		-0.3575	0.45448		-0.36578	0.17075
							-0.18133	0.14748		-0.19591	0.1646		-0.3191	0.4543		-0.36632	0.17083
							-0.18133	0.1475		-0.26331	0.28968		-0.2488	0.45427		-0.35979	0.17147
							-0.18133	0.1475		-0.21671	0.4593		-0.2266	0.45422		-0.36595	0.17178
							-0.24023	0.14773		-0.2242	0.4198		-0.3503	0.45399		-0.36781	0.1723
							-0.22371	0.14778		-0.31521	0.40706		-0.2526	0.45271		-0.36028	0.17317
							-0.17794	0.1478		-0.29842	0.4014		-0.2429	0.4521		-0.38128	0.17396
							-0.20368	0.148		-0.24661	0.3483		-0.3078	0.45179		-0.36639	0.17453
							-0.23729	0.1482		-0.3506	0.30026		-0.2978	0.45172		-0.36651	0.17463
							-0.2169	0.14834		-0.33445	0.336		-0.3114	0.45068		-0.33414	0.17482
							-0.2464	0.14836		-0.28791	0.32467		-0.3221	0.44975		-0.36684	0.17521
							-0.19817	0.14892		-0.27334	0.33243		-0.2613	0.44924		-0.36725	0.17531
							-0.24982	0.14924		-0.26154	0.30971		-0.2742	0.4491		-0.39416	0.17548
							-0.28806	0.1493		-0.35092	0.36401		-0.2186	0.44902		-0.36443	0.17554
							-0.16054	0.14931		-0.35018	0.32819		-0.3135	0.44866		-0.38025	0.17576
							-0.25778	0.14936		-0.29139	0.35727		-0.3488	0.44724		-0.36661	0.17582
							-0.13687	0.1494		-0.35295	0.33081		-0.6587	0.44709		-0.36661	0.17582
							-0.20684	0.14951		-0.35098	0.32937		-0.3125	0.44567		-0.41069	0.17611
							-0.22907	0.1496		-0.31015	0.31214		-0.1979	0.44504		-0.3675	0.17655
							-0.13031	0.14971		-0.29493	0.29141		-0.2789	0.44461		-0.36322	0.17657
							-0.20778	0.14989		-0.30778	0.33542		-0.3001	0.44459		-0.38531	0.17706
							-0.20777	0.1499		-0.32154	0.33779		-0.3108	0.44458		-0.40617	0.17742
							-0.202	0.1503		-0.22218	0.45347		-0.2799	0.44373		-0.38456	0.17791
							-0.20622	0.15038		-0.26877	0.38494		-0.3378	0.44328		-0.36435	0.1781
							-0.25419	0.15048		-0.32745	0.34721		-0.4694	0.44312		-0.36435	0.1781
							-0.23585	0.15054		-0.30256	0.2152		-0.4037	0.44297		-0.36435	0.17811
							-0.25205	0.15065		-0.32531	0.33908		-0.2786	0.44187		-0.36435	0.17811
							-0.15089	0.15083		-0.23722	0.2674		-0.2752	0.44161		-0.36435	0.17811
							-0.19688	0.1509		-0.31856	0.34694		-0.2776	0.44138		-0.36435	0.17811
							-0.19774	0.1509		-0.32259	0.34331		-0.2966	0.44024		-0.36435	0.17811
							-0.23356	0.15092		-0.27382	0.34992		-0.3185	0.4401		-0.36435	0.17811
							-0.24067	0.15123		-0.13479	0.65143		-0.2755	0.44006		-0.36435	0.17817
							-0.2006	0.15164		-0.35689	0.3545		-0.2771	0.43927		-0.36435	0.17817
							-0.12936	0.15193		-0.34091	0.40886		-0.2618	0.43892		-0.36435	0.17817
							-0.23046	0.15217		-0.34788	0.40386		-0.2861	0.43843		-0.36653	0.17819
							-0.21087	0.15224		-0.31775	0.18338		-0.2283	0.43783		-0.36653	0.17819
							-0.31141	0.15224		-0.33133	0.23828		-0.2769	0.43767		-0.36435	0.17825
							-0.24043	0.15225		-0.33034	0.3575		-0.2493	0.43727		-0.36435	0.17825
							-0.23606	0.15249		-0.32612	0.39961		-0.2772	0.43683		-0.36435	0.17825
							-0.24426	0.1526		-0.36099	0.29523		-0.3616	0.4366		-0.36435	0.17825
							-0.24645	0.1526		-0.39381	0.4541		-0.2764	0.43652		-0.36435	0.17825
							-0.20027	0.1527		-0.38911	0.4398		-0.2769	0.43568		-0.36435	0.1784
							-0.25107	0.15279		-0.27516	0.38614		-0.3356	0.43503		-0.36435	0.1786
							-0.18593	0.1528		-0.26624	0.41688		-0.3283	0.43452		-0.36751	0.17904
							-0.16276	0.15305		-0.29787	0.37324		-0.2556	0.43354		-0.36744	0.17931
							-0.19658	0.15338		-0.3268	0.32515		-0.2774	0.43309		-0.40686	0.17971
							-0.19658	0.15345		-0.25422	0.40365		-0.2566	0.43285		-0.36807	0.18031
							-0.19658	0.15349		-0.28516	0.28858		-0.25	0.43276		-0.42965	0.18073
							-0.1567	0.1535		-0.32979	0.44911		-0.3202	0.43263		-0.36785	0.1814
							-0.19658	0.1535		-0.3134	0.20665		-0.2898	0.43241		-0.38713	0.18164
							-0.19658	0.1535		-0.26624	0.4169		-0.2482	0.43228		-0.31872	0.18168
							-0.19658	0.1535		-0.29181	0.47077		-0.452	0.43168		-0.36671	0.1817
							-0.19658	0.15352		-0.31403	0.36963		-0.2277	0.43166		-0.368	0.18222
							-0.30669	0.15366		-0.37323	0.28807		-0.4712	0.43157		-0.36641	0.18223
							-0.14433	0.1542		-0.27708	0.34321		-0.2447	0.43125		-0.397	0.18236
							-0.20943	0.1546		-0.30465	0.44554		-0.3302	0.43092		-0.397	0.18236
							-0.24432	0.1546		-0.37733	0.35573		-0.2316	0.4305		-0.3691	0.18242
							-0.26897	0.15483		-0.40471	0.76484		-0.3166	0.4302		-0.31021	0.18266
							-0.19063	0.1549		-0.3445	0.3403		-0.3074	0.42985		-0.35373	0.18315
							-0.22494	0.15495		-0.27885	0.26355		-0.4081	0.42965		-0.3589	0.18383
							-0.21779	0.1554		-0.34828	0.32537		-0.2363	0.42903		-0.43353	0.18396
							-0.24824	0.15606		-0.29852	0.276		-0.3667	0.42901		-0.43632	0.18446
							-0.21208	0.15642		-0.27002	0.5792		-0.2696	0.42876		-0.24658	0.18615
							-0.1433	0.15659		-0.29285	0.41229		-0.2449	0.42846		-0.3989	0.18624
							-0.14925	0.1567		-0.29019	0.41231		-0.2403	0.42758		-0.25177	0.19126
							-0.2203	0.1568		-0.29305	0.41714		-0.2343	0.42728		-0.25114	0.1917
							-0.24035	0.15729		-0.26951	0.42129		-0.241	0.42697		-0.25114	0.1917
							-0.16087	0.15736		-0.26644	0.37989		-0.2546	0.42575		-0.2525	0.1922
							-0.26236	0.15745		-0.27327	0.33729		-0.2658	0.42565		-0.44874	0.19246
							-0.25393	0.15749		-0.32148	0.46071		-0.2938	0.42497		-0.44874	0.19247
							-0.13164	0.1579		-0.33275	0.23846		-0.2189	0.42496		-0.22776	0.1927
							-0.26816	0.15791		-0.16075	0.63528		-0.3344	0.42478		-0.27516	0.19298
							-0.24703	0.15794		-0.17536	0.62263		-0.2909	0.42415		-0.43574	0.19332
							-0.21	0.15819		-0.27791	0.42801		-0.2688	0.42411		-0.28523	0.19355
							-0.24796	0.1582		-0.25874	0.48655		-0.2606	0.42407		-0.25874	0.19387
							-0.15118	0.1583		-0.31777	0.33111		-0.2707	0.42388		-0.25413	0.19417
							-0.19144	0.15882		-0.31356	0.31414		-0.2537	0.42363		-0.35867	0.19698
							-0.23358	0.15891		-0.32576	0.39535		-0.2713	0.42331		-0.36191	0.19706
							-0.14105	0.15916		-0.25289	0.39672		-0.2512	0.42304		-0.39957	0.19714
							-0.15077	0.15924		-0.32424	0.50168		-0.2738	0.42299		-0.2642	0.19764
							-0.14413	0.1598		-0.32981	0.46042		-0.2387	0.42298		-0.30708	0.19853
							-0.29313	0.15986		-0.26844	0.6018		-0.4334	0.42291		-0.25835	0.19863
							-0.29579	0.1599		-0.3311	0.21492		-0.3046	0.42261		-0.24404	0.19898
							-0.23331	0.16004		-0.25727	0.26929		-0.302	0.42248		-0.3684	0.19933
							-0.20565	0.1603					-0.2366	0.42236		-0.26118	0.19953
							-0.14954	0.1604					-0.2421	0.422		-0.33241	0.19991
							-0.23758	0.16055					-0.2557	0.42186		-0.21298	0.20015
							-0.24023	0.16056					-0.258	0.42137		-0.30563	0.20086
							-0.15923	0.1606					-0.2697	0.42107		-0.43079	0.2017
							-0.26857	0.16063					-0.2647	0.42105		-0.39014	0.20186
							-0.22761	0.16079					-0.356	0.4206		-0.29089	0.20309
							-0.27889	0.16091					-0.2664	0.42059		-0.27451	0.20324
							-0.18464	0.161					-0.4635	0.42052		-0.24042	0.20393
							-0.2088	0.161					-0.3525	0.42034		-0.33247	0.20529
							-0.24991	0.16104					-0.3576	0.41999		-0.34241	0.20628
							-0.20228	0.16112					-0.2395	0.41986		-0.37548	0.20703
							-0.30239	0.16125					-0.2701	0.41979		-0.28102	0.20819
							-0.29849	0.1615					-0.2395	0.41952		-0.33074	0.20842
							-0.22193	0.1618					-0.2563	0.41933		-0.37705	0.20896
							-0.14443	0.1619					-0.4526	0.41878		-0.28103	0.20901
							-0.26729	0.16199					-0.28	0.41864		-0.35844	0.20985
							-0.24018	0.16201					-0.2356	0.41811		-0.26394	0.21107
							-0.27095	0.16207					-0.2644	0.41786		-0.32581	0.21143
							-0.15003	0.16218					-0.2313	0.41768		-0.26992	0.21193
							-0.21954	0.1623					-0.2415	0.41766		-0.30694	0.2126
							-0.2776	0.16257					-0.2847	0.41761		-0.3638	0.21278
							-0.24013	0.16258					-0.4125	0.41751		-0.3535	0.21301
							-0.25764	0.16258					-0.3189	0.41719		-0.34711	0.21414
							-0.29566	0.16267					-0.4469	0.41708		-0.30895	0.21492
							-0.25717	0.1627					-0.24	0.4167		-0.25091	0.21518
							-0.2368	0.1628					-0.2693	0.41657		-0.29683	0.21542
							-0.24198	0.16316					-0.2606	0.41647		-0.32732	0.21575
							-0.21519	0.16337					-0.311	0.41619		-0.28603	0.21577
							-0.22317	0.16339					-0.2754	0.41616		-0.31152	0.21697
							-0.26376	0.1634					-0.2682	0.41604		-0.31152	0.21697
							-0.21894	0.1636					-0.2594	0.41573		-0.30005	0.21704
							-0.21895	0.16361					-0.2468	0.41568		-0.29956	0.21746
							-0.21894	0.16364					-0.247	0.41565		-0.30305	0.21854
							-0.12502	0.16376					-0.2429	0.41558		-0.23614	0.21869
							-0.1619	0.16389					-0.2669	0.41558		-0.40241	0.21923
							-0.15573	0.16417					-0.2884	0.41557		-0.32833	0.22
							-0.21807	0.16427					-0.2578	0.41543		-0.23926	0.22082
							-0.19309	0.16447					-0.256	0.41538		-0.23926	0.22082
							-0.28541	0.16462					-0.241	0.41505		-0.30659	0.22105
							-0.25836	0.16469					-0.2707	0.41503		-0.3137	0.2216
							-0.23309	0.16469					-0.3914	0.41502		-0.31504	0.22167
							-0.24527	0.1648					-0.2518	0.41487		-0.30599	0.22174
							-0.21175	0.16484					-0.3871	0.41459		-0.31505	0.22175
							-0.21149	0.16484					-0.2497	0.41433		-0.3692	0.22262
							-0.21389	0.1649					-0.2612	0.41388		-0.31036	0.22287
							-0.2787	0.16492					-0.2923	0.41369		-0.21999	0.22299
							-0.24858	0.165					-0.2965	0.41368		-0.21999	0.223
							-0.1441	0.16503					-0.2551	0.41362		-0.30978	0.22309
							-0.20079	0.16514					-0.2639	0.41349		-0.37769	0.22311
							-0.28456	0.16549					-0.2397	0.41342		-0.31052	0.22334
							-0.24969	0.1658					-0.2454	0.41322		-0.24528	0.22362
							-0.20284	0.1659					-0.2626	0.41321		-0.32801	0.22366
							-0.19795	0.16591					-0.2353	0.41291		-0.4205	0.22373
							-0.22612	0.166					-0.2585	0.41288		-0.30032	0.22395
							-0.22615	0.1661					-0.2988	0.41257		-0.32152	0.22445
							-0.20917	0.16612					-0.2593	0.41222		-0.36986	0.22457
							-0.25593	0.1662					-0.3894	0.41212		-0.33883	0.22457
							-0.13858	0.16622					-0.2596	0.41206		-0.32922	0.22491
							-0.14525	0.16629					-0.2927	0.41201		-0.31551	0.22551
							-0.20657	0.16631					-0.2462	0.41174		-0.38238	0.22583
							-0.26548	0.16644					-0.2572	0.41164		-0.2366	0.22611
							-0.20341	0.16646					-0.2685	0.41147		-0.30381	0.22688
							-0.21422	0.16676					-0.2514	0.41095		-0.35506	0.22697
							-0.18123	0.1668					-0.2761	0.41056		-0.2259	0.22732
							-0.24425	0.167					-0.3385	0.41055		-0.3464	0.22831
							-0.21191	0.1672					-0.2632	0.41048		-0.3507	0.22872
							-0.27105	0.16723					-0.2779	0.41027		-0.28507	0.22934
							-0.25166	0.16726					-0.3189	0.41016		-0.37732	0.22943
							-0.21781	0.16726					-0.2958	0.41013		-0.37732	0.22943
							-0.19753	0.16727					-0.2549	0.41004		-0.37732	0.22943
							-0.27971	0.1673					-0.2785	0.40944		-0.32734	0.23106
							-0.25456	0.16738					-0.2954	0.40944		-0.32433	0.23155
							-0.26669	0.16754					-0.2605	0.4094		-0.292	0.23181
							-0.20201	0.16759					-0.2737	0.40925		-0.26772	0.23255
							-0.24646	0.1677					-0.2774	0.40915		-0.35515	0.23304
							-0.22505	0.16771					-0.2629	0.40911		-0.35515	0.23306
							-0.31216	0.16779					-0.2721	0.40909		-0.37366	0.2331
							-0.24666	0.16781					-0.2596	0.4088		-0.35746	0.23314
							-0.24181	0.16783					-0.2681	0.40878		-0.31098	0.23323
							-0.20046	0.168					-0.263	0.40864		-0.35582	0.23454
							-0.19625	0.1681					-0.2487	0.40845		-0.29362	0.23472
							-0.21323	0.1682					-0.2398	0.40794		-0.24308	0.23608
							-0.25997	0.1682					-0.2418	0.40792		-0.28579	0.23661
							-0.23362	0.1683					-0.2621	0.40783		-0.25784	0.23847
							-0.26196	0.1683					-0.2629	0.40758		-0.30762	0.23869
							-0.22038	0.16832					-0.2594	0.40726		-0.22864	0.23963
							-0.28456	0.16838					-0.2627	0.40715		-0.28105	0.2399
							-0.28456	0.16843					-0.2727	0.40702		-0.31163	0.24011
							-0.19519	0.1686					-0.2582	0.40638		-0.33177	0.24055
							-0.15699	0.1689					-0.2624	0.40589		-0.22187	0.24078
							-0.18419	0.169					-0.2479	0.40588		-0.34987	0.2409
							-0.1567	0.1691					-0.2662	0.40586		-0.34279	0.24202
							-0.19828	0.1692					-0.2724	0.40577		-0.24643	0.24253
							-0.2022	0.1694					-0.2582	0.4057		-0.34856	0.24285
							-0.26301	0.1694					-0.2857	0.40557		-0.35844	0.24296
							-0.262	0.16944					-0.3725	0.40488		-0.35844	0.24296
							-0.28743	0.1695					-0.403	0.40472		-0.33049	0.24316
							-0.16096	0.1695					-0.2606	0.40461		-0.26601	0.24335
							-0.20284	0.1696					-0.2834	0.40427		-0.2562	0.24336
							-0.20968	0.1696					-0.277	0.40406		-0.33254	0.24354
							-0.27902	0.1697					-0.2426	0.40392		-0.26795	0.24415
							-0.27709	0.16972					-0.2622	0.40377		-0.26795	0.24416
							-0.24943	0.16979					-0.2487	0.40369		-0.36093	0.24457
							-0.13756	0.1699					-0.2641	0.40345		-0.36093	0.24457
							-0.22236	0.16993					-0.2741	0.40315		-0.3763	0.24472
							-0.13756	0.16999					-0.2615	0.40213		-0.32952	0.245
							-0.23123	0.17					-0.2754	0.40207		-0.338	0.24528
							-0.2595	0.1702					-0.3073	0.40192		-0.3947	0.24607
							-0.21279	0.17023					-0.3831	0.4015		-0.33385	0.24641
							-0.23482	0.17027					-0.2763	0.40141		-0.34944	0.2467
							-0.2595	0.17028					-0.307	0.40124		-0.23775	0.2467
							-0.19276	0.17034					-0.3024	0.40056		-0.27057	0.24718
							-0.18839	0.17038					-0.3111	0.40025		-0.29558	0.24729
							-0.28334	0.17042					-0.2986	0.40018		-0.30363	0.24742
							-0.21179	0.17052					-0.2836	0.40016		-0.33509	0.24742
							-0.25257	0.17058					-0.31	0.39966		-0.25891	0.24744
							-0.22091	0.17076					-0.2795	0.39947		-0.33907	0.24813
							-0.14363	0.17087					-0.2595	0.39916		-0.26432	0.24892
							-0.15634	0.17099					-0.3172	0.39892		-0.34028	0.24897
							-0.24506	0.17099					-0.2603	0.39869		-0.32506	0.25004
							-0.24506	0.171					-0.285	0.39805		-0.31315	0.25082
							-0.23409	0.17103					-0.2523	0.39745		-0.29148	0.25143
							-0.26379	0.17108					-0.3843	0.39703		-0.33653	0.25216
							-0.28254	0.17108					-0.3289	0.39687		-0.25999	0.25379
							-0.21497	0.1711					-0.2904	0.39677		-0.33562	0.25379
							-0.21495	0.1711					-0.2809	0.39665		-0.28152	0.25396
							-0.28621	0.17126					-0.342	0.39637		-0.2698	0.25417
							-0.14216	0.1713					-0.2428	0.39628		-0.37675	0.25447
							-0.19876	0.17131					-0.2794	0.39625		-0.31817	0.25527
							-0.27347	0.17133					-0.294	0.39623		-0.28105	0.25534
							-0.23206	0.17135					-0.2801	0.39608		-0.33696	0.25581
							-0.24693	0.17139					-0.3217	0.39586		-0.2603	0.25631
							-0.14084	0.1715					-0.5172	0.3958		-0.33652	0.25758
							-0.2752	0.17152					-0.3286	0.39578		-0.30967	0.25776
							-0.28193	0.17162					-0.1885	0.3956		-0.26652	0.2582
							-0.1408	0.17163					-0.2571	0.39502		-0.2817	0.25833
							-0.14105	0.17171					-0.348	0.39498		-0.30084	0.25854
							-0.258	0.17176					-0.2705	0.39475		-0.33458	0.25874
							-0.18795	0.1718					-0.347	0.39474		-0.32374	0.26027
							-0.17099	0.17181					-0.3586	0.39437		-0.30665	0.26238
							-0.2494	0.17186					-0.2866	0.39414		-0.37978	0.26261
							-0.24163	0.17205					-0.3305	0.39379		-0.24738	0.26404
							-0.20384	0.17216					-0.2987	0.39351		-0.26542	0.26419
							-0.24969	0.17217					-0.3347	0.3934		-0.35156	0.2649
							-0.24735	0.1723					-0.2613	0.39317		-0.34136	0.26515
							-0.19205	0.1724					-0.3164	0.39259		-0.28928	0.26713
							-0.21156	0.17246					-0.2781	0.39197		-0.21951	0.26723
							-0.202	0.17253					-0.2861	0.39164		-0.36808	0.26738
							-0.13503	0.1727					-0.2904	0.39101		-0.3226	0.26809
							-0.15479	0.17273					-0.2537	0.39038		-0.27608	0.26826
							-0.18664	0.1728					-0.3517	0.39015		-0.32873	0.2685
							-0.25078	0.1728					-0.3021	0.38946		-0.28505	0.26936
							-0.24529	0.173					-0.3441	0.38904		-0.31923	0.26959
							-0.24162	0.1731					-0.2887	0.38887		-0.26934	0.27007
							-0.23951	0.17326					-0.2698	0.38862		-0.38807	0.2713
							-0.1983	0.17327					-0.2862	0.38858		-0.43251	0.27135
							-0.29338	0.17338					-0.3814	0.38828		-0.29224	0.27157
							-0.15936	0.17342					-0.2909	0.38821		-0.28051	0.27194
							-0.26541	0.17357					-0.1705	0.38797		-0.26268	0.27242
							-0.20747	0.1738					-0.3635	0.38795		-0.31102	0.27242
							-0.32575	0.17395					-0.3083	0.38787		-0.35902	0.273
							-0.25913	0.174					-0.2991	0.38778		-0.29427	0.27369
							-0.23563	0.17404					-0.301	0.38767		-0.29427	0.27369
							-0.17238	0.17406					-0.4055	0.38759		-0.28712	0.27427
							-0.21829	0.1741					-0.2859	0.3875		-0.35018	0.27591
							-0.25464	0.1741					-0.2973	0.38748		-0.29064	0.27603
							-0.26849	0.17414					-0.3095	0.38734		-0.29064	0.27603
							-0.21829	0.17417					-0.2869	0.38724		-0.30532	0.2762
							-0.22062	0.17418					-0.2971	0.38711		-0.32025	0.27764
							-0.21834	0.1742					-0.2902	0.38708		-0.23501	0.27829
							-0.26112	0.1743					-0.2531	0.38694		-0.28837	0.2784
							-0.22137	0.17434					-0.2573	0.38672		-0.23491	0.27844
							-0.14159	0.1744					-0.3426	0.38643		-0.32679	0.27845
							-0.25021	0.17443					-0.2686	0.38626		-0.32679	0.27845
							-0.15832	0.17444					-0.271	0.38565		-0.34179	0.27853
							-0.15413	0.17447					-0.3166	0.38453		-0.3373	0.27859
							-0.20055	0.1745					-0.3893	0.38449		-0.28273	0.27877
							-0.20363	0.1745					-0.3115	0.38445		-0.31016	0.2788
							-0.24954	0.1745					-0.2968	0.38435		-0.28256	0.27923
							-0.25066	0.17451					-0.2751	0.38412		-0.31025	0.27948
							-0.20149	0.17456					-0.2941	0.38363		-0.29427	0.27989
							-0.14961	0.17458					-0.3826	0.38288		-0.37493	0.28201
							-0.14961	0.17461					-0.3009	0.3827		-0.41007	0.28243
							-0.24275	0.1747					-0.322	0.38238		-0.32056	0.28247
							-0.2471	0.17475					-0.2902	0.38228		-0.3331	0.28254
							-0.24267	0.1748					-0.4042	0.38221		-0.3054	0.28295
							-0.14041	0.17482					-0.4042	0.38221		-0.2258	0.28355
							-0.24822	0.17486					-0.3279	0.38207		-0.30019	0.28388
							-0.2293	0.17493					-0.3261	0.38203		-0.34158	0.28416
							-0.25434	0.17497					-0.2933	0.382		-0.29606	0.28421
							-0.16771	0.17502					-0.4322	0.3812		-0.35066	0.28423
							-0.15803	0.17515					-0.2894	0.38118		-0.25838	0.28438
							-0.2499	0.17518					-0.3065	0.38068		-0.30972	0.2844
							-0.16771	0.1752					-0.3104	0.38065		-0.27003	0.28486
							-0.23344	0.1753					-0.2926	0.38008		-0.34086	0.28552
							-0.2627	0.1753					-0.2962	0.37988		-0.32321	0.28563
							-0.31003	0.17541					-0.2868	0.37955		-0.37651	0.2858
							-0.25316	0.17543					-0.2787	0.37934		-0.3555	0.28624
							-0.22756	0.1756					-0.2738	0.37933		-0.39699	0.28644
							-0.19232	0.1757					-0.2959	0.37895		-0.40715	0.28725
							-0.20406	0.17571					-0.2701	0.37881		-0.32477	0.2873
							-0.21913	0.1758					-0.2935	0.37873		-0.34658	0.28789
							-0.21911	0.1758					-0.3811	0.37867		-0.31475	0.28809
							-0.23946	0.176					-0.2166	0.3786		-0.31782	0.28822
							-0.25947	0.17602					-0.3117	0.37857		-0.3621	0.28904
							-0.25292	0.17608					-0.2387	0.37853		-0.29064	0.28991
							-0.16149	0.1761					-0.2985	0.37853		-0.43117	0.29162
							-0.27455	0.17612					-0.2924	0.37846		-0.31381	0.29198
							-0.22382	0.1762					-0.3147	0.37831		-0.34878	0.29321
							-0.24023	0.1762					-0.2699	0.37827		-0.41913	0.29347
							-0.25485	0.1763					-0.3154	0.37826		-0.28825	0.29437
							-0.25268	0.1764					-0.2917	0.37804		-0.34384	0.29461
							-0.28025	0.17641					-0.31	0.37794		-0.35535	0.29541
							-0.22494	0.17646					-0.2907	0.37755		-0.30322	0.29552
							-0.24508	0.17652					-0.2911	0.37747		-0.34688	0.29567
							-0.24199	0.17652					-0.292	0.37687		-0.32717	0.29584
							-0.29792	0.17663					-0.2849	0.37669		-0.28599	0.29614
							-0.29262	0.17664					-0.434	0.37627		-0.25575	0.2963
							-0.2692	0.17673					-0.3457	0.3762		-0.33831	0.29717
							-0.24019	0.17684					-0.2938	0.37615		-0.31485	0.29755
							-0.23236	0.17691					-0.2146	0.37608		-0.225	0.29763
							-0.24407	0.17705					-0.2686	0.37574		-0.39055	0.29776
							-0.2115	0.1771					-0.3125	0.37559		-0.31698	0.29785
							-0.22252	0.17727					-0.3279	0.37558		-0.38665	0.29964
							-0.19512	0.1773					-0.2939	0.37527		-0.34427	0.30073
							-0.24211	0.1775					-0.2902	0.37516		-0.2872	0.30142
							-0.26507	0.17753					-0.3651	0.37499		-0.35691	0.30218
							-0.26278	0.17754					-0.2606	0.37484		-0.3085	0.3025
							-0.23486	0.1776					-0.2578	0.37482		-0.30236	0.3034
							-0.247	0.17766					-0.3008	0.3745		-0.35638	0.30365
							-0.21048	0.17768					-0.3212	0.3742		-0.18087	0.30449
							-0.22619	0.1777					-0.3084	0.37416		-0.42089	0.30467
							-0.26698	0.17771					-0.2925	0.37414		-0.37748	0.30518
							-0.24721	0.17785					-0.3675	0.37391		-0.29373	0.30612
							-0.25069	0.1779					-0.2892	0.37382		-0.25177	0.307
							-0.28441	0.178					-0.4226	0.37359		-0.37727	0.30717
							-0.21869	0.17803					-0.3238	0.37322		-0.36414	0.3078
							-0.19357	0.1781					-0.3095	0.37317		-0.3013	0.30835
							-0.24956	0.17814					-0.3343	0.37313		-0.34097	0.30917
							-0.36435	0.17817					-0.3784	0.37303		-0.26879	0.30918
							-0.22591	0.17825					-0.3199	0.37294		-0.27802	0.30919
							-0.29084	0.17828					-0.4729	0.37286		-0.31253	0.30926
							-0.24075	0.1784					-0.3159	0.37275		-0.3067	0.30992
							-0.23264	0.17843					-0.2849	0.37272		-0.35667	0.31051
							-0.27698	0.17859					-0.2908	0.37271		-0.30293	0.31186
							-0.23433	0.1786					-0.4059	0.37263		-0.22192	0.31298
							-0.24128	0.1786					-0.2977	0.37259		-0.40868	0.31382
							-0.24814	0.17862					-0.3101	0.37216		-0.3135	0.31398
							-0.18709	0.17863					-0.3389	0.37213		-0.29271	0.31407
							-0.15183	0.17867					-0.2908	0.37194		-0.31989	0.31412
							-0.23539	0.1787					-0.2731	0.37184		-0.33131	0.31676
							-0.22837	0.17878					-0.3057	0.3718		-0.32232	0.31686
							-0.24119	0.179					-0.2886	0.37176		-0.26368	0.31727
							-0.24541	0.17909					-0.2761	0.37125		-0.30362	0.31806
							-0.25165	0.1791					-0.2992	0.37086		-0.3308	0.31907
							-0.15234	0.17916					-0.3783	0.37064		-0.29339	0.31934
							-0.19124	0.1793					-0.3414	0.37056		-0.31669	0.31945
							-0.2913	0.17937					-0.2708	0.37011		-0.28739	0.32021
							-0.25496	0.17937					-0.392	0.37005		-0.39988	0.32037
							-0.25061	0.17946					-0.3048	0.36998		-0.28481	0.321
							-0.22231	0.17946					-0.3172	0.36987		-0.32906	0.32218
							-0.28646	0.17949					-0.2449	0.36981		-0.36476	0.32437
							-0.26395	0.1795					-0.318	0.36947		-0.31917	0.3245
							-0.21406	0.17951					-0.2522	0.36942		-0.36525	0.32468
							-0.21538	0.17952					-0.3139	0.36924		-0.24934	0.3255
							-0.22231	0.17957					-0.325	0.36914		-0.29021	0.32594
							-0.15233	0.1796					-0.3385	0.36903		-0.36319	0.32675
							-0.28833	0.17963					-0.2885	0.3689		-0.50248	0.32733
							-0.15151	0.17971					-0.2672	0.3683		-0.39206	0.32745
							-0.23159	0.17981					-0.3065	0.36799		-0.41132	0.32767
							-0.24307	0.1799					-0.292	0.36798		-0.28668	0.32781
							-0.2472	0.1799					-0.2974	0.36789		-0.29493	0.3279
							-0.23802	0.18					-0.2287	0.36768		-0.29493	0.3279
							-0.28327	0.18002					-0.351	0.36764		-0.35045	0.3282
							-0.22887	0.1801					-0.3116	0.36755		-0.28668	0.32832
							-0.17799	0.18013					-0.2868	0.36749		-0.25987	0.32883
							-0.23079	0.18016					-0.3222	0.36736		-0.25002	0.32894
							-0.21542	0.18016					-0.3121	0.3673		-0.31645	0.32978
							-0.16159	0.1803					-0.289	0.36725		-0.29776	0.33072
							-0.18759	0.1803					-0.2841	0.36706		-0.37301	0.33143
							-0.23079	0.1803					-0.2877	0.36704		-0.37095	0.33212
							-0.22033	0.18033					-0.3015	0.36703		-0.27852	0.33303
							-0.22483	0.18057					-0.3352	0.36697		-0.31507	0.33336
							-0.23923	0.1806					-0.3321	0.36656		-0.34332	0.33348
							-0.14569	0.18074					-0.2952	0.36626		-0.32547	0.33538
							-0.27429	0.18081					-0.3762	0.36622		-0.40983	0.33572
							-0.28341	0.18081					-0.2809	0.36608		-0.39068	0.33578
							-0.27649	0.18086					-0.2466	0.36596		-0.38969	0.33632
							-0.26994	0.18089					-0.3136	0.36582		-0.43934	0.33642
							-0.25089	0.1809					-0.3032	0.36561		-0.27992	0.33652
							-0.25097	0.1809					-0.2863	0.3656		-0.3316	0.33698
							-0.23021	0.18098					-0.2753	0.36542		-0.34611	0.33723
							-0.21782	0.18098					-0.2799	0.36515		-0.37473	0.33732
							-0.25669	0.18101					-0.3091	0.36507		-0.27954	0.33975
							-0.26471	0.18104					-0.2785	0.36475		-0.27756	0.34225
							-0.28889	0.18104					-0.3274	0.36473		-0.28777	0.3428
							-0.22086	0.18105					-0.2692	0.36455		-0.27071	0.34455
							-0.24378	0.18105					-0.3053	0.36441		-0.37693	0.34612
							-0.19215	0.1811					-0.3767	0.36435		-0.25101	0.34623
							-0.19214	0.18115					-0.2827	0.36382		-0.34563	0.34873
							-0.24695	0.18121					-0.3312	0.36353		-0.30498	0.35108
							-0.23365	0.18131					-0.2987	0.36324		-0.35158	0.35115
							-0.18414	0.18142					-0.2626	0.36298		-0.34049	0.35237
							-0.19201	0.18147					-0.2896	0.36273		-0.33745	0.35289
							-0.22834	0.18149					-0.3962	0.36242		-0.28965	0.35445
							-0.21352	0.1815					-0.3735	0.36232		-0.2966	0.35544
							-0.25561	0.1816					-0.3458	0.36188		-0.29964	0.35693
							-0.22514	0.18179					-0.3379	0.3614		-0.30836	0.35698
							-0.20179	0.1818					-0.3355	0.36137		-0.31022	0.35746
							-0.22536	0.1818					-0.3467	0.36102		-0.30329	0.35763
							-0.19133	0.1819					-0.3114	0.36094		-0.28572	0.35898
							-0.24006	0.1819					-0.3291	0.36094		-0.221	0.35952
							-0.19133	0.18193					-0.3086	0.36073		-0.38278	0.36571
							-0.19133	0.18193					-0.1725	0.36071		-0.28899	0.3658
							-0.19133	0.18193					-0.2617	0.36065		-0.32072	0.3675
							-0.19133	0.18198					-0.3557	0.36063		-0.37126	0.36775
							-0.24831	0.182					-0.2754	0.36025		-0.30501	0.37099
							-0.27993	0.18206					-0.2707	0.3596		-0.36125	0.37112
							-0.30068	0.18211					-0.3064	0.35957		-0.29434	0.37213
							-0.2767	0.18213					-0.2746	0.35897		-0.35466	0.37266
							-0.22752	0.18238					-0.277	0.35885		-0.32156	0.37295
							-0.23893	0.1825					-0.2695	0.3586		-0.39808	0.37401
							-0.16286	0.18251					-0.3337	0.35847		-0.34772	0.37438
							-0.23632	0.18264					-0.3522	0.35798		-0.42775	0.37466
							-0.12632	0.1827					-0.3327	0.35789		-0.30479	0.37865
							-0.25503	0.1827					-0.296	0.35784		-0.34344	0.37882
							-0.23944	0.18272					-0.2427	0.35777		-0.31085	0.38042
							-0.30269	0.18279					-0.3014	0.35766		-0.29368	0.38199
							-0.22056	0.18279					-0.2451	0.35731		-0.28512	0.38213
							-0.251	0.18283					-0.2861	0.35725		-0.35103	0.38472
							-0.26055	0.18287					-0.3324	0.3571		-0.4325	0.3848
							-0.23223	0.18293					-0.2966	0.35703		-0.33279	0.38493
							-0.25696	0.18299					-0.2825	0.35699		-0.37112	0.38988
							-0.2516	0.18307					-0.323	0.35653		-0.35749	0.39152
							-0.26962	0.18309					-0.2754	0.35651		-0.32029	0.3959
							-0.21288	0.18314					-0.3101	0.35639		-0.39684	0.40107
							-0.1178	0.1832					-0.3252	0.35638		-0.30152	0.40455
							-0.15958	0.1832					-0.2835	0.3563		-0.36967	0.40559
							-0.34072	0.18332					-0.2781	0.35626		-0.27286	0.41115
							-0.30409	0.18337					-0.2678	0.35459		-0.41084	0.41117
							-0.24483	0.18338					-0.312	0.35427		-0.38062	0.41123
							-0.2712	0.18345					-0.2342	0.35413		-0.24351	0.4114
							-0.16971	0.18347					-0.2332	0.35402		-0.39362	0.41254
							-0.25057	0.18358					-0.2848	0.35309		-0.35036	0.41338
							-0.30434	0.1836					-0.2931	0.35276		-0.45107	0.41851
							-0.24394	0.18384					-0.3153	0.35262		-0.28242	0.42125
							-0.14422	0.1839					-0.2664	0.35258		-0.34464	0.42222
							-0.25591	0.1839					-0.2349	0.35251		-0.31749	0.42386
							-0.27323	0.1839					-0.2343	0.35248		-0.2901	0.42414
							-0.22298	0.18403					-0.4216	0.35214		-0.27759	0.42634
							-0.24425	0.1841					-0.3108	0.35192		-0.28176	0.42668
							-0.24091	0.1841					-0.3867	0.35155		-0.27994	0.42816
							-0.2817	0.1842					-0.3152	0.3515		-0.27947	0.42864
							-0.25896	0.18421					-0.2833	0.35143		-0.2795	0.42877
							-0.27473	0.18423					-0.235	0.35101		-0.27436	0.42967
							-0.23143	0.1844					-0.2783	0.35079		-0.27889	0.42983
							-0.21855	0.18444					-0.2997	0.35052		-0.30284	0.4331
							-0.27828	0.1845					-0.2449	0.3504		-0.34195	0.43419
							-0.22799	0.18463					-0.2338	0.35007		-0.32545	0.43837
							-0.207	0.18465					-0.2322	0.34955		-0.30992	0.43913
							-0.13582	0.1847					-0.2955	0.34926		-0.30992	0.43914
							-0.1689	0.18476					-0.2444	0.34887		-0.36624	0.43972
							-0.23223	0.1848					-0.2602	0.34878		-0.31438	0.44917
							-0.25201	0.18486					-0.2485	0.34869		-0.32825	0.47405
							-0.21913	0.18486					-0.2724	0.34822		-0.27359	0.47529
							-0.23966	0.18487					-0.382	0.34792		-0.25279	0.48284
							-0.24721	0.18488					-0.4911	0.34791		-0.36444	0.48842
							-0.28248	0.18488					-0.2963	0.34776		-0.38234	0.49351
							-0.21863	0.18489					-0.2352	0.34765		-0.28064	0.49882
							-0.14562	0.1849					-0.4085	0.34658		-0.40007	0.51311
							-0.26591	0.1849					-0.3468	0.34576		-0.33807	0.51835
							-0.17823	0.18494					-0.2902	0.34558		-0.30731	0.53393
							-0.14875	0.185					-0.2595	0.34551		-0.37746	0.54015
							-0.21805	0.185					-0.257	0.34536		-0.33156	0.55698
							-0.25659	0.18507					-0.2611	0.34525		-0.31368	0.56421
							-0.21637	0.18508					-0.3304	0.34486		-0.32183	0.60203
							-0.26769	0.18549					-0.3184	0.34455		-0.30898	0.60791
							-0.19314	0.18556					-0.2314	0.3443		-0.36679	0.67007
							-0.19313	0.1856					-0.3549	0.34429		-0.35714	0.67275
							-0.27241	0.18565					-0.3563	0.34402		-0.36618	0.12469
							-0.19398	0.1857					-0.3805	0.34372
							-0.28421	0.18575					-0.2899	0.34366
							-0.27543	0.18578					-0.2335	0.34326
							-0.24836	0.18598					-0.3418	0.34291
							-0.24038	0.18598					-0.2876	0.34281
							-0.16486	0.18607					-0.2876	0.34281
							-0.24792	0.1861					-0.3203	0.34278
							-0.173	0.1861					-0.3157	0.3427
							-0.23125	0.1862					-0.3709	0.34262
							-0.23589	0.18623					-0.267	0.3426
							-0.16774	0.18625					-0.2801	0.34225
							-0.2451	0.18627					-0.3641	0.3421
							-0.22487	0.1863					-0.3053	0.34184
							-0.25626	0.1863					-0.3718	0.34175
							-0.26456	0.18636					-0.3159	0.3407
							-0.23395	0.18637					-0.3	0.34037
							-0.22481	0.18637					-0.2946	0.34035
							-0.19777	0.18642					-0.2437	0.3403
							-0.23503	0.18646					-0.4464	0.33984
							-0.25226	0.18646					-0.3192	0.33966
							-0.18323	0.18646					-0.2847	0.33947
							-0.16589	0.18648					-0.2407	0.33924
							-0.27969	0.18649					-0.2757	0.33898
							-0.28298	0.1866					-0.3212	0.33895
							-0.16315	0.18661					-0.345	0.33853
							-0.2427	0.1867					-0.2832	0.33845
							-0.16375	0.1867					-0.3639	0.33787
							-0.2516	0.18676					-0.3182	0.33776
							-0.21862	0.18678					-0.263	0.33675
							-0.1614	0.1868					-0.2859	0.33666
							-0.22232	0.18686					-0.3314	0.3365
							-0.24058	0.18687					0.01141	0.33646
							-0.22648	0.18687					-0.3283	0.33589
							-0.21934	0.18689					-0.2929	0.33567
							-0.20132	0.18689					-0.2871	0.33562
							-0.27577	0.18694					-0.2593	0.3355
							-0.22969	0.18695					-0.3496	0.33542
							-0.25356	0.18699					-0.2759	0.33509
							-0.12419	0.1871					-0.3463	0.33426
							-0.24555	0.18716					-0.2529	0.33394
							-0.31347	0.18717					-0.5951	0.33345
							-0.26887	0.1872					-0.2408	0.33339
							-0.26627	0.18726					-0.3483	0.33314
							-0.24372	0.18734					-0.3693	0.33313
							-0.27056	0.1874					-0.3242	0.33305
							-0.12435	0.18748					-0.3271	0.33289
							-0.21595	0.18752					-0.3251	0.33283
							-0.22653	0.18754					-0.3533	0.33281
							-0.25505	0.18769					-0.2866	0.33268
							-0.15292	0.1877					-0.3275	0.33245
							-0.27036	0.18777					-0.2335	0.33191
							-0.22522	0.18782					-0.3269	0.33158
							-0.27554	0.18784					-0.3087	0.33147
							-0.24345	0.18785					-0.27	0.33099
							-0.29008	0.1879					-0.2547	0.33037
							-0.22829	0.188					-0.2542	0.33005
							-0.21246	0.18807					-0.3424	0.32982
							-0.22931	0.1881					-0.3409	0.3298
							-0.27328	0.1881					-0.3282	0.32937
							-0.25571	0.1882					-0.2538	0.32917
							-0.3278	0.18827					-0.3145	0.32917
							-0.20302	0.18839					-0.4397	0.329
							-0.22944	0.18845					-0.2729	0.32857
							-0.22604	0.18851					-0.3134	0.32837
							-0.26929	0.18853					-0.3284	0.32817
							-0.27348	0.1886					-0.4718	0.3279
							-0.22602	0.18861					-0.3109	0.32781
							-0.22709	0.18867					-0.302	0.3278
							-0.23098	0.18873					-0.3766	0.32775
							-0.23249	0.1888					-0.3405	0.32769
							-0.25594	0.18889					-0.3221	0.32748
							-0.27898	0.18897					-0.2892	0.32722
							-0.26576	0.18905					-0.3075	0.32676
							-0.2208	0.1891					-0.3639	0.32659
							-0.26991	0.18914					-0.3561	0.32651
							-0.24413	0.18919					-0.5368	0.32622
							-0.27375	0.1892					-0.386	0.3262
							-0.25798	0.1893					-0.3212	0.32596
							-0.20378	0.18933					-0.3257	0.32568
							-0.2139	0.18942					-0.3098	0.32551
							-0.22019	0.18948					-0.2783	0.32537
							-0.20983	0.18952					-0.3132	0.32521
							-0.20983	0.18965					-0.2969	0.32518
							-0.21597	0.1897					-0.311	0.32514
							-0.27361	0.1897					-0.3493	0.32462
							-0.21297	0.18976					-0.3311	0.32437
							-0.20855	0.18977					-0.326	0.32427
							-0.24632	0.1898					-0.2527	0.32422
							-0.25763	0.1898					-0.3248	0.32413
							-0.28347	0.18985					-0.3183	0.32408
							-0.25441	0.18988					-0.2886	0.32338
							-0.24374	0.18989					-0.3493	0.32325
							-0.22336	0.18991					-0.3084	0.32323
							-0.22576	0.18992					-0.2971	0.32317
							-0.21098	0.18993					-0.2747	0.32299
							-0.26156	0.19006					-0.2597	0.32281
							-0.24822	0.19008					-0.3376	0.32263
							-0.22187	0.19022					-0.3314	0.32258
							-0.2623	0.19025					-0.3018	0.32233
							-0.20733	0.1903					-0.3548	0.32142
							-0.25573	0.19034					-0.2989	0.32138
							-0.22001	0.19044					-0.3327	0.32087
							-0.23284	0.1905					-0.3105	0.32077
							-0.13221	0.19062					-0.3327	0.32055
							-0.2445	0.19065					-0.3235	0.32041
							-0.216	0.19066					-0.3322	0.32041
							-0.24803	0.1907					-0.2995	0.32031
							-0.24806	0.1907					-0.3923	0.32012
							-0.25483	0.19077					-0.3523	0.31993
							-0.22433	0.19078					-0.3197	0.31958
							-0.25271	0.1908					-0.3538	0.31945
							-0.32104	0.19089					-0.3012	0.3194
							-0.22494	0.1909					-0.2242	0.31929
							-0.33184	0.1909					-0.3046	0.31924
							-0.27011	0.19106					-0.3197	0.31891
							-0.1322	0.19108					-0.3491	0.31882
							-0.30827	0.1911					-0.2239	0.31853
							-0.23407	0.19111					-0.307	0.31838
							-0.21036	0.1912					-0.2992	0.31827
							-0.26194	0.1912					-0.3154	0.31776
							-0.25861	0.1913					-0.3434	0.31768
							-0.29874	0.19135					-0.3431	0.31751
							-0.23198	0.1914					-0.3432	0.31749
							-0.21657	0.19147					-0.3895	0.31729
							-0.29559	0.19153					-0.2234	0.31725
							-0.24036	0.19153					-0.3247	0.31688
							-0.18928	0.19157					-0.3516	0.31627
							-0.25309	0.19159					-0.3207	0.31609
							-0.22225	0.1916					-0.3531	0.31606
							-0.22814	0.1916					-0.3262	0.31601
							-0.27835	0.19164					-0.3058	0.31566
							-0.21827	0.1917					-0.268	0.31558
							-0.21399	0.19171					-0.2869	0.31548
							-0.24188	0.19175					-0.2914	0.3153
							-0.27543	0.19182					-0.3369	0.3153
							-0.26406	0.19189					-0.3365	0.31505
							-0.2586	0.1919					-0.3583	0.31476
							-0.26158	0.19191					-0.2257	0.31459
							-0.23398	0.192					-0.2985	0.31458
							-0.31178	0.192					-0.2783	0.31448
							-0.27285	0.19206					-0.4416	0.31447
							-0.23802	0.1921					-0.3899	0.31418
							-0.30146	0.19211					-0.3368	0.31401
							-0.22821	0.19219					-0.2286	0.31347
							-0.23801	0.1922					-0.3076	0.31336
							-0.24391	0.19241					-0.3149	0.31287
							-0.26215	0.19242					-0.3285	0.31279
							-0.13208	0.1927					-0.3073	0.31243
							-0.20337	0.19271					-0.4109	0.3124
							-0.23187	0.19274					-0.4195	0.31188
							-0.1845	0.1928					-0.3264	0.31187
							-0.24537	0.1929					-0.2212	0.31177
							-0.15043	0.19293					-0.3072	0.31145
							-0.25465	0.19303					-0.3131	0.31122
							-0.27641	0.19317					-0.277	0.31102
							-0.18709	0.1932					-0.3427	0.31048
							-0.27294	0.19321					-0.1888	0.31003
							-0.23376	0.19325					-0.2921	0.30969
							-0.20703	0.19338					-0.3396	0.30947
							-0.25483	0.19339					-0.2884	0.30915
							-0.26597	0.19342					-0.2558	0.30881
							-0.18796	0.19353					-0.3271	0.30872
							-0.26555	0.19357					-0.3361	0.30867
							-0.21702	0.19369					-0.3165	0.30861
							-0.23442	0.1937					-0.324	0.30859
							-0.21701	0.1938					-0.3398	0.30829
							-0.26422	0.1938					-0.3382	0.30753
							-0.20997	0.1939					-0.3462	0.30703
							-0.22925	0.194					-0.3253	0.30616
							-0.23288	0.1941					-0.3162	0.30606
							-0.20958	0.1942					-0.3573	0.30587
							-0.27754	0.19421					-0.3479	0.30586
							-0.15984	0.19421					-0.2872	0.30582
							-0.25653	0.19426					-0.3165	0.30571
							-0.24726	0.19429					-0.452	0.30542
							-0.21199	0.1943					-0.314	0.30527
							-0.26405	0.1943					-0.2869	0.30502
							-0.30801	0.19431					-0.3255	0.30482
							-0.20885	0.1944					-0.2934	0.3043
							-0.2432	0.1944					-0.3044	0.30401
							-0.22979	0.19442					-0.3156	0.30354
							-0.15984	0.19457					-0.344	0.30352
							-0.23308	0.19463					-0.313	0.30335
							-0.21301	0.19479					-0.3001	0.3032
							-0.21535	0.19487					-0.3071	0.30315
							-0.22571	0.19493					-0.3057	0.30301
							-0.25072	0.195					-0.3049	0.30287
							-0.25055	0.19501					-0.3267	0.3026
							-0.21889	0.19501					-0.4718	0.30235
							-0.21816	0.19513					-0.3036	0.3022
							-0.21432	0.1952					-0.3085	0.30164
							-0.1866	0.19521					-0.3504	0.3015
							-0.2541	0.1954					-0.4242	0.30149
							-0.13724	0.1955					-0.3748	0.30133
							-0.21392	0.1955					-0.2421	0.30114
							-0.23492	0.1955					-0.3086	0.30105
							-0.23466	0.1956					-0.2898	0.30015
							-0.29346	0.19563					-0.3197	0.30014
							-0.20934	0.19574					-0.2944	0.29987
							-0.26497	0.19576					-0.2475	0.29948
							-0.25476	0.19576					-0.2484	0.29916
							-0.24481	0.19578					-0.3583	0.29788
							-0.24001	0.19579					-0.3424	0.29725
							-0.26377	0.1958					-0.3678	0.29706
							-0.25337	0.1958					-0.2958	0.29696
							-0.2709	0.19582					-0.3025	0.29667
							-0.27285	0.19588					-0.2308	0.29609
							-0.17652	0.196					-0.3096	0.29601
							-0.22959	0.19601					-0.2485	0.29568
							-0.24345	0.19608					-0.2892	0.29566
							-0.23373	0.19616					-0.3251	0.29486
							-0.18206	0.1963					-0.3587	0.29451
							-0.22236	0.1963					-0.3234	0.29381
							-0.2968	0.1963					-0.2969	0.29284
							-0.17969	0.1964					-0.2954	0.29196
							-0.18205	0.1964					-0.3286	0.29188
							-0.24858	0.19641					-0.3243	0.29173
							-0.18521	0.1966					-0.3371	0.29155
							-0.20442	0.1966					-0.4172	0.29153
							-0.21539	0.1966					-0.3071	0.29103
							-0.23142	0.19669					-0.3389	0.29044
							-0.25085	0.19686					-0.3226	0.28882
							-0.14083	0.19689					-0.5318	0.28859
							-0.22332	0.1969					-0.3184	0.28853
							-0.22748	0.19697					-0.3647	0.28849
							-0.30068	0.19699					-0.4762	0.28832
							-0.22869	0.197					-0.3152	0.28807
							-0.24116	0.1972					-0.2971	0.28758
							-0.19668	0.1973					-0.3384	0.28638
							-0.22549	0.1973					-0.2726	0.28624
							-0.24168	0.1973					-0.3146	0.28428
							-0.26345	0.19736					-0.3106	0.28213
							-0.21256	0.1974					-0.3261	0.28203
							-0.23211	0.1974					-0.3586	0.28134
							-0.21256	0.19749					-0.3503	0.28079
							-0.24753	0.19753					-0.2893	0.28072
							-0.3322	0.1976					-0.3227	0.28038
							-0.2757	0.19763					-0.2938	0.27961
							-0.24407	0.19765					-0.3334	0.2786
							-0.19432	0.1977					-0.3161	0.2782
							-0.33219	0.19773					-0.3368	0.27797
							-0.27852	0.19778					-0.3734	0.27782
							-0.16559	0.1978					-0.3446	0.27718
							-0.19861	0.1978					-0.2607	0.27674
							-0.22292	0.1978					-0.4369	0.27644
							-0.24581	0.1978					-0.2618	0.27581
							-0.25527	0.19806					-0.2918	0.27579
							-0.28496	0.1981					-0.3265	0.27548
							-0.25594	0.1981					-0.3216	0.27544
							-0.29098	0.19819					-0.3216	0.27544
							-0.23583	0.19821					-0.2824	0.27517
							-0.23354	0.19822					-0.2848	0.27501
							-0.22738	0.19829					-0.2438	0.27415
							-0.2314	0.19835					-0.3503	0.27403
							-0.19564	0.19836					-0.2431	0.27395
							-0.2173	0.19845					-0.3308	0.27393
							-0.23126	0.19853					-0.2451	0.27386
							-0.2926	0.19857					-0.38	0.27356
							-0.14307	0.1986					-0.277	0.27274
							-0.24863	0.19864					-0.3293	0.27187
							-0.24904	0.19866					-0.3995	0.27164
							-0.19417	0.1987					-0.2678	0.27129
							-0.24644	0.1987					-0.2844	0.2696
							-0.23083	0.19872					-0.3295	0.26952
							-0.22386	0.19877					-0.351	0.26771
							-0.23621	0.19879					-0.2929	0.26752
							-0.20817	0.1988					-0.4576	0.2671
							-0.26735	0.19882					-0.3292	0.26668
							-0.25364	0.19883					-0.254	0.26663
							-0.19688	0.199					-0.3722	0.26648
							-0.21709	0.19901					-0.2715	0.26636
							-0.20149	0.19905					-0.3538	0.26617
							-0.24902	0.19905					-0.3852	0.26605
							-0.23309	0.1991					-0.3252	0.2658
							-0.18193	0.19918					-0.2615	0.2637
							-0.25903	0.19919					-0.337	0.26318
							-0.25519	0.19929					-0.2941	0.26256
							-0.17167	0.1993					-0.3396	0.26146
							-0.24473	0.19937					-0.2499	0.26094
							-0.21911	0.19937					-0.3161	0.26055
							-0.22546	0.1994					-0.3161	0.26055
							-0.25339	0.19949					-0.2587	0.25967
							-0.28801	0.19954					-0.3009	0.25937
							-0.27235	0.19957					-0.3417	0.2592
							-0.24596	0.19969					-0.3273	0.25823
							-0.25428	0.1997					-0.2453	0.25818
							-0.23339	0.19972					-0.2986	0.25774
							-0.25836	0.19991					-0.3039	0.25748
							-0.24878	0.20004					-0.2376	0.25695
							-0.23299	0.2001					-0.4235	0.25598
							-0.22851	0.20011					-0.3116	0.25587
							-0.25279	0.20011					-0.2884	0.255
							-0.2461	0.20017					-0.2854	0.25429
							-0.25097	0.20018					-0.3251	0.25396
							-0.22852	0.2003					-0.288	0.25344
							-0.21802	0.20037					-0.3673	0.25235
							-0.24391	0.2004					-0.2478	0.25142
							-0.21594	0.20044					-0.2876	0.25074
							-0.28089	0.20049					-0.263	0.25048
							-0.24896	0.2005					-0.2659	0.24905
							-0.28637	0.2005					-0.282	0.24819
							-0.20516	0.20053					-0.2947	0.24807
							-0.27734	0.20053					-0.2897	0.24677
							-0.34243	0.20055					-0.3493	0.24666
							-0.28696	0.20057					-0.3963	0.24666
							-0.19288	0.2006					-0.3967	0.24502
							-0.22388	0.2007					-0.3012	0.24489
							-0.24436	0.20072					-0.2854	0.24428
							-0.43213	0.20077					-0.3459	0.24426
							-0.23646	0.20078					-0.3034	0.24424
							-0.18411	0.2008					-0.2826	0.24269
							-0.2353	0.20089					-0.3163	0.24267
							-0.17568	0.20097					-0.225	0.24244
							-0.2376	0.20097					-0.2742	0.24214
							-0.26678	0.20123					-0.2917	0.23701
							-0.25382	0.20129					-0.2917	0.237
							-0.2598	0.2013					-0.3015	0.23694
							-0.27117	0.2013					-0.2268	0.23587
							-0.18672	0.20136					-0.2417	0.23502
							-0.21455	0.20137					-0.2371	0.23247
							-0.19451	0.20143					-0.2606	0.23221
							-0.23169	0.20144					-0.2729	0.22994
							-0.24728	0.20148					-0.2822	0.22974
							-0.20958	0.2015					-0.2957	0.22967
							-0.24883	0.20151					-0.3133	0.22956
							-0.26072	0.20152					-0.2446	0.22925
							-0.26528	0.20159					-0.2556	0.22925
							-0.2471	0.2017					-0.2673	0.22894
							-0.21791	0.20183					-0.2658	0.2285
							-0.23327	0.20188					-0.3275	0.22828
							-0.1747	0.202					-0.2955	0.22638
							-0.19391	0.202					-0.2808	0.22626
							-0.21884	0.2021					-0.3073	0.22609
							-0.24847	0.2022					-0.2581	0.22554
							-0.26064	0.20223					-0.244	0.2255
							-0.24835	0.20228					-0.2395	0.22473
							-0.25655	0.2023					-0.2726	0.2241
							-0.27894	0.20231					-0.2646	0.2239
							-0.19815	0.20235					-0.312	0.22135
							-0.20695	0.20237					-0.2421	0.22018
							-0.22999	0.2024					-0.2537	0.21978
							-0.19606	0.20245					-0.2986	0.21978
							-0.25687	0.20249					-0.2603	0.21627
							-0.22827	0.2025					-0.2873	0.212
							-0.25678	0.2025					-0.2663	0.21069
							-0.19416	0.20253					-0.2364	0.2101
							-0.25362	0.2026					-0.3163	0.20941
							-0.23083	0.20266					-0.2685	0.20908
							-0.23234	0.20269					-0.2008	0.20798
							-0.24457	0.20274					-0.2503	0.20565
							-0.25031	0.20281					-0.3308	0.20535
							-0.30064	0.20283					-0.3028	0.20319
							-0.2241	0.20289					-0.2528	0.20291
							-0.24382	0.2029					-0.3108	0.20199
							-0.18171	0.203					-0.198	0.20195
							-0.2263	0.203					-0.4321	0.20022
							-0.29764	0.20301					-0.3471	0.1988
							-0.19159	0.2031					-0.2573	0.19267
							-0.23593	0.2031					-0.3102	0.18371
							-0.29081	0.20318					-0.1835	0.17922
							-0.25779	0.20327					-0.3283	0.16978
							-0.24139	0.2033					-0.2924	0.16113
							-0.29466	0.20335					-0.2974	0.15968
							-0.26143	0.2034					-0.2935	0.15807
							-0.3124	0.20349					-0.1728	0.15431
							-0.25807	0.20352					-0.1951	0.15256
							-0.36138	0.20354					-0.1715	0.15132
							-0.28422	0.20357					-0.1906	0.1489
							-0.25331	0.20365
							-0.23292	0.2037
							-0.31239	0.20375
							-0.29619	0.20397
							-0.28302	0.20399
							-0.1846	0.204
							-0.24379	0.20403
							-0.22481	0.20406
							-0.20014	0.2041
							-0.25467	0.2041
							-0.24534	0.20432
							-0.23563	0.20434
							-0.21318	0.20435
							-0.22252	0.20443
							-0.25196	0.20445
							-0.22705	0.2046
							-0.1992	0.20461
							-0.2929	0.20473
							-0.23807	0.20473
							-0.22085	0.20488
							-0.22239	0.2049
							-0.2365	0.2049
							-0.25139	0.20492
							-0.27846	0.20494
							-0.25546	0.20494
							-0.25628	0.20496
							-0.2748	0.205
							-0.25108	0.205
							-0.23981	0.20502
							-0.22355	0.20504
							-0.26679	0.20508
							-0.23949	0.20536
							-0.21037	0.20541
							-0.19421	0.20562
							-0.30305	0.20566
							-0.22935	0.20577
							-0.20187	0.20578
							-0.21384	0.2058
							-0.24298	0.2058
							-0.25232	0.20593
							-0.25665	0.20595
							-0.24768	0.20604
							-0.27776	0.2061
							-0.25454	0.20616
							-0.23152	0.20618
							-0.20156	0.2062
							-0.22143	0.2062
							-0.24182	0.20625
							-0.22836	0.20627
							-0.20247	0.2063
							-0.20701	0.2063
							-0.23657	0.2063
							-0.20701	0.20635
							-0.22236	0.20635
							-0.26721	0.20635
							-0.207	0.20636
							-0.20707	0.20636
							-0.27015	0.20637
							-0.16944	0.2064
							-0.24552	0.20647
							-0.22402	0.2065
							-0.20992	0.20654
							-0.21857	0.2067
							-0.29301	0.20671
							-0.30456	0.20693
							-0.20946	0.2071
							-0.24813	0.20711
							-0.26095	0.2072
							-0.2649	0.2072
							-0.25791	0.2073
							-0.21902	0.20738
							-0.26366	0.20739
							-0.20857	0.20741
							-0.30374	0.20756
							-0.16232	0.2076
							-0.19605	0.2076
							-0.31588	0.2076
							-0.29607	0.2076
							-0.22227	0.20773
							-0.26417	0.20778
							-0.23753	0.2078
							-0.23753	0.2078
							-0.28185	0.20782
							-0.17667	0.2079
							-0.24005	0.2079
							-0.2765	0.2079
							-0.23402	0.20792
							-0.23887	0.20797
							-0.26158	0.20802
							-0.25688	0.20808
							-0.25814	0.20809
							-0.21096	0.2082
							-0.25812	0.20822
							-0.24995	0.20831
							-0.21082	0.20831
							-0.2601	0.2084
							-0.2786	0.2084
							-0.26973	0.2084
							-0.28622	0.20845
							-0.16181	0.20846
							-0.28008	0.20847
							-0.27395	0.2085
							-0.25484	0.20854
							-0.10399	0.2086
							-0.19773	0.2086
							-0.22676	0.20862
							-0.2602	0.20867
							-0.29068	0.20867
							-0.23846	0.20869
							-0.21648	0.2087
							-0.22846	0.20871
							-0.22665	0.2088
							-0.24554	0.20883
							-0.18427	0.20887
							-0.21649	0.20889
							-0.2165	0.2089
							-0.24174	0.20893
							-0.1599	0.20894
							-0.24442	0.209
							-0.25132	0.20901
							-0.25538	0.20902
							-0.27126	0.20902
							-0.27397	0.20903
							-0.23112	0.20906
							-0.29412	0.20908
							-0.24932	0.2091
							-0.24464	0.20921
							-0.32762	0.20924
							-0.24885	0.20932
							-0.23114	0.2094
							-0.2516	0.20943
							-0.20268	0.20947
							-0.25227	0.20947
							-0.2789	0.2095
							-0.29436	0.20962
							-0.2543	0.2097
							-0.25262	0.20972
							-0.25212	0.20975
							-0.21381	0.20982
							-0.21977	0.20987
							-0.2251	0.2099
							-0.20832	0.20993
							-0.25945	0.20995
							-0.20968	0.20999
							-0.25555	0.21001
							-0.2724	0.21004
							-0.28228	0.21014
							-0.26993	0.21022
							-0.23748	0.21022
							-0.24579	0.21022
							-0.23118	0.21027
							-0.21277	0.21036
							-0.25217	0.2104
							-0.23116	0.21043
							-0.22576	0.21044
							-0.21022	0.2105
							-0.22685	0.2105
							-0.24176	0.2105
							-0.23354	0.21051
							-0.24283	0.21054
							-0.25949	0.21062
							-0.24144	0.21068
							-0.25926	0.2107
							-0.20584	0.2108
							-0.22303	0.2108
							-0.28124	0.2108
							-0.26055	0.21083
							-0.16992	0.2109
							-0.29958	0.2109
							-0.22575	0.21094
							-0.28704	0.21098
							-0.2632	0.211
							-0.25108	0.21103
							-0.27305	0.21111
							-0.26553	0.2112
							-0.14544	0.21131
							-0.26999	0.21132
							-0.21742	0.21135
							-0.25754	0.2115
							-0.311	0.21158
							-0.28989	0.21167
							-0.18785	0.2118
							-0.24619	0.21182
							-0.26523	0.21193
							-0.16362	0.212
							-0.28189	0.21201
							-0.27113	0.21203
							-0.22426	0.2121
							-0.23368	0.21231
							-0.27045	0.21245
							-0.23879	0.21247
							-0.18184	0.2125
							-0.23898	0.21265
							-0.26365	0.21266
							-0.21214	0.2127
							-0.22088	0.2127
							-0.2397	0.21284
							-0.25868	0.21291
							-0.29295	0.21291
							-0.30026	0.21297
							-0.25902	0.213
							-0.2908	0.213
							-0.25393	0.21301
							-0.22647	0.21303
							-0.19294	0.21304
							-0.27357	0.21306
							-0.28711	0.21312
							-0.29501	0.21316
							-0.22282	0.21319
							-0.28419	0.21319
							-0.25155	0.2132
							-0.2523	0.21326
							-0.19854	0.2133
							-0.26905	0.21338
							-0.28656	0.21339
							-0.25332	0.21341
							-0.27965	0.2135
							-0.24655	0.2135
							-0.24168	0.21355
							-0.25532	0.21359
							-0.19248	0.21361
							-0.26412	0.21377
							-0.26828	0.2138
							-0.27367	0.21389
							-0.24491	0.2139
							-0.23185	0.21394
							-0.22014	0.21398
							-0.19868	0.21398
							-0.26561	0.21398
							-0.25087	0.21404
							-0.31374	0.21407
							-0.27704	0.21413
							-0.26014	0.21414
							-0.19962	0.21438
							-0.24134	0.21448
							-0.22975	0.21452
							-0.19024	0.21456
							-0.26682	0.21458
							-0.25751	0.21465
							-0.24138	0.21468
							-0.23305	0.21475
							-0.24087	0.21489
							-0.22168	0.21494
							-0.2567	0.21497
							-0.21172	0.21503
							-0.18598	0.2151
							-0.2768	0.2151
							-0.27839	0.2151
							-0.19708	0.21518
							-0.27815	0.2153
							-0.25203	0.21532
							-0.16921	0.2154
							-0.24143	0.21549
							-0.22048	0.21557
							-0.23419	0.2156
							-0.25494	0.21561
							-0.28489	0.21564
							-0.23564	0.21571
							-0.25445	0.21573
							-0.26283	0.21574
							-0.27836	0.21581
							-0.30475	0.21582
							-0.17044	0.21583
							-0.26361	0.21586
							-0.17896	0.21587
							-0.25764	0.21588
							-0.22861	0.21591
							-0.22084	0.21596
							-0.29627	0.216
							-0.25238	0.21609
							-0.21307	0.2162
							-0.30562	0.2162
							-0.25697	0.21621
							-0.21307	0.21628
							-0.29594	0.21635
							-0.19833	0.21636
							-0.28218	0.21659
							-0.25451	0.21663
							-0.20273	0.2167
							-0.26862	0.21685
							-0.2175	0.21686
							-0.21143	0.21688
							-0.2717	0.21688
							-0.19856	0.2169
							-0.22512	0.2169
							-0.28228	0.21703
							-0.23362	0.21703
							-0.23377	0.21708
							-0.23459	0.21716
							-0.26001	0.21716
							-0.23459	0.2172
							-0.25834	0.2172
							-0.21863	0.21722
							-0.26544	0.21736
							-0.28796	0.21736
							-0.30822	0.21741
							-0.32082	0.2175
							-0.22881	0.2177
							-0.24245	0.21778
							-0.31096	0.21789
							-0.20188	0.2179
							-0.20189	0.218
							-0.22178	0.21807
							-0.18512	0.2181
							-0.19787	0.2181
							-0.20188	0.2181
							-0.27793	0.21815
							-0.25764	0.2182
							-0.25764	0.21822
							-0.25875	0.21824
							-0.24646	0.21824
							-0.21135	0.21831
							-0.25415	0.21841
							-0.27586	0.21841
							-0.20188	0.21844
							-0.21283	0.21844
							-0.22388	0.21846
							-0.28596	0.21849
							-0.20199	0.2185
							-0.26223	0.2185
							-0.28593	0.21851
							-0.24159	0.21852
							-0.27754	0.21853
							-0.27074	0.21855
							-0.28008	0.21855
							-0.26848	0.21858
							-0.2555	0.2186
							-0.26555	0.21863
							-0.23922	0.21864
							-0.18394	0.21866
							-0.23515	0.2187
							-0.262	0.21872
							-0.22803	0.21874
							-0.30709	0.21879
							-0.22654	0.2188
							-0.23912	0.2188
							-0.24265	0.21881
							-0.25817	0.21883
							-0.26525	0.21886
							-0.27084	0.21887
							-0.24537	0.2189
							-0.26645	0.21892
							-0.21054	0.21894
							-0.25821	0.21895
							-0.30198	0.21896
							-0.3313	0.21898
							-0.24235	0.219
							-0.21424	0.21901
							-0.21861	0.21902
							-0.23686	0.21905
							-0.18204	0.21908
							-0.25626	0.21914
							-0.25896	0.21916
							-0.21488	0.2192
							-0.21615	0.2192
							-0.29043	0.21927
							-0.2727	0.21932
							-0.23724	0.21947
							-0.25369	0.2195
							-0.2746	0.21956
							-0.25319	0.21958
							-0.27358	0.21965
							-0.22456	0.2197
							-0.25981	0.21973
							-0.27058	0.21973
							-0.25649	0.21976
							-0.25846	0.21989
							-0.24303	0.2199
							-0.2026	0.2199
							-0.31743	0.22
							-0.30479	0.22003
							-0.25776	0.22004
							-0.21695	0.22018
							-0.22758	0.22019
							-0.24647	0.22025
							-0.25071	0.22025
							-0.2567	0.22026
							-0.25601	0.22031
							-0.28225	0.22035
							-0.25077	0.22039
							-0.21448	0.22039
							-0.25678	0.22042
							-0.2508	0.22049
							-0.25553	0.22054
							-0.28947	0.22057
							-0.2399	0.22065
							-0.22825	0.22066
							-0.25959	0.22075
							-0.22126	0.2208
							-0.2016	0.2208
							-0.23252	0.22092
							-0.19547	0.22094
							-0.27124	0.22097
							-0.25773	0.22103
							-0.2703	0.22104
							-0.2371	0.22106
							-0.23638	0.22107
							-0.29813	0.22114
							-0.25369	0.22116
							-0.25222	0.22119
							-0.21447	0.2212
							-0.24335	0.22125
							-0.3215	0.22136
							-0.26589	0.2214
							-0.19164	0.22142
							-0.2425	0.2215
							-0.28734	0.22151
							-0.23714	0.22155
							-0.29063	0.22156
							-0.27688	0.22165
							-0.26339	0.22165
							-0.24799	0.22169
							-0.25613	0.22185
							-0.24639	0.22188
							-0.21172	0.22189
							-0.219	0.22189
							-0.26656	0.22192
							-0.24926	0.22195
							-0.23921	0.22198
							-0.22299	0.222
							-0.24191	0.222
							-0.2572	0.222
							-0.2447	0.22205
							-0.27476	0.22212
							-0.21134	0.22214
							-0.2539	0.22225
							-0.23123	0.22226
							-0.30003	0.22229
							-0.19769	0.22234
							-0.21261	0.22241
							-0.16615	0.22243
							-0.27712	0.22259
							-0.28671	0.2226
							-0.25105	0.22268
							-0.23948	0.2227
							-0.21831	0.22287
							-0.22424	0.22295
							-0.21854	0.22304
							-0.24098	0.22307
							-0.20574	0.22313
							-0.2512	0.22314
							-0.23057	0.2232
							-0.30404	0.2232
							-0.2196	0.22321
							-0.26393	0.22325
							-0.26966	0.22325
							-0.26873	0.22327
							-0.17108	0.2235
							-0.2615	0.22351
							-0.27116	0.22359
							-0.26444	0.2236
							-0.21206	0.22361
							-0.32604	0.22384
							-0.24537	0.22386
							-0.24076	0.22388
							-0.18672	0.2239
							-0.22287	0.22395
							-0.28492	0.22397
							-0.23166	0.224
							-0.23348	0.22401
							-0.26583	0.22404
							-0.25848	0.22408
							-0.22189	0.2241
							-0.26163	0.22418
							-0.35386	0.2242
							-0.2752	0.22427
							-0.21923	0.22427
							-0.27235	0.22432
							-0.23507	0.2245
							-0.28084	0.2245
							-0.24799	0.2245
							-0.28993	0.22462
							-0.22685	0.22462
							-0.26899	0.22462
							-0.23166	0.22466
							-0.28508	0.22468
							-0.28107	0.22468
							-0.28491	0.2247
							-0.27351	0.22472
							-0.25464	0.22475
							-0.22434	0.2248
							-0.32028	0.22484
							-0.27319	0.22487
							-0.23912	0.22489
							-0.25623	0.22496
							-0.19921	0.225
							-0.19141	0.22504
							-0.24714	0.2251
							-0.24137	0.2251
							-0.24291	0.22529
							-0.22926	0.22541
							-0.28468	0.22544
							-0.20398	0.22546
							-0.25695	0.22548
							-0.17587	0.2255
							-0.19833	0.2255
							-0.25455	0.22553
							-0.23878	0.22558
							-0.24066	0.2256
							-0.21363	0.22562
							-0.21071	0.22566
							-0.20662	0.22569
							-0.22481	0.2257
							-0.25011	0.22578
							-0.22246	0.22581
							-0.24543	0.22583
							-0.22422	0.22584
							-0.33291	0.22587
							-0.24947	0.2259
							-0.22348	0.22591
							-0.24094	0.22594
							-0.23077	0.22595
							-0.26751	0.22604
							-0.24131	0.22606
							-0.1964	0.22607
							-0.24735	0.22609
							-0.23699	0.22611
							-0.24942	0.2262
							-0.25225	0.22624
							-0.20275	0.22624
							-0.25331	0.22624
							-0.2293	0.22625
							-0.27344	0.22625
							-0.23965	0.22626
							-0.19767	0.22629
							-0.18076	0.2263
							-0.19512	0.2263
							-0.22837	0.2263
							-0.23464	0.22632
							-0.23348	0.22635
							-0.28362	0.2264
							-0.22819	0.22645
							-0.25788	0.22646
							-0.22129	0.22649
							-0.23273	0.2265
							-0.27118	0.2266
							-0.24358	0.22661
							-0.19795	0.22662
							-0.23744	0.22664
							-0.17784	0.22666
							-0.29324	0.22666
							-0.17775	0.2267
							-0.24508	0.22673
							-0.29121	0.22673
							-0.21141	0.22687
							-0.26943	0.2269
							-0.18955	0.2269
							-0.24764	0.22691
							-0.28883	0.22692
							-0.24581	0.22699
							-0.25523	0.22699
							-0.2335	0.22704
							-0.22009	0.2271
							-0.2409	0.22714
							-0.21779	0.2272
							-0.2015	0.2272
							-0.21779	0.22728
							-0.28038	0.22729
							-0.27135	0.22731
							-0.24384	0.22732
							-0.2337	0.22733
							-0.27771	0.22735
							-0.24478	0.22736
							-0.24401	0.2274
							-0.25225	0.2274
							-0.22797	0.22744
							-0.19939	0.22746
							-0.24431	0.2275
							-0.29019	0.22752
							-0.26746	0.22753
							-0.20345	0.22759
							-0.24956	0.22759
							-0.17362	0.22761
							-0.25648	0.22761
							-0.26887	0.22771
							-0.24821	0.22773
							-0.17447	0.22779
							-0.28704	0.2278
							-0.29061	0.22781
							-0.22053	0.22782
							-0.27647	0.22785
							-0.22166	0.2279
							-0.25207	0.22793
							-0.2329	0.22797
							-0.24611	0.22798
							-0.25126	0.22798
							-0.27873	0.228
							-0.20328	0.22802
							-0.28222	0.22809
							-0.20197	0.2281
							-0.28461	0.2281
							-0.2001	0.22814
							-0.20387	0.2282
							-0.22797	0.2282
							-0.21	0.2283
							-0.20287	0.22831
							-0.25969	0.22835
							-0.25166	0.22839
							-0.20884	0.2284
							-0.25813	0.22841
							-0.31205	0.22847
							-0.2141	0.2285
							-0.24274	0.2285
							-0.2777	0.22853
							-0.2989	0.22855
							-0.21423	0.22855
							-0.2522	0.22856
							-0.24233	0.22857
							-0.28743	0.22858
							-0.27197	0.22865
							-0.21621	0.22865
							-0.23702	0.22867
							-0.28173	0.22869
							-0.20838	0.2287
							-0.2596	0.22871
							-0.25362	0.22872
							-0.26991	0.22872
							-0.24712	0.22873
							-0.25544	0.22873
							-0.22515	0.22873
							-0.23403	0.22875
							-0.26816	0.22882
							-0.28389	0.22882
							-0.27444	0.22883
							-0.25399	0.22887
							-0.19954	0.22891
							-0.33202	0.22891
							-0.25181	0.22895
							-0.26734	0.22897
							-0.21679	0.22897
							-0.30087	0.22903
							-0.27234	0.22904
							-0.26633	0.22906
							-0.24491	0.2291
							-0.22458	0.22913
							-0.26879	0.22915
							-0.26827	0.22916
							-0.25158	0.22918
							-0.24772	0.2292
							-0.2456	0.2292
							-0.23511	0.22921
							-0.22435	0.22922
							-0.25701	0.22926
							-0.21499	0.2293
							-0.24374	0.2294
							-0.19076	0.2294
							-0.24606	0.22942
							-0.27815	0.22949
							-0.19913	0.22954
							-0.25083	0.22961
							-0.24895	0.22964
							-0.25475	0.22965
							-0.26787	0.22965
							-0.26068	0.22966
							-0.20597	0.2297
							-0.25579	0.2297
							-0.19665	0.22971
							-0.24104	0.22974
							-0.24504	0.22984
							-0.28467	0.22986
							-0.25376	0.22987
							-0.27547	0.22991
							-0.33353	0.22992
							-0.18455	0.22992
							-0.27897	0.23001
							-0.26081	0.23001
							-0.23856	0.23008
							-0.25595	0.2301
							-0.25033	0.2301
							-0.20284	0.23011
							-0.25275	0.23012
							-0.25595	0.23013
							-0.2287	0.23016
							-0.27884	0.23018
							-0.28962	0.2302
							-0.14014	0.23023
							-0.22107	0.23024
							-0.16708	0.23026
							-0.22567	0.23028
							-0.2443	0.23032
							-0.27424	0.23033
							-0.28913	0.23035
							-0.25591	0.2304
							-0.28961	0.2304
							-0.19974	0.23044
							-0.23209	0.23044
							-0.21756	0.23047
							-0.24799	0.2305
							-0.21011	0.2305
							-0.244	0.23063
							-0.26264	0.23066
							-0.24374	0.23068
							-0.21293	0.23069
							-0.26534	0.23079
							-0.28915	0.23096
							-0.25873	0.23114
							-0.27048	0.23115
							-0.25414	0.23117
							-0.24079	0.23119
							-0.23531	0.2312
							-0.23688	0.2312
							-0.24955	0.23123
							-0.25677	0.2313
							-0.27792	0.23134
							-0.22147	0.23147
							-0.30114	0.23147
							-0.2702	0.23154
							-0.23238	0.23156
							-0.23706	0.23157
							-0.29334	0.23158
							-0.28348	0.23158
							-0.22447	0.23162
							-0.26527	0.23171
							-0.19207	0.23172
							-0.2375	0.23179
							-0.23307	0.2318
							-0.28314	0.23187
							-0.17272	0.2319
							-0.25413	0.23194
							-0.24102	0.23195
							-0.20602	0.23197
							-0.193	0.232
							-0.24697	0.232
							-0.25731	0.23203
							-0.25358	0.23207
							-0.23079	0.23215
							-0.2533	0.2322
							-0.22378	0.23224
							-0.25898	0.23225
							-0.25921	0.2323
							-0.26184	0.2323
							-0.26184	0.2323
							-0.22475	0.2323
							-0.25921	0.23232
							-0.2533	0.23234
							-0.26184	0.23237
							-0.24235	0.23237
							-0.25461	0.2324
							-0.23375	0.23243
							-0.25891	0.23243
							-0.2538	0.23246
							-0.24003	0.23251
							-0.24779	0.23254
							-0.229	0.23257
							-0.20412	0.2326
							-0.26038	0.2326
							-0.28493	0.23268
							-0.29501	0.23269
							-0.27316	0.23271
							-0.22995	0.23277
							-0.24971	0.23282
							-0.25531	0.23284
							-0.25382	0.23288
							-0.19593	0.23291
							-0.24613	0.23294
							-0.26074	0.23295
							-0.25083	0.23296
							-0.25574	0.233
							-0.30974	0.23303
							-0.24256	0.23303
							-0.23994	0.23305
							-0.21411	0.23309
							-0.25957	0.2331
							-0.25471	0.23314
							-0.29499	0.23314
							-0.23814	0.2332
							-0.17828	0.2332
							-0.20468	0.23325
							-0.19188	0.2333
							-0.27219	0.23338
							-0.31665	0.23343
							-0.20909	0.23346
							-0.23988	0.23348
							-0.2656	0.23352
							-0.26087	0.23353
							-0.24458	0.23358
							-0.22848	0.23374
							-0.25881	0.23376
							-0.25881	0.23377
							-0.29317	0.2338
							-0.25254	0.23383
							-0.29296	0.23385
							-0.22585	0.23391
							-0.28979	0.23393
							-0.24002	0.23405
							-0.30702	0.23405
							-0.21735	0.2341
							-0.26235	0.23412
							-0.20716	0.2342
							-0.26204	0.23432
							-0.26516	0.23433
							-0.29462	0.2344
							-0.24438	0.2344
							-0.18067	0.23444
							-0.34366	0.23447
							-0.25735	0.23449
							-0.25842	0.23455
							-0.24378	0.23458
							-0.24673	0.23459
							-0.2506	0.23459
							-0.28584	0.2346
							-0.28462	0.2346
							-0.21233	0.23461
							-0.25951	0.23462
							-0.22138	0.23464
							-0.22567	0.23465
							-0.22567	0.23467
							-0.20394	0.23469
							-0.2684	0.23479
							-0.25797	0.23481
							-0.31046	0.23482
							-0.24717	0.23483
							-0.2566	0.23484
							-0.27175	0.23484
							-0.2367	0.23487
							-0.26883	0.23487
							-0.28208	0.23487
							-0.25848	0.23495
							-0.26197	0.23495
							-0.21625	0.23502
							-0.2536	0.23504
							-0.26525	0.23506
							-0.23559	0.2351
							-0.24595	0.23514
							-0.22149	0.23525
							-0.26851	0.23528
							-0.26325	0.2353
							-0.27853	0.2353
							-0.25158	0.23533
							-0.30396	0.23536
							-0.20446	0.2354
							-0.25449	0.23541
							-0.28415	0.23543
							-0.25534	0.23544
							-0.24795	0.23546
							-0.22297	0.2355
							-0.28715	0.2355
							-0.26439	0.2356
							-0.23073	0.23561
							-0.24228	0.23565
							-0.25054	0.23567
							-0.26987	0.23567
							-0.19765	0.2357
							-0.2387	0.2357
							-0.27362	0.23576
							-0.2092	0.23577
							-0.26275	0.23577
							-0.25438	0.23579
							-0.27216	0.23587
							-0.29318	0.2359
							-0.27015	0.2359
							-0.26364	0.23593
							-0.25806	0.23598
							-0.26704	0.23603
							-0.30668	0.23604
							-0.24889	0.23605
							-0.22228	0.23607
							-0.20347	0.23607
							-0.30259	0.23609
							-0.23302	0.23615
							-0.25326	0.2362
							-0.21792	0.2363
							-0.2729	0.23632
							-0.27711	0.23634
							-0.26735	0.2364
							-0.27607	0.2364
							-0.29424	0.2364
							-0.17191	0.23644
							-0.26411	0.23647
							-0.25108	0.23649
							-0.14218	0.23649
							-0.24975	0.2365
							-0.30421	0.23655
							-0.29919	0.23658
							-0.20219	0.2366
							-0.2669	0.2366
							-0.23415	0.2366
							-0.27978	0.23662
							-0.20222	0.23677
							-0.20218	0.23678
							-0.21002	0.2368
							-0.26641	0.2368
							-0.25969	0.2368
							-0.26641	0.23682
							-0.2816	0.23686
							-0.26932	0.23687
							-0.20364	0.2369
							-0.26697	0.2369
							-0.32981	0.23694
							-0.25812	0.23697
							-0.30665	0.23702
							-0.22117	0.23705
							-0.17942	0.2371
							-0.25059	0.2371
							-0.21441	0.23711
							-0.21338	0.23714
							-0.25797	0.23715
							-0.26432	0.23719
							-0.26692	0.23719
							-0.23837	0.2372
							-0.26818	0.23721
							-0.24124	0.23728
							-0.24608	0.2373
							-0.22658	0.2373
							-0.26613	0.2373
							-0.26792	0.23731
							-0.25698	0.23733
							-0.26641	0.23735
							-0.2665	0.23736
							-0.17678	0.2374
							-0.19358	0.2374
							-0.26295	0.23742
							-0.2541	0.23745
							-0.26193	0.23746
							-0.26761	0.2375
							-0.26167	0.23752
							-0.29731	0.23755
							-0.23812	0.23757
							-0.24043	0.23762
							-0.2516	0.23765
							-0.24442	0.23767
							-0.23398	0.23769
							-0.3034	0.2377
							-0.2678	0.2377
							-0.24206	0.23773
							-0.23667	0.23775
							-0.2754	0.2378
							-0.26462	0.23783
							-0.25354	0.23787
							-0.2351	0.23787
							-0.19129	0.23788
							-0.17416	0.2379
							-0.31143	0.2379
							-0.18243	0.2379
							-0.26844	0.23791
							-0.30681	0.23797
							-0.29723	0.23798
							-0.22179	0.23799
							-0.26401	0.23803
							-0.24971	0.23804
							-0.24871	0.23807
							-0.24959	0.23808
							-0.26085	0.23817
							-0.26787	0.23817
							-0.24911	0.23818
							-0.27002	0.23824
							-0.22211	0.23827
							-0.25574	0.23832
							-0.31268	0.23833
							-0.25888	0.23837
							-0.17439	0.2384
							-0.26687	0.2384
							-0.26085	0.2384
							-0.24904	0.23841
							-0.29597	0.23841
							-0.26703	0.23844
							-0.26822	0.23846
							-0.26867	0.23847
							-0.24308	0.23849
							-0.27078	0.2385
							-0.2803	0.2385
							-0.23948	0.23851
							-0.24344	0.23853
							-0.26686	0.23854
							-0.23393	0.2386
							-0.27906	0.23861
							-0.26407	0.23866
							-0.26985	0.23868
							-0.24835	0.23869
							-0.24736	0.2387
							-0.19651	0.23871
							-0.21641	0.23872
							-0.22199	0.23875
							-0.26179	0.23879
							-0.26179	0.23881
							-0.26993	0.23884
							-0.26863	0.2389
							-0.19724	0.2389
							-0.28152	0.23906
							-0.26982	0.23907
							-0.26929	0.23907
							-0.24108	0.23907
							-0.31561	0.23913
							-0.26151	0.23914
							-0.26968	0.23915
							-0.26126	0.23917
							-0.27363	0.2392
							-0.26753	0.23922
							-0.26836	0.23924
							-0.28594	0.23927
							-0.21613	0.23929
							-0.37608	0.2393
							-0.29099	0.23932
							-0.25751	0.23946
							-0.22981	0.23947
							-0.28998	0.23948
							-0.25907	0.23949
							-0.25907	0.23949
							-0.26743	0.2395
							-0.2894	0.2395
							-0.30191	0.23952
							-0.25343	0.23954
							-0.27041	0.23959
							-0.26797	0.2396
							-0.19433	0.23963
							-0.25646	0.23963
							-0.26853	0.23964
							-0.25708	0.23965
							-0.27289	0.23967
							-0.17369	0.2397
							-0.26652	0.2397
							-0.2623	0.2397
							-0.25395	0.23971
							-0.26984	0.23972
							-0.26835	0.23974
							-0.25307	0.23976
							-0.21905	0.23982
							-0.24737	0.23984
							-0.27068	0.23987
							-0.20612	0.23995
							-0.28159	0.23995
							-0.25101	0.23995
							-0.26184	0.24004
							-0.30499	0.24005
							-0.28361	0.24005
							-0.26425	0.24007
							-0.27583	0.24009
							-0.23916	0.24012
							-0.28593	0.2402
							-0.27704	0.24025
							-0.27106	0.24026
							-0.26783	0.24034
							-0.16938	0.24044
							-0.17739	0.24046
							-0.2917	0.24049
							-0.28015	0.24052
							-0.25801	0.24052
							-0.27066	0.2406
							-0.19274	0.24062
							-0.32823	0.24067
							-0.20832	0.2407
							-0.22374	0.2407
							-0.28366	0.2407
							-0.20832	0.24077
							-0.25561	0.24082
							-0.26239	0.24085
							-0.20832	0.24086
							-0.26873	0.2409
							-0.27302	0.24092
							-0.33198	0.24095
							-0.29172	0.24095
							-0.20832	0.24096
							-0.25647	0.24097
							-0.26782	0.24098
							-0.19583	0.241
							-0.27141	0.24101
							-0.25878	0.24109
							-0.24751	0.2411
							-0.27034	0.2411
							-0.27022	0.24111
							-0.21647	0.24114
							-0.26969	0.24115
							-0.26396	0.24116
							-0.21375	0.2412
							-0.26912	0.24121
							-0.27192	0.24123
							-0.21989	0.24126
							-0.2727	0.24127
							-0.22439	0.24132
							-0.26825	0.24133
							-0.27068	0.24136
							-0.26631	0.2414
							-0.2691	0.2414
							-0.28788	0.24142
							-0.26136	0.24146
							-0.25534	0.24153
[truncated: 7,575 more rows]
