# Supplementary material for: Bottom-up computational design of shape-selective organic macrocycles for humid CO2 capture
Source: Nat Chem. 2025 Jul 22;17(11):1696–704. doi: 10.1038/s41557-025-01873-1 (PMC12580339; doi:10.1038/s41557-025-01873-1)
Supplement: Supplementary file 10 — Data to reproduce Fig. 2. [file 41557_2025_1873_MOESM10_ESM.xlsx]

## Sheet: Sheet1
Name	ID	ECO2	EH2O	ECO2-H2O
1	1	-0.25351	-0.43342	0.17991
2	2	-0.29912	-0.47031	0.17119
3	3	-0.4291	-0.54415	0.11505
4	4	-0.58433	-0.65629	0.07196
5	5	-0.56171	-0.57945	0.01774
5'	6	-0.60572	-0.5742	-0.0315
6'	7	-0.40362	-0.48797	0.08435
7'	8	-0.34079	-0.46219	0.12141
