# Supplementary material for: Bottom-up computational design of shape-selective organic macrocycles for humid CO2 capture
Source: Nat Chem. 2025 Jul 22;17(11):1696–704. doi: 10.1038/s41557-025-01873-1 (PMC12580339; doi:10.1038/s41557-025-01873-1)
Supplement: Supplementary file 11 — Data to reproduce Fig. 3. [file 41557_2025_1873_MOESM11_ESM.xlsx]

## Sheet: Sheet1
simulated PXRD for NDI			PXRD for crystaline NDI			PXRD for activated NDI			simulated PXRD for P4			PXRD for activated P4			amphous P4
0	0		2.018	-132		2.018	-130		2	0		2.021	166		2.057	-30
0.02	0		2.031	-29		2.031	-169		2.01	0		2.034	67		2.07	-54
0.04	0		2.044	-68		2.044	-174		2.02	0		2.047	7		2.083	-57
0.06	0		2.057	-72		2.057	-68		2.03	0		2.06	116		2.096	28
0.08	0		2.07	-80		2.07	3		2.04	0		2.073	80		2.109	-35
0.1	0		2.083	-51		2.083	-26		2.05	0		2.086	37		2.122	-10
0.12	0		2.096	17		2.096	-11		2.06	0		2.099	128		2.135	-67
0.14	0		2.109	17		2.109	-39		2.07	0		2.112	45		2.148	-43
0.16	0		2.122	-66		2.122	-40		2.08	0		2.125	1		2.161	-68
0.18	0		2.135	2		2.135	-1		2.09	0		2.138	18		2.174	-68
0.2	0		2.148	-41		2.148	-82		2.1	0		2.151	67		2.187	-86
0.22	0		2.161	-132		2.161	-49		2.11	0		2.164	0		2.2	-224
0.24	0		2.174	-85		2.174	-142		2.12	0		2.177	36		2.213	-69
0.26	0		2.187	-97		2.187	-104		2.13	0		2.19	34		2.226	-111
0.28	0		2.2	-96		2.2	-126		2.14	0		2.203	35		2.239	-91
0.3	0		2.213	-108		2.213	-174		2.15	0		2.216	5		2.252	-167
0.32	0		2.226	-36		2.226	-157		2.16	0		2.229	-17		2.265	-143
0.34	0		2.239	-61		2.239	-75		2.17	0		2.242	-59		2.278	-75
0.36	0		2.252	-190		2.252	-122		2.18	0		2.255	45		2.291	-125
0.38	0		2.265	-192		2.265	-153		2.19	0		2.268	21		2.304	-108
0.4	0		2.278	-59		2.278	-123		2.2	0		2.281	7		2.317	-186
0.42	0		2.291	-135		2.291	-93		2.21	0		2.294	-55		2.33	-73
0.44	0		2.304	-130		2.304	-79		2.22	0		2.307	18		2.343	-66
0.46	0		2.317	-157		2.317	-86		2.23	0		2.32	-15		2.356	-149
0.48	0		2.33	-92		2.33	-104		2.24	1.66963e-05		2.333	30		2.369	-109
0.5	0		2.343	-86		2.343	-37		2.25	3.38667e-05		2.346	56		2.382	-103
0.52	0		2.356	-34		2.356	-55		2.26	5.1151e-05		2.359	66		2.395	-70
0.54	0		2.369	-114		2.369	-64		2.27	6.85502e-05		2.372	0		2.408	50
0.56	0		2.382	-32		2.382	-16		2.28	8.60653e-05		2.385	-35		2.421	-13
0.58	0		2.395	-98		2.395	-30		2.29	0.000103697		2.398	-78		2.434	-2
0.6	0		2.408	-40		2.408	-13		2.3	0.000121448		2.411	48		2.447	-37
0.62	0		2.421	-32		2.421	-46		2.31	0.000139317		2.424	32		2.46	0
0.64	0		2.434	19		2.434	-59		2.32	0.000157306		2.437	20		2.473	36
0.66	0		2.447	-30		2.447	6		2.33	0.000175417		2.45	4		2.486	-27
0.68	0		2.46	31		2.46	36		2.34	0.00019365		2.463	66		2.499	-24
0.7	0		2.473	-30		2.473	-22		2.35	0.000212006		2.476	18		2.512	-12
0.72	0		2.486	-29		2.486	-38		2.36	0.000230487		2.489	-35		2.525	22
0.74	0		2.499	13		2.499	-5		2.37	0.000249093		2.502	-8		2.538	12
0.76	0		2.512	9		2.512	-29		2.38	0.000267827		2.515	35		2.551	14
0.78	0		2.525	-38		2.525	6		2.39	0.000286688		2.528	-10		2.564	39
0.8	0		2.538	-2		2.538	-12		2.4	0.000305678		2.541	-70		2.577	-42
0.82	0		2.551	-52		2.551	-7		2.41	0.000324799		2.554	-24		2.59	-15
0.84	0		2.564	-30		2.564	-19		2.42	0.000344051		2.567	-33		2.603	-17
0.86	0		2.577	-41		2.577	-52		2.43	0.000363436		2.58	-95		2.616	-8
0.88	0		2.59	-18		2.59	-61		2.44	0.000382955		2.593	-10		2.629	1
0.9	0		2.603	11		2.603	-27		2.45	0.000402609		2.606	53		2.642	8
0.92	0		2.616	46		2.616	-17		2.46	0.0004224		2.619	16		2.655	-5
0.94	0		2.629	-14		2.629	-17		2.47	0.000442328		2.632	-24		2.668	-24
0.96	0		2.642	-1		2.642	-3		2.48	0.000462395		2.645	-11		2.681	12
0.98	0		2.655	-19		2.655	-40		2.49	0.000482602		2.658	16		2.694	0
1	0		2.668	6		2.668	-60		2.5	0.000502951		2.671	33		2.707	-7
1.02	0		2.681	-1		2.681	-48		2.51	0.000523443		2.684	3		2.72	13
1.04	0		2.694	-26		2.694	-26		2.52	0.000544079		2.697	-22		2.733	-8
1.06	0		2.707	14		2.707	-40		2.53	0.000564861		2.71	-17		2.746	-10
1.08	0		2.72	-15		2.72	-16		2.54	0.00058579		2.723	-18		2.759	-35
1.1	0		2.733	-26		2.733	47		2.55	0.000606867		2.736	34		2.772	-35
1.12	0		2.746	7		2.746	2		2.56	0.000628093		2.749	-3		2.785	-3
1.14	0		2.759	5		2.759	-15		2.57	0.000649471		2.762	-37		2.798	28
1.16	0		2.772	8		2.772	-45		2.58	0.000671002		2.775	23		2.811	-10
1.18	0		2.785	37		2.785	-36		2.59	0.000692687		2.788	62		2.824	4
1.2	0		2.798	15		2.798	-4		2.6	0.000714527		2.801	30		2.837	4
1.22	0		2.811	-45		2.811	-4		2.61	0.000736524		2.814	-53		2.85	-40
1.24	0		2.824	7		2.824	10		2.62	0.00075868		2.827	-27		2.863	-31
1.26	0		2.837	18		2.837	-13		2.63	0.000780996		2.84	-38		2.876	3
1.28	0		2.85	4		2.85	-7		2.64	0.000803474		2.853	-90		2.889	-8
1.3	0		2.863	9		2.863	32		2.65	0.000826114		2.866	-38		2.902	-33
1.32	0		2.876	6		2.876	-10		2.66	0.00084892		2.879	-52		2.915	-10
1.34	0		2.889	5		2.889	-26		2.67	0.000871892		2.892	-35		2.928	13
1.36	0		2.902	21		2.902	-13		2.68	0.000895032		2.905	-29		2.941	6
1.38	0		2.915	17		2.915	-21		2.69	0.000918341		2.918	-35		2.954	-25
1.4	0		2.928	-7		2.928	-24		2.7	0.000941822		2.931	-50		2.967	-23
1.42	0		2.941	-2		2.941	-21		2.71	0.000965476		2.944	-59		2.98	-7
1.44	0		2.954	23		2.954	-11		2.72	0.000989305		2.957	-16		2.993	-25
1.46	0		2.967	53		2.967	-6		2.73	0.00101331		2.97	-14		3.006	-14
1.48	0		2.98	38		2.98	-13		2.74	0.00103749		2.983	-26		3.019	-16
1.5	0		2.993	11		2.993	-7		2.75	0.00106186		2.996	-18		3.032	-32
1.52	0		3.006	-14		3.006	28		2.76	0.0010864		3.009	31		3.045	-8
1.54	0		3.019	0		3.019	23		2.77	0.00111113		3.022	27		3.058	11
1.56	0		3.032	50		3.032	-3		2.78	0.00113604		3.035	1		3.071	12
1.58	0		3.045	43		3.045	0		2.79	0.00116114		3.048	6		3.084	-16
1.6	0		3.058	27		3.058	-18		2.8	0.00118643		3.061	-2		3.097	-39
1.62	0		3.071	4		3.071	-29		2.81	0.00121192		3.074	-13		3.11	-8
1.64	0		3.084	6		3.084	-19		2.82	0.00123759		3.087	17		3.123	-16
1.66	0		3.097	-22		3.097	-7		2.83	0.00126346		3.1	41		3.136	-22
1.68	0		3.11	-24		3.11	-11		2.84	0.00128952		3.113	-33		3.149	19
1.7	0		3.123	-13		3.123	-6		2.85	0.00131579		3.126	-22		3.162	-18
1.72	0		3.136	-17		3.136	16		2.86	0.00134225		3.139	-7		3.175	11
1.74	0		3.149	26		3.149	45		2.87	0.00136892		3.152	-80		3.188	1
1.76	0		3.162	5		3.162	-2		2.88	0.0013958		3.165	-66		3.201	-12
1.78	0		3.175	19		3.175	-15		2.89	0.00142288		3.178	-44		3.214	1
1.8	0		3.188	6		3.188	-7		2.9	0.00145017		3.191	14		3.227	-18
1.82	0		3.201	-16		3.201	16		2.91	0.00147767		3.204	53		3.24	-17
1.84	0		3.214	-34		3.214	6		2.92	0.00150538		3.217	-25		3.253	3
1.86	0		3.227	6		3.227	-2		2.93	0.00153331		3.23	46		3.266	-32
1.88	0		3.24	36		3.24	7		2.94	0.00156146		3.243	20		3.279	-31
1.9	0		3.253	9		3.253	20		2.95	0.00158983		3.256	36		3.292	3
1.92	0		3.266	-16		3.266	7		2.96	0.00161842		3.269	53		3.305	3
1.94	0		3.279	-2		3.279	41		2.97	0.00164724		3.282	7		3.318	11
1.96	0		3.292	-28		3.292	24		2.98	0.00167629		3.295	-53		3.331	10
1.98	0		3.305	-19		3.305	-2		2.99	0.00170556		3.308	7		3.344	5
2	0		3.318	-38		3.318	-12		3	0.00173507		3.321	-24		3.357	-18
2.02	0		3.331	-11		3.331	1		3.01	0.00176481		3.334	37		3.37	-45
2.04	0		3.344	7		3.344	19		3.02	0.00179478		3.347	-23		3.383	-9
2.06	0		3.357	4		3.357	9		3.03	0.001825		3.36	8		3.396	6
2.08	0		3.37	-10		3.37	-15		3.04	0.00185546		3.373	-10		3.409	-52
2.1	0		3.383	18		3.383	-33		3.05	0.00188617		3.386	-11		3.422	-23
2.12	0		3.396	5		3.396	2		3.06	0.00191712		3.399	-31		3.435	-28
2.14	0		3.409	-5		3.409	-34		3.07	0.00194832		3.412	-22		3.448	-9
2.16	0		3.422	1		3.422	-6		3.08	0.00197978		3.425	12		3.461	37
2.18	0		3.435	-4		3.435	-20		3.09	0.00201149		3.438	-10		3.474	34
2.2	0		3.448	18		3.448	4		3.1	0.00204346		3.451	6		3.487	9
2.22	0		3.461	-44		3.461	-28		3.11	0.00207569		3.464	-17		3.5	22
2.24	0		3.474	-4		3.474	-21		3.12	0.00210818		3.477	9		3.513	4
2.26	0		3.487	9		3.487	-32		3.13	0.00214095		3.49	-9		3.526	-6
2.28	0		3.5	-46		3.5	-13		3.14	0.00217398		3.503	6		3.539	8
2.3	0		3.513	-16		3.513	-36		3.15	0.00220728		3.516	-9		3.552	15
2.32	0		3.526	8		3.526	63		3.16	0.00224086		3.529	67		3.565	-13
2.34	0		3.539	-12		3.539	2		3.17	0.00227472		3.542	39		3.578	-21
2.36	0		3.552	-16		3.552	-23		3.18	0.00230886		3.555	-38		3.591	-16
2.38	0		3.565	22		3.565	6		3.19	0.00234329		3.568	-15		3.604	6
2.4	0		3.578	2		3.578	-17		3.2	0.002378		3.581	41		3.617	-5
2.42	0		3.591	0		3.591	-23		3.21	0.00241301		3.594	35		3.63	-24
2.44	0		3.604	-26		3.604	39		3.22	0.00244831		3.607	12		3.643	4
2.46	0		3.617	41		3.617	-4		3.23	0.00293624		3.62	45		3.656	-44
2.48	0		3.63	8		3.63	13		3.24	0.00351084		3.633	17		3.669	23
2.5	0		3.643	15		3.643	4		3.25	0.00408934		3.646	7		3.682	2
2.52	0		3.656	3		3.656	-14		3.26	0.00467175		3.659	50		3.695	-30
2.54	0		3.669	-20		3.669	-54		3.27	0.00525812		3.672	-61		3.708	-11
2.56	0		3.682	46		3.682	-54		3.28	0.00584848		3.685	-54		3.721	-27
2.58	0		3.695	-35		3.695	-16		3.29	0.00644287		3.698	-26		3.734	-34
2.6	0		3.708	-37		3.708	13		3.3	0.00704133		3.711	-63		3.747	-16
2.62	0		3.721	-7		3.721	-17		3.31	0.00764389		3.724	-39		3.76	-48
2.64	0		3.734	-14		3.734	-5		3.32	0.00825059		3.737	14		3.773	-14
2.66	0		3.747	-35		3.747	-29		3.33	0.00886146		3.75	46		3.786	-5
2.68	0		3.76	-38		3.76	-14		3.34	0.00947656		3.763	4		3.799	-26
2.7	0		3.773	1		3.773	13		3.35	0.0100959		3.776	14		3.812	-49
2.72	0		3.786	8		3.786	-37		3.36	0.0107196		3.789	0		3.825	-15
2.74	0		3.799	-28		3.799	-32		3.37	0.0113475		3.802	15		3.838	11
2.76	0		3.812	-29		3.812	-17		3.38	0.0119799		3.815	35		3.851	-23
2.78	0		3.825	-47		3.825	2		3.39	0.0126167		3.828	27		3.864	1
2.8	0.00014877		3.838	-21		3.838	-20		3.4	0.0132579		3.841	3		3.877	-37
2.82	0.00015299		3.851	-39		3.851	-42		3.41	0.0139037		3.854	31		3.89	-19
2.84	0.000157391		3.864	-9		3.864	29		3.42	0.0145539		3.867	40		3.903	1
2.86	0.000161984		3.877	37		3.877	33		3.43	0.0152088		3.88	-47		3.916	11
2.88	0.000166782		3.89	29		3.89	26		3.44	0.0158683		3.893	-45		3.929	-4
2.9	0.000171795		3.903	-36		3.903	14		3.45	0.0165325		3.906	-13		3.942	3
2.92	0.000177039		3.916	-3		3.916	-13		3.46	0.0172014		3.919	-33		3.955	-34
2.94	0.000182526		3.929	9		3.929	-24		3.47	0.017875		3.932	-29		3.968	-2
2.96	0.000188271		3.942	-6		3.942	5		3.48	0.0185535		3.945	16		3.981	-8
2.98	0.000194293		3.955	16		3.955	-36		3.49	0.0192368		3.958	15		3.994	-17
3	0.000200607		3.968	-48		3.968	-27		3.5	0.019925		3.971	-6		4.007	-14
3.02	0.000207235		3.981	-28		3.981	-19		3.51	0.0206182		3.984	-6		4.02	-32
3.04	0.000214196		3.994	25		3.994	8		3.52	0.0213164		3.997	-1		4.033	-49
3.06	0.000221514		4.007	20		4.007	9		3.53	0.0220196		4.01	-2		4.046	-24
3.08	0.000229213		4.02	-17		4.02	-30		3.54	0.0227279		4.023	-10		4.059	-39
3.1	0.00023732		4.033	0		4.033	17		3.55	0.0234413		4.036	3		4.072	-48
3.12	0.000245864		4.046	21		4.046	12		3.56	0.02416		4.049	4		4.085	-28
3.14	0.000254879		4.059	15		4.059	-8		3.57	0.0248839		4.062	28		4.098	-29
3.16	0.000264398		4.072	0		4.072	13		3.58	0.0256131		4.075	10		4.111	-44
3.18	0.000274459		4.085	21		4.085	30		3.59	0.0263476		4.088	-11		4.124	-2
3.2	0.000285106		4.098	28		4.098	14		3.6	0.0270875		4.101	15		4.137	-7
3.22	0.000296385		4.111	16		4.111	-8		3.61	0.0278329		4.114	-22		4.15	-38
3.24	0.000308345		4.124	-7		4.124	8		3.62	0.0285838		4.127	-26		4.163	-35
3.26	0.000321043		4.137	4		4.137	-8		3.63	0.0293403		4.14	-8		4.176	-50
3.28	0.000334542		4.15	-6		4.15	-12		3.64	0.0301023		4.153	19		4.189	-32
3.3	0.000348909		4.163	-50		4.163	-1		3.65	0.0308701		4.166	20		4.202	-7
3.32	0.000364221		4.176	-14		4.176	1		3.66	0.0316436		4.179	5		4.215	-5
3.34	0.000380563		4.189	20		4.189	-26		3.67	0.0324229		4.192	-5		4.228	-1
3.36	0.000398029		4.202	26		4.202	-28		3.68	0.033208		4.205	-19		4.241	-5
3.38	0.000416723		4.215	43		4.215	-15		3.69	0.033999		4.218	-2		4.254	-16
3.4	0.000436765		4.228	14		4.228	-10		3.7	0.034796		4.231	-9		4.267	2
3.42	0.000458286		4.241	3		4.241	-17		3.71	0.035599		4.244	8		4.28	15
3.44	0.000481435		4.254	2		4.254	-4		3.72	0.0364081		4.257	40		4.293	-4
3.46	0.000506382		4.267	-7		4.267	-12		3.73	0.0372234		4.27	21		4.306	-16
3.48	0.000533316		4.28	-12		4.28	0		3.74	0.0380448		4.283	47		4.319	-19
3.5	0.000562454		4.293	16		4.293	20		3.75	0.0388726		4.296	-10		4.332	-5
3.52	0.000594042		4.306	28		4.306	-13		3.76	0.0397067		4.309	9		4.345	-13
3.54	0.000628364		4.319	-12		4.319	-5		3.77	0.0405472		4.322	29		4.358	-26
3.56	0.000665743		4.332	3		4.332	0		3.78	0.0413941		4.335	2		4.371	-25
3.58	0.000706552		4.345	24		4.345	-32		3.79	0.0422476		4.348	-26		4.384	-28
3.6	0.000751224		4.358	18		4.358	-38		3.8	0.0431078		4.361	24		4.397	-12
3.62	0.00080026		4.371	35		4.371	-25		3.81	0.0439745		4.374	-1		4.41	-15
3.64	0.000854248		4.384	61		4.384	-9		3.82	0.0448481		4.387	3		4.423	11
3.66	0.000913874		4.397	48		4.397	7		3.83	0.0457284		4.4	12		4.436	26
3.68	0.00097995		4.41	31		4.41	-14		3.84	0.0466157		4.413	-3		4.449	-17
3.7	0.00105		4.423	47		4.423	-47		3.85	0.0475099		4.426	55		4.462	-25
3.72	0.00114		4.436	23		4.436	-8		3.86	0.0484111		4.439	40		4.475	-7
3.74	0.00123		4.449	-21		4.449	26		3.87	0.0493195		4.452	11		4.488	-22
3.76	0.00133		4.462	23		4.462	49		3.88	0.050235		4.465	-7		4.501	-41
3.78	0.00145		4.475	29		4.475	43		3.89	0.0511578		4.478	-7		4.514	-13
3.8	0.00158		4.488	14		4.488	30		3.9	0.0520879		4.491	-1		4.527	8
3.82	0.00173		4.501	48		4.501	46		3.91	0.0530255		4.504	17		4.54	15
3.84	0.00191		4.514	63		4.514	-1		3.92	0.0539705		4.517	61		4.553	2
3.86	0.00211		4.527	17		4.527	0		3.93	0.0549231		4.53	3		4.566	25
3.88	0.00235		4.54	50		4.54	30		3.94	0.0558834		4.543	72		4.579	15
3.9	0.00263		4.553	37		4.553	39		3.95	0.0568514		4.556	4		4.592	-9
3.92	0.00296		4.566	47		4.566	45		3.96	0.0578273		4.569	1		4.605	15
3.94	0.00336		4.579	55		4.579	68		3.97	0.058811		4.582	-23		4.618	28
3.96	0.00385		4.592	41		4.592	45		3.98	0.0598028		4.595	10		4.631	18
3.98	0.00444		4.605	91		4.605	34		3.99	0.0608026		4.608	-34		4.644	-5
4	0.00519		4.618	67		4.618	29		4	0.0618107		4.621	58		4.657	-27
4.02	0.00613		4.631	52		4.631	17		4.01	0.0628269		4.634	-18		4.67	-2
4.04	0.00735		4.644	-7		4.644	1		4.02	0.0638516		4.647	-35		4.683	-12
4.06	0.00896		4.657	7		4.657	-39		4.03	0.0648847		4.66	4		4.696	-9
4.08	0.01117		4.67	88		4.67	14		4.04	0.0659263		4.673	16		4.709	21
4.1	0.01432		4.683	37		4.683	10		4.05	0.0669766		4.686	-36		4.722	-5
4.12	0.01912		4.696	50		4.696	-65		4.06	0.0680356		4.699	14		4.735	8
4.14	0.02695		4.709	67		4.709	-7		4.07	0.0691034		4.712	49		4.748	15
4.16	0.04017		4.722	89		4.722	23		4.08	0.0701802		4.725	-31		4.761	-20
4.18	0.06191		4.735	103		4.735	36		4.09	0.0728487		4.738	-21		4.774	-7
4.2	0.09437		4.748	79		4.748	33		4.1	0.0783686		4.751	13		4.787	2
4.22	0.13185		4.761	41		4.761	18		4.11	0.0839271		4.764	-8		4.8	-47
4.24	0.14921		4.774	79		4.774	70		4.12	0.0895247		4.777	12		4.813	22
4.26	0.12721		4.787	76		4.787	55		4.13	0.0951615		4.79	-48		4.826	-13
4.28	0.08942		4.8	59		4.8	14		4.14	0.100838		4.803	-59		4.839	-19
4.3	0.05838		4.813	74		4.813	-12		4.15	0.106555		4.816	11		4.852	-3
4.32	0.03796		4.826	124		4.826	-27		4.16	0.112312		4.829	-1		4.865	-7
4.34	0.02565		4.839	86		4.839	-43		4.17	0.11811		4.842	-22		4.878	-20
4.36	0.01834		4.852	101		4.852	-22		4.18	0.12395		4.855	-1		4.891	-13
4.38	0.01382		4.865	71		4.865	14		4.19	0.129831		4.868	-49		4.904	-11
4.4	0.01082		4.878	78		4.878	3		4.2	0.135754		4.881	-15		4.917	-12
4.42	0.00871		4.891	112		4.891	-27		4.21	0.14172		4.894	64		4.93	-39
4.44	0.00716		4.904	160		4.904	47		4.22	0.147729		4.907	7		4.943	-27
4.46	0.00599		4.917	108		4.917	35		4.23	0.153781		4.92	-6		4.956	-26
4.48	0.00507		4.93	121		4.93	44		4.24	0.159876		4.933	-8		4.969	-6
4.5	0.00435		4.943	136		4.943	11		4.25	0.166016		4.946	-28		4.982	-1
4.52	0.00378		4.956	145		4.956	38		4.26	0.172201		4.959	-4		4.995	-5
4.54	0.03351		4.969	110		4.969	22		4.27	0.178431		4.972	7		5.008	-29
4.56	0.03396		4.982	154		4.982	-11		4.28	0.184706		4.985	19		5.021	39
4.58	0.03452		4.995	125		4.995	-13		4.29	0.191027		4.998	-8		5.034	-14
4.6	0.03517		5.008	103		5.008	15		4.3	0.197394		5.011	-1		5.047	-3
4.62	0.0359		5.021	128		5.021	7		4.31	0.203809		5.024	11		5.06	-37
4.64	0.0367		5.034	65		5.034	19		4.32	0.21027		5.037	-7		5.073	-11
4.66	0.03758		5.047	133		5.047	-10		4.33	0.21678		5.05	34		5.086	-33
4.68	0.03853		5.06	127		5.06	60		4.34	0.223338		5.063	48		5.099	-12
4.7	0.03954		5.073	145		5.073	106		4.35	0.229944		5.076	65		5.112	-11
4.72	0.04063		5.086	67		5.086	15		4.36	0.2366		5.089	100		5.125	-25
4.74	0.04179		5.099	44		5.099	80		4.37	0.243306		5.102	56		5.138	-28
4.76	0.04302		5.112	116		5.112	45		4.38	0.250062		5.115	75		5.151	-9
4.78	0.04433		5.125	138		5.125	-1		4.39	0.256869		5.128	67		5.164	0
4.8	0.04571		5.138	127		5.138	-4		4.4	0.263727		5.141	100		5.177	-12
4.82	0.04718		5.151	123		5.151	34		4.41	0.270637		5.154	167		5.19	6
4.84	0.04873		5.164	80		5.164	6		4.42	0.277599		5.167	183		5.203	17
4.86	0.05038		5.177	93		5.177	-14		4.43	0.284614		5.18	178		5.216	26
4.88	0.05212		5.19	104		5.19	4		4.44	0.291683		5.193	221		5.229	1
4.9	0.05396		5.203	111		5.203	9		4.45	0.298806		5.206	164		5.242	15
4.92	0.05592		5.216	147		5.216	63		4.46	0.305983		5.219	60		5.255	-7
4.94	0.05799		5.229	124		5.229	79		4.47	0.313215		5.232	18		5.268	1
4.96	0.06019		5.242	141		5.242	32		4.48	0.320504		5.245	-19		5.281	-7
4.98	0.06252		5.255	139		5.255	-13		4.49	0.327848		5.258	-30		5.294	-3
5	0.065		5.268	117		5.268	-5		4.5	0.335249		5.271	1		5.307	-15
5.02	0.06764		5.281	114		5.281	61		4.51	0.342708		5.284	-17		5.32	-9
5.04	0.07044		5.294	119		5.294	57		4.52	0.350225		5.297	-16		5.333	-33
5.06	0.07343		5.307	129		5.307	36		4.53	0.357801		5.31	30		5.346	-16
5.08	0.07662		5.32	123		5.32	63		4.54	0.365436		5.323	11		5.359	-13
5.1	0.08003		5.333	125		5.333	9		4.55	0.373131		5.336	-23		5.372	14
5.12	0.08368		5.346	104		5.346	-26		4.56	0.380886		5.349	-30		5.385	13
5.14	0.08759		5.359	116		5.359	2		4.57	0.388703		5.362	-11		5.398	-12
5.16	0.09178		5.372	70		5.372	-12		4.58	0.396582		5.375	34		5.411	16
5.18	0.09629		5.385	95		5.385	25		4.59	0.404524		5.388	57		5.424	35
5.2	0.10114		5.398	119		5.398	23		4.6	0.412528		5.401	37		5.437	14
5.22	0.10637		5.411	129		5.411	16		4.61	0.420597		5.414	25		5.45	-12
5.24	0.11202		5.424	94		5.424	27		4.62	0.42873		5.427	25		5.463	-4
5.26	0.11814		5.437	95		5.437	-25		4.63	0.436929		5.44	8		5.476	-3
5.28	0.12477		5.45	131		5.45	-43		4.64	0.445194		5.453	22		5.489	-2
5.3	0.13198		5.463	136		5.463	-13		4.65	0.453526		5.466	11		5.502	36
5.32	0.13984		5.476	117		5.476	5		4.66	0.461925		5.479	-22		5.515	33
5.34	0.14842		5.489	125		5.489	4		4.67	0.470392		5.492	-37		5.528	9
5.36	0.15783		5.502	153		5.502	8		4.68	0.478929		5.505	-22		5.541	-17
5.38	0.16815		5.515	153		5.515	-13		4.69	0.487535		5.518	-41		5.554	-3
5.4	0.17953		5.528	120		5.528	-16		4.7	0.496212		5.531	-34		5.567	18
5.42	0.1921		5.541	112		5.541	31		4.71	0.504961		5.544	17		5.58	1
5.44	0.20604		5.554	91		5.554	39		4.72	0.513781		5.557	10		5.593	-6
5.46	0.22155		5.567	57		5.567	-10		4.73	0.522675		5.57	6		5.606	-12
5.48	0.23888		5.58	72		5.58	-9		4.74	0.531643		5.583	13		5.619	-16
5.5	0.25833		5.593	119		5.593	4		4.75	0.540685		5.596	26		5.632	-9
5.52	0.28024		5.606	115		5.606	30		4.76	0.549802		5.609	54		5.645	-11
5.54	0.30506		5.619	118		5.619	30		4.77	0.558997		5.622	66		5.658	2
5.56	0.33331		5.632	101		5.632	7		4.78	0.568268		5.635	72		5.671	13
5.58	0.36566		5.645	59		5.645	30		4.79	0.577618		5.648	22		5.684	-9
5.6	0.40293		5.658	103		5.658	45		4.8	0.587046		5.661	2		5.697	-15
5.62	0.44618		5.671	106		5.671	34		4.81	0.596555		5.674	1		5.71	-18
5.64	0.49674		5.684	94		5.684	-13		4.82	0.606145		5.687	29		5.723	-2
5.66	0.55634		5.697	112		5.697	14		4.83	0.615816		5.7	54		5.736	7
5.68	0.62726		5.71	98		5.71	44		4.84	0.625571		5.713	-36		5.749	-2
5.7	0.71236		5.723	99		5.723	39		4.85	0.635409		5.726	8		5.762	7
5.72	0.81604		5.736	111		5.736	7		4.86	0.645332		5.739	-62		5.775	14
5.74	0.94379		5.749	77		5.749	-63		4.87	0.65534		5.752	22		5.788	-17
5.76	1.10355		5.762	59		5.762	-20		4.88	0.665436		5.765	29		5.801	7
5.78	1.30675		5.775	104		5.775	18		4.89	0.675619		5.778	2		5.814	-2
5.8	1.57036		5.788	91		5.788	-41		4.9	0.685892		5.791	-8		5.827	-1
5.82	1.92073		5.801	53		5.801	-31		4.91	0.696254		5.804	20		5.84	17
5.84	2.4019		5.814	43		5.814	5		4.92	0.706707		5.817	-34		5.853	12
5.86	3.09548		5.827	87		5.827	-6		4.93	0.717253		5.83	-2		5.866	-13
5.88	4.16378		5.84	92		5.84	-33		4.94	0.727892		5.843	-49		5.879	-8
5.9	15.8877		5.853	76		5.853	-13		4.95	0.738625		5.856	10		5.892	0
5.92	19.133		5.866	65		5.866	-34		4.96	0.749454		5.869	-26		5.905	-10
5.94	24.2584		5.879	63		5.879	-32		4.97	0.760379		5.882	-21		5.918	-21
5.96	31.6102		5.892	40		5.892	25		4.98	0.771403		5.895	-13		5.931	0
5.98	39.5387		5.905	58		5.905	42		4.99	0.782525		5.908	2		5.944	2
6	42.3264		5.918	91		5.918	27		5	0.793748		5.921	50		5.957	-7
6.02	37.1865		5.931	29		5.931	34		5.01	0.805073		5.934	-39		5.97	8
6.04	29.7248		5.944	38		5.944	8		5.02	0.8165		5.947	7		5.983	9
6.06	23.9844		5.957	69		5.957	6		5.03	0.828032		5.96	-5		5.996	0
6.08	20.4305		5.97	58		5.97	-19		5.04	0.839669		5.973	11		6.009	-17
6.1	18.4798		5.983	50		5.983	-14		5.05	0.851413		5.986	0		6.022	23
6.12	17.5097		5.996	84		5.996	12		5.06	0.863265		5.999	13		6.035	-7
6.14	17.0924		6.009	83		6.009	33		5.07	0.875227		6.012	8		6.048	5
6.16	16.9902		6.022	17		6.022	-11		5.08	0.8873		6.025	-3		6.061	-13
6.18	17.0841		6.035	37		6.035	6		5.09	0.899485		6.038	-25		6.074	32
6.2	17.314		6.048	37		6.048	-22		5.1	0.911784		6.051	-34		6.087	2
6.22	17.6468		6.061	12		6.061	-43		5.11	0.924198		6.064	-71		6.1	-10
6.24	18.0629		6.074	11		6.074	22		5.12	0.936729		6.077	53		6.113	-4
6.26	18.5504		6.087	19		6.087	-8		5.13	0.949379		6.09	-6		6.126	-1
6.28	19.102		6.1	35		6.1	2		5.14	0.962148		6.103	-35		6.139	2
6.3	19.7136		6.113	49		6.113	5		5.15	0.975039		6.116	-7		6.152	13
6.32	20.3835		6.126	27		6.126	-9		5.16	0.988053		6.129	9		6.165	27
6.34	21.1112		6.139	40		6.139	-43		5.17	1.00119		6.142	7		6.178	-34
6.36	21.8979		6.152	-12		6.152	-18		5.18	1.01446		6.155	5		6.191	-6
6.38	22.7456		6.165	-52		6.165	10		5.19	1.02785		6.168	6		6.204	2
6.4	23.6572		6.178	-15		6.178	21		5.2	1.04137		6.181	-15		6.217	16
6.42	24.6364		6.191	7		6.191	3		5.21	1.05503		6.194	11		6.23	7
6.44	25.6879		6.204	-4		6.204	-75		5.22	1.06882		6.207	27		6.243	-9
6.46	26.8171		6.217	76		6.217	-44		5.23	1.08274		6.22	-36		6.256	-29
6.48	28.0303		6.23	-9		6.23	69		5.24	1.0968		6.233	10		6.269	-18
6.5	29.3346		6.243	28		6.243	-2		5.25	1.111		6.246	17		6.282	-1
6.52	30.7383		6.256	37		6.256	-17		5.26	1.12534		6.259	11		6.295	-18
6.54	32.2507		6.269	-20		6.269	24		5.27	1.13982		6.272	32		6.308	-15
6.56	33.8826		6.282	6		6.282	8		5.28	1.15445		6.285	94		6.321	7
6.58	35.6461		6.295	27		6.295	-29		5.29	1.16922		6.298	64		6.334	12
6.6	37.5551		6.308	-5		6.308	-21		5.3	1.18415		6.311	51		6.347	-2
6.62	39.6253		6.321	-38		6.321	4		5.31	1.19922		6.324	91		6.36	-37
6.64	41.875		6.334	9		6.334	-40		5.32	1.21445		6.337	106		6.373	19
6.66	44.3251		6.347	21		6.347	-49		5.33	1.22983		6.35	114		6.386	-2
6.68	46.9994		6.36	0		6.36	-12		5.34	1.24537		6.363	142		6.399	-25
6.7	49.9259		6.373	-33		6.373	-30		5.35	1.26107		6.376	170		6.412	-8
6.72	53.1368		6.386	49		6.386	23		5.36	1.27694		6.389	190		6.425	-12
6.74	56.6697		6.399	26		6.399	-36		5.37	1.29296		6.402	202		6.438	-2
6.76	60.5689		6.412	-37		6.412	-7		5.38	1.30916		6.415	271		6.451	15
6.78	64.8863		6.425	-19		6.425	-24		5.39	1.32552		6.428	302		6.464	13
6.8	69.6835		6.438	-9		6.438	-30		5.4	1.34206		6.441	349		6.477	-33
6.82	75.0338		6.451	18		6.451	-35		5.41	1.35877		6.454	334		6.49	1
6.84	81.025		6.464	7		6.464	47		5.42	1.37565		6.467	246		6.503	23
6.86	87.7631		6.477	-16		6.477	-15		5.43	1.39272		6.48	144		6.516	3
6.88	95.3769		6.49	-10		6.49	3		5.44	1.40997		6.493	61		6.529	-19
6.9	104.024		6.503	4		6.503	11		5.45	1.4274		6.506	5		6.542	-6
6.92	113.899		6.516	-5		6.516	-3		5.46	1.44503		6.519	-20		6.555	-6
6.94	125.245		6.529	-6		6.529	-24		5.47	1.46284		6.532	-13		6.568	-6
6.96	138.367		6.542	-27		6.542	-4		5.48	1.48085		6.545	5		6.581	10
6.98	153.652		6.555	-11		6.555	-12		5.49	1.49905		6.558	10		6.594	1
7	171.6		6.568	0		6.568	-48		5.5	1.51746		6.571	-34		6.607	-20
7.02	192.861		6.581	3		6.581	-34		5.51	1.53607		6.584	-41		6.62	-5
7.04	218.369		6.594	42		6.594	-6		5.52	1.55488		6.597	-14		6.633	-10
7.06	249.136		6.607	2		6.607	-8		5.53	1.57391		6.61	-38		6.646	-27
7.08	286.81		6.62	0		6.62	-27		5.54	1.59314		6.623	-32		6.659	2
7.1	333.593		6.633	14		6.633	-34		5.55	1.6126		6.636	23		6.672	-9
7.12	392.619		6.646	-4		6.646	-37		5.56	1.63227		6.649	42		6.685	-7
7.14	468.471		6.659	28		6.659	-31		5.57	1.65217		6.662	43		6.698	-24
7.16	568.098		6.672	12		6.672	-3		5.58	1.6723		6.675	54		6.711	-27
7.18	702.678		6.685	-10		6.685	-61		5.59	1.69265		6.688	44		6.724	-8
7.2	891.946		6.698	-2		6.698	-38		5.6	1.71324		6.701	53		6.737	-11
7.22	1174.25		6.711	22		6.711	11		5.61	1.73408		6.714	78		6.75	-9
7.24	1625.74		6.724	9		6.724	23		5.62	1.75515		6.727	70		6.763	-7
7.26	2383.74		6.737	27		6.737	14		5.63	1.77647		6.74	57		6.776	6
7.28	3649.61		6.75	48		6.75	11		5.64	1.79804		6.753	33		6.789	20
7.3	5616.66		6.763	37		6.763	31		5.65	1.81987		6.766	-8		6.802	-5
7.32	8155.71		6.776	50		6.776	16		5.66	1.84196		6.779	-28		6.815	-10
7.34	10000		6.789	73		6.789	-27		5.67	1.86432		6.792	-72		6.828	3
7.36	9288.97		6.802	100		6.802	-21		5.68	1.88694		6.805	-54		6.841	3
7.38	6833.97		6.815	134		6.815	8		5.69	1.90984		6.818	-35		6.854	4
7.4	4522.71		6.828	133		6.828	-4		5.7	1.93301		6.831	-41		6.867	4
7.42	2928.75		6.841	115		6.841	4		5.71	1.95648		6.844	-43		6.88	-1
7.44	1948.86		6.854	121		6.854	12		5.72	1.98023		6.857	-85		6.893	5
7.46	1368.23		6.867	131		6.867	-11		5.73	2.00427		6.87	-84		6.906	2
7.48	1015.58		6.88	125		6.88	-6		5.74	2.02862		6.883	-57		6.919	-8
7.5	787.151		6.893	117		6.893	14		5.75	2.05327		6.896	-11		6.932	-1
7.52	628.982		6.906	125		6.906	11		5.76	2.07824		6.909	-34		6.945	9
7.54	513.958		6.919	159		6.919	-2		5.77	2.10352		6.922	-22		6.958	3
7.56	427.495		6.932	200		6.932	12		5.78	2.12913		6.935	23		6.971	-1
7.58	360.896		6.945	234		6.945	9		5.79	2.15507		6.948	9		6.984	8
7.6	308.569		6.958	299		6.958	-17		5.8	2.18134		6.961	-17		6.997	-10
7.62	266.749		6.971	346		6.971	-2		5.81	2.20796		6.974	-28		7.01	-18
7.64	232.826		6.984	348		6.984	4		5.82	2.23493		6.987	-47		7.023	-15
7.66	204.946		6.997	397		6.997	-3		5.83	2.26225		7	-34		7.036	-17
7.68	181.764		7.01	450		7.01	40		5.84	2.28994		7.013	-50		7.049	8
7.7	162.289		7.023	488		7.023	51		5.85	2.31801		7.026	15		7.062	-2
7.72	145.776		7.036	519		7.036	48		5.86	2.34663		7.039	-15		7.075	-24
7.74	131.657		7.049	572		7.049	90		5.87	2.37598		7.052	-27		7.088	0
7.76	119.493		7.062	650		7.062	71		5.88	2.40574		7.065	-64		7.101	2
7.78	108.942		7.075	787		7.075	77		5.89	2.4359		7.078	-28		7.114	6
7.8	99.7326		7.088	961		7.088	71		5.9	2.46648		7.091	-4		7.127	1
7.82	91.6486		7.101	1045		7.101	111		5.91	2.49749		7.104	7		7.14	-29
7.84	84.5152		7.114	1098		7.114	180		5.92	2.52894		7.117	-41		7.153	-16
7.86	78.1908		7.127	1151		7.127	253		5.93	2.56083		7.13	-37		7.166	10
7.88	72.5589		7.14	1263		7.14	300		5.94	2.59321		7.143	-9		7.179	-16
7.9	67.5237		7.153	1417		7.153	439		5.95	2.62606		7.156	-13		7.192	7
7.92	63.0053		7.166	1543		7.166	535		5.96	2.6594		7.169	3		7.205	5
7.94	58.9373		7.179	1662		7.179	749		5.97	2.69322		7.182	-46		7.218	-7
7.96	55.2635		7.192	1887		7.192	1039		5.98	2.72754		7.195	8		7.231	-17
7.98	51.9369		7.205	2380		7.205	1323		5.99	2.76238		7.208	3		7.244	-7
8	48.9174		7.218	2794		7.218	1289		6	2.79775		7.221	63		7.257	-3
8.02	48.0421		7.231	3112		7.231	1145		6.01	2.83366		7.234	41		7.27	-32
8.04	45.5923		7.244	3415		7.244	907		6.02	2.87012		7.247	81		7.283	-11
8.06	43.3647		7.257	3569		7.257	694		6.03	2.90716		7.26	38		7.296	-16
8.08	41.3387		7.27	3393		7.27	547		6.04	2.94477		7.273	10		7.309	-19
8.1	39.4972		7.283	2567		7.283	451		6.05	2.98299		7.286	27		7.322	-18
8.12	37.8262		7.296	1547		7.296	322		6.06	3.02183		7.299	27		7.335	10
8.14	36.3145		7.309	737		7.309	244		6.07	3.0613		7.312	-15		7.348	-12
8.16	34.9541		7.322	372		7.322	250		6.08	3.10143		7.325	40		7.361	-29
8.18	33.74		7.335	243		7.335	150		6.09	3.14222		7.338	-34		7.374	-17
8.2	32.6706		7.348	199		7.348	187		6.1	3.18371		7.351	-8		7.387	3
8.22	31.749		7.361	170		7.361	142		6.11	3.22592		7.364	9		7.4	1
8.24	30.9838		7.374	101		7.374	146		6.12	3.26886		7.377	24		7.413	0
8.26	30.3916		7.387	125		7.387	119		6.13	3.31256		7.39	28		7.426	19
8.28	30.001		7.4	81		7.4	110		6.14	3.35705		7.403	29		7.439	-14
8.3	29.859		7.413	116		7.413	137		6.15	3.40235		7.416	3		7.452	-37
8.32	30.0464		7.426	65		7.426	99		6.16	3.44848		7.429	31		7.465	-33
8.34	30.7112		7.439	62		7.439	77		6.17	3.49549		7.442	37		7.478	-12
8.36	32.1475		7.452	16		7.452	86		6.18	3.5434		7.455	64		7.491	-5
8.38	34.9414		7.465	28		7.465	25		6.19	3.59224		7.468	62		7.504	11
8.4	40.1381		7.478	45		7.478	91		6.2	3.64205		7.481	53		7.517	-9
8.42	49.2343		7.491	16		7.491	61		6.21	3.69286		7.494	30		7.53	22
8.44	63.5667		7.504	16		7.504	50		6.22	3.74473		7.507	61		7.543	11
8.46	81.7309		7.517	6		7.517	87		6.23	3.79768		7.52	48		7.556	-16
8.48	93.5154		7.53	65		7.53	37		6.24	3.85177		7.533	79		7.569	2
8.5	86.1942		7.543	38		7.543	92		6.25	3.90705		7.546	91		7.582	-15
8.52	67.5703		7.556	-6		7.556	72		6.26	3.96357		7.559	154		7.595	35
8.54	50.8024		7.569	-22		7.569	47		6.27	4.02138		7.572	117		7.608	-20
8.56	39.3466		7.582	27		7.582	47		6.28	4.08056		7.585	175		7.621	13
8.58	32.2735		7.595	14		7.595	42		6.29	4.14117		7.598	158		7.634	9
8.6	28.0194		7.608	25		7.608	63		6.3	4.20328		7.611	170		7.647	-3
8.62	25.3777		7.621	6		7.621	57		6.31	4.26697		7.624	190		7.66	-23
8.64	23.6313		7.634	-30		7.634	36		6.32	4.33233		7.637	159		7.673	-10
8.66	22.4104		7.647	-20		7.647	74		6.33	4.39945		7.65	186		7.686	1
8.68	21.5294		7.66	-28		7.66	71		6.34	4.46845		7.663	226		7.699	-5
8.7	20.8881		7.673	23		7.673	56		6.35	4.53942		7.676	200		7.712	10
8.72	20.4272		7.686	-13		7.686	42		6.36	4.61251		7.689	225		7.725	6
8.74	20.1091		7.699	4		7.699	-13		6.37	4.68785		7.702	256		7.738	-8
8.76	19.9095		7.712	17		7.712	3		6.38	4.7656		7.715	324		7.751	-20
8.78	19.8128		7.725	-17		7.725	13		6.39	4.84593		7.728	348		7.764	-10
8.8	19.8092		7.738	-30		7.738	13		6.4	4.92903		7.741	401		7.777	-7
8.82	10.3281		7.751	-45		7.751	-6		6.41	5.01511		7.754	418		7.79	-1
8.84	10.751		7.764	-29		7.764	15		6.42	5.10443		7.767	435		7.803	3
8.86	11.2494		7.777	-7		7.777	10		6.43	5.19725		7.78	547		7.816	46
8.88	11.8265		7.79	-3		7.79	-6		6.44	5.29388		7.793	660		7.829	20
8.9	12.4876		7.803	-35		7.803	57		6.45	5.39468		7.806	724		7.842	18
8.92	13.2401		7.816	-31		7.816	-51		6.46	5.50005		7.819	831		7.855	14
8.94	14.1119		7.829	-21		7.829	-22		6.47	5.61043		7.832	1050		7.868	-12
8.96	15.0799		7.842	5		7.842	-23		6.48	5.72637		7.845	1227		7.881	11
8.98	16.177		7.855	11		7.855	-4		6.49	5.84848		7.858	1444		7.894	-8
9	17.4224		7.868	-23		7.868	-33		6.5	5.97746		7.871	1726		7.907	2
9.02	18.8398		7.881	1		7.881	-31		6.51	6.11414		7.884	1979		7.92	4
9.04	20.4586		7.894	21		7.894	-1		6.52	6.2595		7.897	2196		7.933	3
9.06	22.3149		7.907	0		7.907	0		6.53	6.41467		7.91	2202		7.946	-1
9.08	24.4545		7.92	-8		7.92	-11		6.54	6.58104		7.923	1931		7.959	-9
9.1	26.9348		7.933	0		7.933	-4		6.55	6.76021		7.936	1471		7.972	19
9.12	29.8289		7.946	-8		7.946	17		6.56	6.95416		7.949	996		7.985	27
9.14	33.231		7.959	-9		7.959	-4		6.57	7.16525		7.962	620		7.998	19
9.16	37.2639		7.972	-8		7.972	-30		6.58	7.39639		7.975	333		8.011	13
9.18	42.0898		7.985	22		7.985	-39		6.59	7.65116		7.988	166		8.024	8
9.2	47.9263		7.998	-1		7.998	-39		6.6	7.93409		8.001	91		8.037	8
9.22	55.0705		8.011	-6		8.011	-38		6.61	8.25095		8.014	49		8.05	11
9.24	63.9357		8.024	34		8.024	12		6.62	8.60933		8.027	-23		8.063	-21
9.26	75.1096		8.037	6		8.037	29		6.63	9.01948		8.04	-49		8.076	-3
9.28	89.4498		8.05	7		8.05	7		6.64	9.49563		8.053	-28		8.089	11
9.3	108.251		8.063	-4		8.063	1		6.65	10.0579		8.066	-62		8.102	3
9.32	133.585		8.076	3		8.076	-12		6.66	10.7349		8.079	-53		8.115	9
9.34	169.075		8.089	3		8.089	-41		6.67	11.5669		8.092	-44		8.128	-8
9.36	221.721		8.102	9		8.102	-4		6.68	12.6092		8.105	-63		8.141	-16
9.38	305.452		8.115	22		8.115	25		6.69	13.934		8.118	-52		8.154	-3
9.4	445.711		8.128	12		8.128	3		6.7	15.6316		8.131	-38		8.167	-6
9.42	680.624		8.141	13		8.141	-7		6.71	17.8063		8.144	-5		8.18	-7
9.44	1048.97		8.154	35		8.154	24		6.72	20.5676		8.157	8		8.193	-3
9.46	1535.79		8.167	21		8.167	-8		6.73	24.0121		8.17	-22		8.206	14
9.48	1919.94		8.18	23		8.18	-17		6.74	28.1861		8.183	6		8.219	10
9.5	1826.79		8.193	-1		8.193	6		6.75	33.0104		8.196	-3		8.232	1
9.52	1363.56		8.206	-18		8.206	-20		6.76	38.1457		8.209	-15		8.245	10
9.54	906.887		8.219	13		8.219	-18		6.77	42.834		8.222	-20		8.258	2
9.56	587.105		8.232	4		8.232	18		6.78	45.926		8.235	-15		8.271	-2
9.58	389.31		8.245	-9		8.245	20		6.79	46.3956		8.248	-20		8.284	0
9.6	272.043		8.258	-12		8.258	16		6.8	44.1062		8.261	-25		8.297	-3
9.62	201.105		8.271	-10		8.271	7		6.81	39.9304		8.274	-22		8.31	5
9.64	155.427		8.284	3		8.284	-10		6.82	35.0555		8.287	-12		8.323	10
9.66	123.955		8.297	11		8.297	7		6.83	30.3518		8.3	-71		8.336	-15
9.68	101.146		8.31	2		8.31	-12		6.84	26.2472		8.313	-25		8.349	-7
9.7	84.0405		8.323	-16		8.323	-22		6.85	22.8695		8.326	-4		8.362	11
9.72	70.8894		8.336	-23		8.336	17		6.86	20.194		8.339	-12		8.375	-15
9.74	60.5728		8.349	-22		8.349	45		6.87	18.132		8.352	-17		8.388	-29
9.76	54.2813		8.362	10		8.362	42		6.88	16.5752		8.365	-17		8.401	4
9.78	47.665		8.375	28		8.375	23		6.89	15.417		8.378	-32		8.414	13
9.8	42.2458		8.388	48		8.388	-2		6.9	14.5636		8.391	10		8.427	12
9.82	37.757		8.401	40		8.401	18		6.91	13.9384		8.404	-22		8.44	-8
9.84	34.0022		8.414	-13		8.414	14		6.92	13.4825		8.417	10		8.453	0
9.86	30.8342		8.427	-20		8.427	27		6.93	13.1524		8.43	69		8.466	7
9.88	28.141		8.44	-12		8.44	31		6.94	12.9172		8.443	59		8.479	-10
9.9	25.8365		8.453	34		8.453	48		6.95	12.7553		8.456	78		8.492	-35
9.92	23.8532		8.466	30		8.466	41		6.96	12.6514		8.469	44		8.505	-14
9.94	22.1384		8.479	3		8.479	29		6.97	12.5948		8.482	102		8.518	2
9.96	20.58		8.492	5		8.492	39		6.98	12.5775		8.495	107		8.531	-17
9.98	19.2857		8.505	-16		8.505	17		6.99	12.5936		8.508	161		8.544	-18
10	18.1565		8.518	-4		8.518	10		7	12.6386		8.521	211		8.557	-13
10.02	17.1706		8.531	-15		8.531	8		7.01	12.7091		8.534	260		8.57	-9
10.04	16.31		8.544	-14		8.544	-5		7.02	12.8023		8.547	350		8.583	-2
10.06	15.5605		8.557	3		8.557	15		7.03	12.9161		8.56	389		8.596	-6
10.08	14.9106		8.57	-10		8.57	-21		7.04	13.0486		8.573	496		8.609	-16
10.1	14.3515		8.583	8		8.583	5		7.05	13.1987		8.586	550		8.622	-42
10.12	13.8767		8.596	-3		8.596	25		7.06	13.3652		8.599	686		8.635	-16
10.14	13.4821		8.609	22		8.609	53		7.07	13.5473		8.612	732		8.648	15
10.16	13.1663		8.622	-3		8.622	15		7.08	13.7445		8.625	827		8.661	11
10.18	12.9309		8.635	8		8.635	35		7.09	13.9563		8.638	981		8.674	21
10.2	12.7821		8.648	11		8.648	-37		7.1	14.1825		8.651	1274		8.687	-16
10.22	12.7323		8.661	-2		8.661	2		7.11	14.423		8.664	1535		8.7	-29
10.24	12.8058		8.674	-42		8.674	3		7.12	14.6778		8.677	1648		8.713	-1
10.26	13.0512		8.687	0		8.687	16		7.13	14.9469		8.69	1542		8.726	-11
10.28	13.5684		8.7	-3		8.7	58		7.14	15.2306		8.703	1242		8.739	-16
10.3	14.5509		8.713	-3		8.713	24		7.15	15.5292		8.716	900		8.752	1
10.32	16.3176		8.726	-16		8.726	47		7.16	15.8431		8.729	669		8.765	8
10.34	19.2639		8.739	4		8.739	46		7.17	16.1727		8.742	546		8.778	-9
10.36	23.5615		8.752	-1		8.752	-14		7.18	16.5186		8.755	516		8.791	3
10.38	28.0799		8.765	1		8.765	4		7.19	16.8816		8.768	579		8.804	-5
10.4	29.289		8.778	-20		8.778	8		7.2	17.2623		8.781	553		8.817	-6
10.42	25.8781		8.791	33		8.791	30		7.21	17.6616		8.794	565		8.83	19
10.44	21.3435		8.804	8		8.804	33		7.22	18.0806		8.807	598		8.843	2
10.46	17.9328		8.817	16		8.817	40		7.23	18.5202		8.82	566		8.856	0
10.48	15.8467		8.83	34		8.83	29		7.24	18.9817		8.833	629		8.869	12
10.5	14.7253		8.843	28		8.843	45		7.25	19.4664		8.846	634		8.882	5
10.52	14.2028		8.856	-35		8.856	39		7.26	19.9757		8.859	649		8.895	-6
10.54	14.6268		8.869	8		8.869	13		7.27	20.5114		8.872	672		8.908	0
10.56	14.6941		8.882	-2		8.882	15		7.28	21.0753		8.885	689		8.921	-34
10.58	14.9178		8.895	6		8.895	12		7.29	21.6692		8.898	734		8.934	10
10.6	15.2681		8.908	-33		8.908	-9		7.3	22.2956		8.911	780		8.947	18
10.62	15.7316		8.921	-13		8.921	58		7.31	22.9568		8.924	846		8.96	26
10.64	16.3039		8.934	9		8.934	15		7.32	23.6555		8.937	912		8.973	16
10.66	16.9863		8.947	22		8.947	27		7.33	24.3949		8.95	1053		8.986	43
10.68	17.7847		8.96	-17		8.96	24		7.34	25.1783		8.963	1230		8.999	2
10.7	18.7089		8.973	5		8.973	83		7.35	26.0096		8.976	1423		9.012	-29
10.72	19.7729		8.986	2		8.986	15		7.36	26.8929		8.989	1655		9.025	-2
10.74	20.9947		8.999	-54		8.999	9		7.37	27.8331		9.002	1851		9.038	16
10.76	22.3972		9.012	13		9.012	6		7.38	28.8356		9.015	2090		9.051	14
10.78	24.0093		9.025	13		9.025	-31		7.39	29.9064		9.028	2417		9.064	-18
10.8	25.8673		9.038	44		9.038	12		7.4	31.0523		9.041	2886		9.077	-5
10.82	28.0164		9.051	30		9.051	18		7.41	32.2812		9.054	3328		9.09	-22
10.84	30.5143		9.064	-19		9.064	16		7.42	33.6018		9.067	3824		9.103	14
10.86	33.434		9.077	23		9.077	64		7.43	35.0244		9.08	4283		9.116	13
10.88	36.8695		9.09	4		9.09	-9		7.44	36.5605		9.093	4522		9.129	15
10.9	40.9435		9.103	5		9.103	14		7.45	38.2235		9.106	4476		9.142	30
10.92	45.8172		9.116	3		9.116	44		7.46	40.0288		9.119	4082		9.155	15
10.94	51.7068		9.129	52		9.129	-5		7.47	41.9943		9.132	3411		9.168	-12
10.96	57.0527		9.142	64		9.142	-28		7.48	44.1408		9.145	2744		9.181	-10
10.98	66.0194		9.155	44		9.155	-32		7.49	46.4927		9.158	2200		9.194	6
11	77.2801		9.168	24		9.168	-15		7.5	49.0788		9.171	1770		9.207	-10
11.02	91.6741		9.181	97		9.181	38		7.51	51.933		9.184	1521		9.22	-5
11.04	110.461		9.194	135		9.194	1		7.52	55.0956		9.197	1480		9.233	12
11.06	135.63		9.207	131		9.207	13		7.53	58.6151		9.21	1342		9.246	-8
11.08	170.608		9.22	122		9.22	27		7.54	62.5494		9.223	1091		9.259	-23
11.1	221.92		9.233	104		9.233	25		7.55	66.9692		9.236	888		9.272	8
11.12	302.592		9.246	84		9.246	17		7.56	71.9606		9.249	617		9.285	-5
11.14	436.935		9.259	77		9.259	-10		7.57	77.6303		9.262	369		9.298	10
11.16	662.859		9.272	142		9.272	4		7.58	84.1119		9.275	220		9.311	14
11.18	1022.69		9.285	168		9.285	-24		7.59	91.5761		9.288	111		9.324	5
11.2	1517.73		9.298	170		9.298	2		7.6	100.246		9.301	57		9.337	3
11.22	1964.4		9.311	195		9.311	9		7.61	110.422		9.314	27		9.35	34
11.24	1959.66		9.324	260		9.324	-2		7.62	122.519		9.327	8		9.363	-4
11.26	1509.13		9.337	296		9.337	-46		7.63	137.122		9.34	15		9.376	-14
11.28	1015.88		9.35	315		9.35	-6		7.64	155.065		9.353	-21		9.389	7
11.3	658.793		9.363	420		9.363	18		7.65	177.525		9.366	-15		9.402	1
11.32	435.009		9.376	541		9.376	-28		7.66	206.125		9.379	-5		9.415	-24
11.34	302.085		9.389	541		9.389	-5		7.67	243.017		9.392	7		9.428	-21
11.36	222.315		9.402	463		9.402	50		7.68	290.908		9.405	34		9.441	6
11.38	171.617		9.415	343		9.415	14		7.69	352.983		9.418	-12		9.454	21
11.4	137.116		9.428	220		9.428	-14		7.7	432.66		9.431	-39		9.467	-6
11.42	112.365		9.441	108		9.441	-18		7.71	533.096		9.444	14		9.48	-9
11.44	93.9754		9.454	17		9.454	-32		7.72	656.175		9.457	0		9.493	6
11.46	79.9772		9.467	10		9.467	-11		7.73	800.451		9.47	-4		9.506	5
11.48	69.1249		9.48	14		9.48	3		7.74	957.322		9.483	9		9.519	-9
11.5	60.5898		9.493	27		9.493	7		7.75	1105.92		9.496	-38		9.532	-22
11.52	53.804		9.506	50		9.506	3		7.76	1212.06		9.509	23		9.545	-17
11.54	48.3695		9.519	44		9.519	-7		7.77	1240.97		9.522	8		9.558	-10
11.56	44.0028		9.532	62		9.532	-6		7.78	1181.75		9.535	52		9.571	-11
11.58	40.5005		9.545	44		9.545	0		7.79	1056.69		9.548	56		9.584	-1
11.6	37.716		9.558	27		9.558	-8		7.8	902.956		9.561	19		9.597	9
11.62	35.5451		9.571	29		9.571	-27		7.81	750.366		9.574	-5		9.61	-10
11.64	33.9169		9.584	14		9.584	-12		7.82	614.718		9.587	-6		9.623	3
11.66	32.7873		9.597	16		9.597	1		7.83	501.399		9.6	25		9.636	15
11.68	32.1369		9.61	-9		9.61	-1		7.84	410.285		9.613	30		9.649	3
11.7	31.9703		9.623	12		9.623	9		7.85	338.857		9.626	19		9.662	6
11.72	32.3179		9.636	26		9.636	1		7.86	283.782		9.639	-11		9.675	14
11.74	33.2422		9.649	29		9.649	-27		7.87	241.689		9.652	-6		9.688	6
11.76	34.8466		9.662	40		9.662	-30		7.88	209.554		9.665	-51		9.701	-22
11.78	37.2931		9.675	13		9.675	8		7.89	184.875		9.678	47		9.714	-26
11.8	40.8299		9.688	28		9.688	26		7.9	165.705		9.691	35		9.727	-1
11.82	45.8423		9.701	32		9.701	4		7.91	150.601		9.704	-8		9.74	7
11.84	52.9536		9.714	25		9.714	5		7.92	138.527		9.717	-16		9.753	7
11.86	63.2401		9.727	1		9.727	9		7.93	128.755		9.73	-10		9.766	10
11.88	78.8499		9.74	3		9.74	-3		7.94	120.773		9.743	10		9.779	-28
11.9	103.984		9.753	-9		9.753	-33		7.95	114.218		9.756	88		9.792	-3
11.92	146.431		9.766	-11		9.766	41		7.96	108.825		9.769	10		9.805	17
11.94	218.065		9.779	18		9.779	18		7.97	104.397		9.782	-35		9.818	17
11.96	333.103		9.792	9		9.792	-2		7.98	100.783		9.795	-40		9.831	6
11.98	485.917		9.805	28		9.805	-14		7.99	97.8626		9.808	12		9.844	0
12	613.958		9.818	9		9.818	-16		8	95.5436		9.821	-4		9.857	18
12.02	595.815		9.831	30		9.831	2		8.01	93.7506		9.834	28		9.87	18
12.04	452.118		9.844	8		9.844	9		8.02	92.4234		9.847	-4		9.883	18
12.06	304.499		9.857	-16		9.857	-5		8.03	91.5134		9.86	10		9.896	8
12.08	199.686		9.87	37		9.87	3		8.04	90.9816		9.873	0		9.909	4
12.1	134.444		9.883	8		9.883	-20		8.05	90.7969		9.886	-27		9.922	-6
12.12	95.6712		9.896	-9		9.896	-32		8.06	90.9346		9.899	-1		9.935	-6
12.14	72.2353		9.909	-17		9.909	36		8.07	91.3756		9.912	5		9.948	13
12.16	57.1771		9.922	14		9.922	-19		8.08	92.1052		9.925	27		9.961	6
12.18	46.8167		9.935	0		9.935	-15		8.09	93.1131		9.938	-18		9.974	-24
12.2	39.3098		9.948	15		9.948	1		8.1	94.3924		9.951	26		9.987	9
12.22	33.6783		9.961	-3		9.961	-42		8.11	95.9396		9.964	30		10	11
12.24	29.3475		9.974	-23		9.974	-29		8.12	97.7539		9.977	131		10.013	-5
12.26	25.9509		9.987	1		9.987	-25		8.13	99.8377		9.99	29		10.026	-1
12.28	23.2433		10	40		10	-5		8.14	102.196		10.003	135		10.039	16
12.3	21.0552		10.013	-11		10.013	-3		8.15	104.836		10.016	125		10.052	20
12.32	19.267		10.026	-29		10.026	-9		8.16	107.768		10.029	255		10.065	38
12.34	17.792		10.039	10		10.039	24		8.17	111.005		10.042	230		10.078	15
12.36	16.5668		10.052	-2		10.052	4		8.18	114.564		10.055	274		10.091	-42
12.38	15.5438		10.065	50		10.065	-14		8.19	118.462		10.068	248		10.104	-7
12.4	14.6874		10.078	66		10.078	-14		8.2	122.723		10.081	236		10.117	35
12.42	13.9702		10.091	-10		10.091	-56		8.21	127.371		10.094	237		10.13	16
12.44	13.3715		10.104	64		10.104	46		8.22	132.437		10.107	203		10.143	-6
12.46	12.8754		10.117	31		10.117	16		8.23	137.956		10.12	206		10.156	0
12.48	12.4699		10.13	27		10.13	-4		8.24	143.965		10.133	219		10.169	-12
12.5	12.1465		10.143	12		10.143	-7		8.25	150.512		10.146	255		10.182	22
12.52	11.8998		10.156	24		10.156	-1		8.26	157.646		10.159	354		10.195	-8
12.54	11.7271		10.169	15		10.169	2		8.27	165.428		10.172	444		10.208	4
12.56	11.6299		10.182	28		10.182	42		8.28	173.925		10.185	526		10.221	-16
12.58	11.6147		10.195	-2		10.195	-26		8.29	183.215		10.198	555		10.234	-8
12.6	11.6976		10.208	-4		10.208	47		8.3	193.389		10.211	505		10.247	15
12.62	12.0913		10.221	-70		10.221	30		8.31	204.549		10.224	391		10.26	3
12.64	12.5202		10.234	32		10.234	11		8.32	216.817		10.237	320		10.273	9
12.66	13.2835		10.247	45		10.247	-17		8.33	230.332		10.25	253		10.286	-10
12.68	14.5538		10.26	38		10.26	-84		8.34	245.259		10.263	185		10.299	1
12.7	16.4568		10.273	50		10.273	-38		8.35	261.788		10.276	155		10.312	12
12.72	16.8166		10.286	22		10.286	-34		8.36	280.147		10.289	123		10.325	-10
12.74	18.1089		10.299	21		10.299	42		8.37	300.601		10.302	123		10.338	-20
12.76	17.2759		10.312	-17		10.312	-25		8.38	323.471		10.315	114		10.351	6
12.78	15.5674		10.325	15		10.325	35		8.39	349.135		10.328	126		10.364	-3
12.8	14.2655		10.338	13		10.338	-4		8.4	378.053		10.341	94		10.377	-4
12.82	13.6105		10.351	29		10.351	24		8.41	410.779		10.354	133		10.39	-17
12.84	13.4735		10.364	20		10.364	7		8.42	447.993		10.367	102		10.403	12
12.86	13.691		10.377	60		10.377	-21		8.43	490.532		10.38	73		10.416	-6
12.88	14.1485		10.39	39		10.39	47		8.44	539.444		10.393	73		10.429	-11
12.9	14.7861		10.403	23		10.403	9		8.45	596.063		10.406	34		10.442	-2
12.92	15.5812		10.416	25		10.416	-28		8.46	662.124		10.419	39		10.455	-2
12.94	16.5318		10.429	-15		10.429	7		8.47	739.952		10.432	28		10.468	11
12.96	17.6477		10.442	-5		10.442	1		8.48	832.743		10.445	-34		10.481	0
12.98	18.9473		10.455	-26		10.455	24		8.49	944.995		10.458	-35		10.494	-19
13	20.4567		10.468	-8		10.468	-18		8.5	1083.11		10.471	20		10.507	-20
13.02	22.211		10.481	29		10.481	-19		8.51	1256.16		10.484	37		10.52	-7
13.04	24.2557		10.494	36		10.494	40		8.52	1476.71		10.497	52		10.533	-4
13.06	26.6494		10.507	18		10.507	3		8.53	1761.6		10.51	49		10.546	-30
13.08	29.4685		10.52	22		10.52	37		8.54	2132.22		10.523	74		10.559	-32
13.1	32.8123		10.533	34		10.533	23		8.55	2614.11		10.536	86		10.572	-23
13.12	36.8122		10.546	13		10.546	32		8.56	3235.25		10.549	40		10.585	-11
13.14	41.6439		10.559	-5		10.559	14		8.57	4022.48		10.562	68		10.598	-9
13.16	47.5467		10.572	-8		10.572	-24		8.58	4994.25		10.575	157		10.611	10
13.18	54.8518		10.585	37		10.585	-34		8.59	6145.85		10.588	233		10.624	-12
13.2	64.0277		10.598	27		10.598	-11		8.6	7421.04		10.601	273		10.637	-8
13.22	75.7535		10.611	-6		10.611	46		8.61	8670.35		10.614	343		10.65	4
13.24	91.045		10.624	18		10.624	17		8.62	9629.88		10.627	446		10.663	16
13.26	111.499		10.637	3		10.637	1		8.63	10000		10.64	520		10.676	12
13.28	141.664		10.65	6		10.65	30		8.64	9639.83		10.653	604		10.689	-7
13.3	183.102		10.663	15		10.663	4		8.65	8686.61		10.666	702		10.702	2
13.32	247.874		10.676	19		10.676	6		8.66	7439.2		10.679	830		10.715	14
13.34	355.378		10.689	11		10.689	-3		8.67	6162.92		10.692	990		10.728	17
13.36	536.443		10.702	29		10.702	17		8.68	5008.84		10.705	1124		10.741	21
13.38	826.885		10.715	35		10.715	-27		8.69	4034.24		10.718	1262		10.754	6
13.4	1233.7		10.728	41		10.728	9		8.7	3244.32		10.731	1427		10.767	7
13.42	1622.37		10.741	25		10.741	59		8.71	2620.84		10.744	1525		10.78	8
13.44	1657.77		10.754	23		10.754	62		8.72	2137.01		10.757	1563		10.793	11
13.46	1299.03		10.767	24		10.767	62		8.73	1764.84		10.77	1525		10.806	11
13.48	880.923		10.78	35		10.78	30		8.74	1478.73		10.783	1420		10.819	-9
13.5	571.789		10.793	34		10.793	-7		8.75	1257.23		10.796	1306		10.832	-12
13.52	376.974		10.806	4		10.806	41		8.76	1083.45		10.809	1204		10.845	5
13.54	261.053		10.819	3		10.819	40		8.77	944.743		10.822	1006		10.858	22
13.56	191.714		10.832	29		10.832	-26		8.78	832.007		10.835	943		10.871	10
13.58	147.912		10.845	41		10.845	-14		8.79	738.804		10.848	816		10.884	-10
13.6	118.276		10.858	47		10.858	1		8.8	660.614		10.861	631		10.897	-19
13.62	97.1071		10.871	52		10.871	-31		8.81	594.225		10.874	461		10.91	-1
13.64	81.4328		10.884	50		10.884	8		8.82	537.301		10.887	374		10.923	9
13.66	69.5392		10.897	90		10.897	47		8.83	488.1		10.9	317		10.936	-3
13.68	60.3492		10.91	121		10.91	10		8.84	445.282		10.913	284		10.949	3
13.7	53.1495		10.923	122		10.923	-8		8.85	407.796		10.926	261		10.962	-15
13.72	47.453		10.936	137		10.936	-31		8.86	374.8		10.939	264		10.975	-1
13.74	42.9205		10.949	153		10.949	-23		8.87	345.615		10.952	359		10.988	-7
13.76	39.313		10.962	193		10.962	-17		8.88	319.68		10.965	263		11.001	-9
13.78	36.4615		10.975	190		10.975	36		8.89	296.538		10.978	330		11.014	-15
13.8	34.2489		10.988	213		10.988	33		8.9	275.805		10.991	340		11.027	-17
13.82	32.5986		11.001	279		11.001	12		8.91	257.162		11.004	354		11.04	-3
13.84	31.4682		11.014	297		11.014	27		8.92	240.339		11.017	323		11.053	-5
13.86	30.8487		11.027	356		11.027	44		8.93	225.11		11.03	257		11.066	-10
13.88	31.1671		11.04	455		11.04	23		8.94	211.281		11.043	184		11.079	-22
13.9	31.7122		11.053	568		11.053	27		8.95	198.687		11.056	89		11.092	-15
13.92	33.0218		11.066	698		11.066	52		8.96	187.186		11.069	77		11.105	-26
13.94	35.3798		11.079	862		11.079	109		8.97	176.657		11.082	14		11.118	4
13.96	39.3525		11.092	978		11.092	19		8.98	166.993		11.095	-19		11.131	-11
13.98	46.0922		11.105	983		11.105	64		8.99	158.104		11.108	2		11.144	-6
14	57.7723		11.118	967		11.118	38		9	149.909		11.121	21		11.157	2
14.02	77.8097		11.131	808		11.131	-10		9.01	142.338		11.134	15		11.17	19
14.04	110.067		11.144	515		11.144	2		9.02	135.33		11.147	-6		11.183	-1
14.06	154.851		11.157	307		11.157	-17		9.03	128.831		11.16	17		11.196	18
14.08	196.037		11.17	153		11.17	-47		9.04	122.794		11.173	-42		11.209	-23
14.1	196.938		11.183	38		11.183	-23		9.05	117.175		11.186	28		11.222	-20
14.12	156.661		11.196	76		11.196	50		9.06	111.938		11.199	103		11.235	-11
14.14	111.891		11.209	78		11.209	4		9.07	107.049		11.212	75		11.248	-13
14.16	79.5082		11.222	0		11.222	-48		9.08	102.478		11.225	115		11.261	6
14.18	59.4546		11.235	29		11.235	9		9.09	98.1978		11.238	121		11.274	3
14.2	47.8858		11.248	46		11.248	-31		9.1	94.1854		11.251	157		11.287	7
14.22	41.3739		11.261	-24		11.261	-39		9.11	90.4188		11.264	267		11.3	-23
14.24	37.7081		11.274	-24		11.274	11		9.12	86.8785		11.277	155		11.313	-20
14.26	35.7202		11.287	-9		11.287	-8		9.13	83.5471		11.29	157		11.326	-20
14.28	34.842		11.3	28		11.3	-2		9.14	80.4086		11.303	177		11.339	3
14.3	34.7963		11.313	5		11.313	-6		9.15	77.4487		11.316	149		11.352	27
14.32	35.4464		11.326	32		11.326	12		9.16	74.6543		11.329	134		11.365	7
14.34	36.735		11.339	37		11.339	-69		9.17	72.0135		11.342	169		11.378	3
14.36	38.6592		11.352	-12		11.352	32		9.18	69.5155		11.355	127		11.391	6
14.38	41.2619		11.365	30		11.365	-7		9.19	67.1504		11.368	144		11.404	-20
14.4	44.6311		11.378	-3		11.378	-47		9.2	64.9092		11.381	106		11.417	-9
14.42	48.9067		11.391	15		11.391	-22		9.21	62.7835		11.394	204		11.43	-11
14.44	54.2941		11.404	5		11.404	53		9.22	60.7659		11.407	114		11.443	-31
14.46	61.0876		11.417	50		11.417	-40		9.23	58.8493		11.42	153		11.456	-14
14.48	69.7092		11.43	21		11.43	-78		9.24	57.0273		11.433	203		11.469	4
14.5	80.7711		11.443	54		11.443	-84		9.25	55.294		11.446	169		11.482	11
14.52	95.1812		11.456	-10		11.456	-42		9.26	53.644		11.459	133		11.495	-14
14.54	114.337		11.469	-11		11.469	32		9.27	52.0723		11.472	119		11.508	-35
14.56	140.532		11.482	61		11.482	-32		9.28	50.5743		11.485	143		11.521	4
14.58	177.924		11.495	88		11.495	35		9.29	49.1456		11.498	69		11.534	14
14.6	234.715		11.508	48		11.508	18		9.3	47.7823		11.511	31		11.547	-15
14.62	326.995		11.521	41		11.521	-24		9.31	46.4807		11.524	59		11.56	13
14.64	482.688		11.534	8		11.534	-32		9.32	45.2374		11.537	44		11.573	-9
14.66	740.05		11.547	16		11.547	42		9.33	44.0492		11.55	-5		11.586	-2
14.68	1128.52		11.56	46		11.56	-17		9.34	42.9132		11.563	15		11.599	-6
14.7	1591.8		11.573	23		11.573	11		9.35	41.8267		11.576	-18		11.612	13
14.72	1839.02		11.586	7		11.586	-11		9.36	40.787		11.589	-30		11.625	19
14.74	1601.5		11.599	-8		11.599	-56		9.37	39.7919		11.602	-19		11.638	29
14.76	1138.9		11.612	62		11.612	-3		9.38	38.8391		11.615	-36		11.651	4
14.78	747.549		11.625	0		11.625	-43		9.39	37.9265		11.628	-24		11.664	-1
14.8	487.475		11.638	11		11.638	-42		9.4	37.0522		11.641	-4		11.677	25
14.82	329.982		11.651	9		11.651	-16		9.41	36.2145		11.654	28		11.69	-9
14.84	236.697		11.664	52		11.664	-41		9.42	35.4115		11.667	31		11.703	-12
14.86	179.411		11.677	22		11.677	29		9.43	34.6419		11.68	-8		11.716	5
14.88	141.804		11.69	45		11.69	35		9.44	33.9041		11.693	-26		11.729	-13
14.9	115.549		11.703	8		11.703	-12		9.45	33.1967		11.706	-3		11.742	5
14.92	94.8507		11.716	-10		11.716	-80		9.46	32.5185		11.719	-11		11.755	3
14.94	80.6001		11.729	70		11.729	-57		9.47	31.8682		11.732	-13		11.768	-9
14.96	69.7698		11.742	57		11.742	-61		9.48	31.2448		11.745	-10		11.781	-18
14.98	61.4566		11.755	88		11.755	-107		9.49	30.6471		11.758	-29		11.794	42
15	55.3081		11.768	65		11.768	-18		9.5	30.0743		11.771	-38		11.807	23
15.02	50.4326		11.781	93		11.781	-16		9.51	29.5253		11.784	-52		11.82	33
15.04	46.8059		11.794	104		11.794	-19		9.52	28.9994		11.797	-9		11.833	3
15.06	44.264		11.807	146		11.807	-13		9.53	28.4957		11.81	30		11.846	20
15.08	42.7269		11.82	209		11.82	9		9.54	28.0136		11.823	40		11.859	19
15.1	42.1932		11.833	332		11.833	-26		9.55	27.5523		11.836	-6		11.872	13
15.12	42.7498		11.846	397		11.846	20		9.56	27.1112		11.849	-68		11.885	5
15.14	44.6003		11.859	417		11.859	-64		9.57	26.6897		11.862	-42		11.898	9
15.16	48.1343		11.872	423		11.872	-4		9.58	26.2872		11.875	4		11.911	-4
15.18	54.0975		11.885	321		11.885	-27		9.59	25.9034		11.888	21		11.924	1
15.2	63.9928		11.898	260		11.898	-2		9.6	25.5376		11.901	9		11.937	3
15.22	80.8472		11.911	185		11.911	-11		9.61	25.1896		11.914	-8		11.95	3
15.24	110.147		11.924	94		11.924	2		9.62	24.8589		11.927	11		11.963	18
15.26	159.945		11.937	54		11.937	9		9.63	24.5453		11.94	18		11.976	15
15.28	237.949		11.95	58		11.95	-14		9.64	24.2484		11.953	-18		11.989	7
15.3	338.866		11.963	12		11.963	8		9.65	23.9679		11.966	23		12.002	1
15.32	411.713		11.976	-3		11.976	-15		9.66	23.7037		11.979	54		12.015	8
15.34	382.147		11.989	11		11.989	-48		9.67	23.4556		11.992	28		12.028	18
15.36	283.136		12.002	31		12.002	-54		9.68	23.2234		12.005	5		12.041	-7
15.38	190.136		12.015	51		12.015	-18		9.69	23.0071		12.018	62		12.054	-12
15.4	125.925		12.028	56		12.028	-25		9.7	22.8065		12.031	31		12.067	23
15.42	86.3171		12.041	97		12.041	-68		9.71	22.6218		12.044	4		12.08	42
15.44	62.7064		12.054	70		12.054	-56		9.72	22.4528		12.057	4		12.093	16
15.46	48.2374		12.067	16		12.067	-15		9.73	22.2996		12.07	28		12.106	-3
15.48	38.7629		12.08	12		12.08	-14		9.74	22.1625		12.083	61		12.119	0
15.5	32.1246		12.093	37		12.093	0		9.75	22.0414		12.096	86		12.132	2
15.52	27.237		12.106	50		12.106	-17		9.76	21.9367		12.109	75		12.145	-5
15.54	23.5152		12.119	37		12.119	-49		9.77	21.8485		12.122	31		12.158	-4
15.56	20.6097		12.132	31		12.132	-31		9.78	21.7773		12.135	69		12.171	7
15.58	18.123		12.145	35		12.145	-32		9.79	21.7236		12.148	140		12.184	14
15.6	16.2519		12.158	16		12.158	0		9.8	21.6875		12.161	112		12.197	15
15.62	14.7139		12.171	-4		12.171	27		9.81	21.6695		12.174	122		12.21	6
15.64	13.4339		12.184	-11		12.184	3		9.82	21.6703		12.187	187		12.223	3
15.66	12.357		12.197	-6		12.197	-26		9.83	21.6905		12.2	206		12.236	-4
15.68	11.443		12.21	17		12.21	-45		9.84	21.7307		12.213	277		12.249	2
15.7	10.6613		12.223	6		12.223	-25		9.85	21.7918		12.226	383		12.262	16
15.72	9.9888		12.236	21		12.236	-36		9.86	21.8748		12.239	435		12.275	2
15.74	9.40755		12.249	45		12.249	-29		9.87	21.9806		12.252	545		12.288	-4
15.76	8.90361		12.262	21		12.262	9		9.88	22.1103		12.265	631		12.301	-9
15.78	8.46604		12.275	-9		12.275	11		9.89	22.2654		12.278	730		12.314	1
15.8	8.0862		12.288	-16		12.288	-1		9.9	22.4471		12.291	973		12.327	15
15.82	7.75728		12.301	18		12.301	-12		9.91	22.6572		12.304	1206		12.34	2
15.84	7.47395		12.314	-7		12.314	-18		9.92	22.8973		12.317	1245		12.353	-11
15.86	7.23203		12.327	8		12.327	4		9.93	23.1695		12.33	1309		12.366	-1
15.88	7.02839		12.34	6		12.34	-41		9.94	23.4759		12.343	1380		12.379	9
15.9	6.86076		12.353	-1		12.353	-46		9.95	23.8191		12.356	1245		12.392	-2
15.92	6.72764		12.366	-27		12.366	-34		9.96	24.2019		12.369	986		12.405	-24
15.94	6.6283		12.379	6		12.379	25		9.97	24.6273		12.382	765		12.418	-12
15.96	6.56271		12.392	6		12.392	-84		9.98	25.0989		12.395	553		12.431	4
15.98	6.53161		12.405	16		12.405	-72		9.99	25.6205		12.408	411		12.444	18
16	6.53654		12.418	-4		12.418	6		10	26.1966		12.421	356		12.457	10
16.02	6.57996		12.431	-49		12.431	7		10.01	26.8322		12.434	215		12.47	17
16.04	6.66543		12.444	8		12.444	9		10.02	27.533		12.447	171		12.483	0
16.06	6.79781		12.457	17		12.457	36		10.03	28.3053		12.46	108		12.496	-2
16.08	6.98361		12.47	17		12.47	47		10.04	29.1564		12.473	101		12.509	3
16.1	8.34505		12.483	17		12.483	-41		10.05	30.0948		12.486	47		12.522	-9
16.12	8.69792		12.496	-9		12.496	2		10.06	31.1298		12.499	50		12.535	5
16.14	9.14075		12.509	22		12.509	5		10.07	32.2724		12.512	-18		12.548	-5
16.16	9.69389		12.522	0		12.522	-20		10.08	33.5352		12.525	17		12.561	8
16.18	8.61008		12.535	14		12.535	-7		10.09	34.9327		12.538	-49		12.574	30
16.2	9.52386		12.548	21		12.548	36		10.1	36.4818		12.551	9		12.587	-1
16.22	10.6634		12.561	19		12.561	-2		10.11	38.2023		12.564	-33		12.6	8
16.24	12.1032		12.574	10		12.574	26		10.12	40.117		12.577	-22		12.613	-20
16.26	13.9517		12.587	-4		12.587	6		10.13	42.2531		12.59	2		12.626	9
16.28	16.3719		12.6	19		12.6	-42		10.14	44.6426		12.603	-14		12.639	4
16.3	19.622		12.613	20		12.613	10		10.15	47.3236		12.616	30		12.652	-15
16.32	24.1485		12.626	3		12.626	22		10.16	50.3414		12.629	-55		12.665	11
16.34	30.8042		12.639	23		12.639	7		10.17	53.7507		12.642	27		12.678	1
16.36	41.2911		12.652	5		12.652	3		10.18	57.6176		12.655	22		12.691	13
16.38	58.7717		12.665	-32		12.665	-32		10.19	62.0229		12.668	61		12.704	2
16.4	88.1366		12.678	-4		12.678	4		10.2	67.0661		12.681	85		12.717	2
16.42	134.746		12.691	19		12.691	47		10.21	72.8713		12.694	-23		12.73	12
16.44	198.344		12.704	-17		12.704	40		10.22	79.5963		12.707	7		12.743	17
16.46	254.234		12.717	13		12.717	-46		10.23	87.4461		12.72	31		12.756	-18
16.48	251.096		12.73	18		12.73	16		10.24	96.6942		12.733	77		12.769	6
16.5	192.628		12.743	-1		12.743	-32		10.25	107.716		12.746	121		12.782	24
16.52	130.178		12.756	-16		12.756	10		10.26	121.038		12.759	82		12.795	1
16.54	85.3327		12.769	5		12.769	36		10.27	137.409		12.772	100		12.808	12
16.56	57.3404		12.782	15		12.782	32		10.28	157.89		12.785	164		12.821	16
16.58	40.7532		12.795	-1		12.795	-101		10.29	183.953		12.798	223		12.834	-3
16.6	30.8332		12.808	2		12.808	11		10.3	217.569		12.811	266		12.847	32
16.62	24.5326		12.821	-2		12.821	19		10.31	261.257		12.824	319		12.86	22
16.64	20.2651		12.834	-36		12.834	-40		10.32	318.028		12.837	393		12.873	-7
16.66	17.2276		12.847	33		12.847	61		10.33	391.208		12.85	460		12.886	14
16.68	14.9973		12.86	-12		12.86	-6		10.34	484.022		12.863	580		12.899	16
16.7	13.3274		12.873	0		12.873	-70		10.35	598.776		12.876	613		12.912	41
16.72	12.0618		12.886	55		12.886	62		10.36	735.174		12.889	719		12.925	23
16.74	11.0965		12.899	-7		12.899	7		10.37	887.062		12.902	829		12.938	20
16.76	10.3605		12.912	1		12.912	46		10.38	1037.55		12.915	809		12.951	13
16.78	9.80389		12.925	41		12.925	5		10.39	1156.18		12.928	660		12.964	11
16.8	9.00838		12.938	47		12.938	-13		10.4	1207.45		12.941	590		12.977	-5
16.82	8.72482		12.951	6		12.951	-64		10.41	1173.47		12.954	557		12.99	3
16.84	8.54136		12.964	-19		12.964	-31		10.42	1069.2		12.967	466		13.003	-9
16.86	8.44498		12.977	10		12.977	-5		10.43	929.83		12.98	396		13.016	11
16.88	8.42658		12.99	7		12.99	-60		10.44	787.391		12.993	386		13.029	1
16.9	8.48015		13.003	0		13.003	54		10.45	660.246		13.006	357		13.042	-7
16.92	8.60222		13.016	55		13.016	-19		10.46	554.865		13.019	256		13.055	10
16.94	8.79151		13.029	19		13.029	6		10.47	470.43		13.032	221		13.068	2
16.96	9.04869		13.042	-1		13.042	-21		10.48	402.364		13.045	237		13.081	26
16.98	9.37601		13.055	17		13.055	-10		10.49	345.255		13.058	228		13.094	10
17	9.77655		13.068	43		13.068	36		10.5	295.442		13.071	151		13.107	7
17.02	10.2537		13.081	30		13.081	-12		10.51	251.761		13.084	116		13.12	19
17.04	10.8147		13.094	-14		13.094	-14		10.52	214.25		13.097	112		13.133	23
17.06	11.4725		13.107	10		13.107	-5		10.53	182.809		13.11	53		13.146	9
17.08	12.2422		13.12	31		13.12	33		10.54	156.874		13.123	-6		13.159	-1
17.1	13.4545		13.133	27		13.133	4		10.55	135.639		13.136	-43		13.172	1
17.12	14.5119		13.146	19		13.146	-33		10.56	118.279		13.149	-69		13.185	-1
17.14	15.7468		13.159	7		13.159	0		10.57	104.056		13.162	-70		13.198	16
17.16	17.1938		13.172	-35		13.172	-19		10.58	92.3486		13.175	-67		13.211	14
17.18	18.8976		13.185	10		13.185	-14		10.59	82.6417		13.188	-50		13.224	12
17.2	20.9159		13.198	63		13.198	-19		10.6	74.52		13.201	-49		13.237	-9
17.22	23.3247		13.211	45		13.211	22		10.61	67.6546		13.214	-47		13.25	-15
17.24	26.225		13.224	74		13.224	22		10.62	61.7893		13.227	-18		13.263	0
17.26	29.7528		13.237	73		13.237	-15		10.63	56.7278		13.24	-20		13.276	18
17.28	34.0953		13.25	93		13.25	-80		10.64	52.3202		13.253	-19		13.289	10
17.3	39.5144		13.263	129		13.263	-6		10.65	48.4518		13.266	20		13.302	15
17.32	46.3851		13.276	148		13.276	49		10.66	45.0336		13.279	80		13.315	5
17.34	55.2595		13.289	126		13.289	10		10.67	41.9957		13.292	92		13.328	7
17.36	66.9828		13.302	103		13.302	22		10.68	39.2822		13.305	134		13.341	0
17.38	82.9368		13.315	87		13.315	20		10.69	36.8476		13.318	178		13.354	0
17.4	105.615		13.328	78		13.328	-22		10.7	34.6542		13.331	236		13.367	13
17.42	139.924		13.341	53		13.341	2		10.71	32.6709		13.344	292		13.38	-1
17.44	195.511		13.354	7		13.354	14		10.72	30.8714		13.357	328		13.393	-8
17.46	289.206		13.367	-28		13.367	-5		10.73	29.2333		13.37	373		13.406	-5
17.48	444.291		13.38	-3		13.38	20		10.74	27.7377		13.383	443		13.419	-4
17.5	679.343		13.393	28		13.393	-15		10.75	26.3684		13.396	422		13.432	-7
17.52	962.955		13.406	11		13.406	-28		10.76	25.1115		13.409	410		13.445	-2
17.54	1121.97		13.419	9		13.419	-35		10.77	23.9548		13.422	395		13.458	-2
17.56	984.994		13.432	-2		13.432	-31		10.78	22.8879		13.435	434		13.471	0
17.58	702.866		13.445	-14		13.445	-7		10.79	21.9016		13.448	406		13.484	9
17.6	461.168		13.458	-10		13.458	-33		10.8	20.988		13.461	399		13.497	-1
17.62	299.811		13.471	-6		13.471	-22		10.81	20.1401		13.474	360		13.51	-1
17.64	201.9		13.484	13		13.484	-9		10.82	19.3518		13.487	353		13.523	16
17.66	143.886		13.497	-1		13.497	11		10.83	18.6175		13.5	350		13.536	21
17.68	108.281		13.51	-23		13.51	31		10.84	17.9325		13.513	365		13.549	-7
17.7	84.9074		13.523	-2		13.523	9		10.85	17.2925		13.526	351		13.562	-28
17.72	68.5614		13.536	17		13.536	-17		10.86	16.6937		13.539	329		13.575	-13
17.74	56.6102		13.549	0		13.549	-38		10.87	16.1326		13.552	348		13.588	5
17.76	47.6089		13.562	0		13.562	-12		10.88	15.6063		13.565	359		13.601	14
17.78	40.6817		13.575	10		13.575	-19		10.89	15.112		13.578	380		13.614	6
17.8	35.2608		13.588	-13		13.588	-26		10.9	14.6472		13.591	370		13.627	5
17.82	30.9641		13.601	0		13.601	-13		10.91	14.2098		13.604	470		13.64	2
17.84	27.5291		13.614	5		13.614	-2		10.92	13.7978		13.617	515		13.653	-3
17.86	24.7742		13.627	32		13.627	-6		10.93	13.4094		13.63	610		13.666	9
17.88	22.5761		13.64	39		13.64	12		10.94	13.043		13.643	623		13.679	0
17.9	20.8593		13.653	7		13.653	-14		10.95	12.697		13.656	552		13.692	-10
17.92	19.5978		13.666	6		13.666	-5		10.96	12.3703		13.669	529		13.705	-5
17.94	18.8353		13.679	-11		13.679	-16		10.97	12.0615		13.682	447		13.718	-16
17.96	18.4812		13.692	9		13.692	-20		10.98	11.7696		13.695	351		13.731	-6
17.98	19.3063		13.705	-13		13.705	-27		10.99	11.4937		13.708	337		13.744	12
18	21.4224		13.718	48		13.718	-32		11	11.2328		13.721	156		13.757	-2
18.02	24.9523		13.731	43		13.731	1		11.01	10.9862		13.734	194		13.77	4
18.04	28.6846		13.744	50		13.744	22		11.02	10.7531		13.747	126		13.783	-2
18.06	29.6753		13.757	61		13.757	2		11.03	10.533		13.76	123		13.796	6
18.08	25.7548		13.77	52		13.77	1		11.04	10.3254		13.773	-24		13.809	10
18.1	20.9461		13.783	83		13.783	-18		11.05	10.1296		13.786	-11		13.822	5
18.12	17.3266		13.796	87		13.796	73		11.06	9.94517		13.799	-3		13.835	-17
18.14	15.0444		13.809	161		13.809	60		11.07	9.77175		13.812	-14		13.848	2
18.16	13.7423		13.822	194		13.822	62		11.08	9.60902		13.825	13		13.861	1
18.18	13.0706		13.835	158		13.835	152		11.09	9.45672		13.838	-22		13.874	35
18.2	12.8016		13.848	186		13.848	226		11.1	9.31467		13.851	-74		13.887	-2
18.22	12.8197		13.861	268		13.861	311		11.11	9.18271		13.864	38		13.9	-5
18.24	13.0809		13.874	304		13.874	468		11.12	9.0608		13.877	37		13.913	-14
18.26	13.5813		13.887	349		13.887	588		11.13	8.94893		13.89	-8		13.926	-14
18.28	14.3436		13.9	496		13.9	754		11.14	8.84717		13.903	46		13.939	19
18.3	15.4153		13.913	611		13.913	811		11.15	8.75568		13.916	49		13.952	8
18.32	16.8733		13.926	658		13.926	708		11.16	8.6747		13.929	22		13.965	16
18.34	18.8363		13.939	715		13.939	541		11.17	8.60459		13.942	33		13.978	13
18.36	21.4867		13.952	667		13.952	473		11.18	8.54581		13.955	47		13.991	7
18.38	25.1142		13.965	492		13.965	364		11.19	8.49911		13.968	13		14.004	18
18.4	30.2145		13.978	373		13.978	222		11.2	8.46539		13.981	5		14.017	-31
18.42	37.7232		13.991	251		13.991	208		11.21	8.44527		13.994	53		14.03	-6
18.44	49.5101		14.004	176		14.004	140		11.22	8.43992		14.007	119		14.043	17
18.46	69.1245		14.017	47		14.017	62		11.23	8.45076		14.02	45		14.056	-2
18.48	102.279		14.03	9		14.03	45		11.24	8.47953		14.033	51		14.069	3
18.5	155.779		14.043	19		14.043	37		11.25	8.52839		14.046	107		14.082	-18
18.52	231.628		14.056	20		14.056	54		11.26	8.59997		14.059	102		14.095	7
18.54	306.711		14.069	46		14.069	1		11.27	8.69756		14.072	62		14.108	8
18.56	318.349		14.082	-43		14.082	7		11.28	8.82521		14.085	48		14.121	3
18.58	253.052		14.095	6		14.095	-32		11.29	8.98808		14.098	64		14.134	-12
18.6	173.32		14.108	-15		14.108	9		11.3	9.19275		14.111	43		14.147	-15
18.62	113.643		14.121	15		14.121	22		11.31	9.44783		14.124	59		14.16	19
18.64	75.7475		14.134	39		14.134	-8		11.32	9.76489		14.137	30		14.173	36
18.66	53.1558		14.147	-4		14.147	-1		11.33	10.1599		14.15	33		14.186	3
18.68	39.6627		14.16	-13		14.16	-26		11.34	10.6554		14.163	49		14.199	-2
18.7	31.17		14.173	25		14.173	-20		11.35	11.2834		14.176	77		14.212	-3
18.72	25.4472		14.186	8		14.186	-6		11.36	12.0894		14.189	39		14.225	2
18.74	21.375		14.199	6		14.199	-7		11.37	13.1365		14.202	35		14.238	-13
18.76	18.3725		14.212	-46		14.212	-20		11.38	14.5091		14.215	29		14.251	2
18.78	16.1069		14.225	-11		14.225	-30		11.39	16.3144		14.228	-2		14.264	-9
18.8	14.3701		14.238	19		14.238	-15		11.4	18.6804		14.241	-37		14.277	39
18.82	13.0251		14.251	-8		14.251	38		11.41	21.747		14.254	-38		14.29	9
18.84	11.9788		14.264	23		14.264	-7		11.42	25.6484		14.267	-18		14.303	4
18.86	11.1673		14.277	22		14.277	9		11.43	30.4761		14.28	23		14.316	0
18.88	10.5472		14.29	2		14.29	17		11.44	36.2045		14.293	37		14.329	9
18.9	10.0905		14.303	13		14.303	71		11.45	42.5482		14.306	4		14.342	23
18.92	9.78408		14.316	18		14.316	44		11.46	48.7533		14.319	-9		14.355	20
18.94	9.63249		14.329	5		14.329	17		11.47	53.4938		14.332	2		14.368	7
18.96	9.86234		14.342	48		14.342	52		11.48	55.2733		14.345	-4		14.381	36
18.98	10.1181		14.355	40		14.355	47		11.49	53.4005		14.358	-12		14.394	14
19	9.54078		14.368	47		14.368	33		11.5	48.5762		14.371	13		14.407	-10
19.02	10.2426		14.381	46		14.381	65		11.51	42.2985		14.384	23		14.42	-15
19.04	10.711		14.394	37		14.394	75		11.52	35.89		14.397	58		14.433	-13
19.06	10.6333		14.407	54		14.407	111		11.53	30.1002		14.41	46		14.446	14
19.08	10.3842		14.42	39		14.42	114		11.54	25.2121		14.423	50		14.459	-14
19.1	10.3384		14.433	96		14.433	102		11.55	21.2497		14.436	97		14.472	10
19.12	10.5741		14.446	71		14.446	105		11.56	18.121		14.449	88		14.485	-4
19.14	11.0694		14.459	110		14.459	144		11.57	15.6917		14.462	85		14.498	3
19.16	11.7986		14.472	173		14.472	131		11.58	13.8219		14.475	74		14.511	-4
19.18	12.7576		14.485	200		14.485	103		11.59	12.3838		14.488	54		14.524	13
19.2	13.9686		14.498	247		14.498	69		11.6	11.2702		14.501	45		14.537	14
19.22	15.4781		14.511	294		14.511	62		11.61	10.397		14.514	41		14.55	8
19.24	17.3589		14.524	364		14.524	66		11.62	9.70147		14.527	49		14.563	27
19.26	19.7165		14.537	366		14.537	43		11.63	9.13792		14.54	49		14.576	43
19.28	22.7022		14.55	394		14.55	37		11.64	8.67439		14.553	64		14.589	25
19.3	26.5366		14.563	406		14.563	25		11.65	8.28843		14.566	38		14.602	-2
19.32	31.5495		14.576	394		14.576	-28		11.66	7.96412		14.579	-1		14.615	1
19.34	38.2568		14.589	332		14.589	-23		11.67	7.68991		14.592	-11		14.628	-6
19.36	47.5306		14.602	274		14.602	30		11.68	7.45724		14.605	-2		14.641	-2
19.38	61.004		14.615	194		14.615	10		11.69	7.25956		14.618	23		14.654	-1
19.4	81.9329		14.628	112		14.628	-17		11.7	7.09178		14.631	8		14.667	-8
19.42	116.542		14.641	62		14.641	-21		11.71	6.94986		14.644	3		14.68	-14
19.44	174.932		14.654	-7		14.654	-41		11.72	6.83059		14.657	54		14.693	-20
19.46	269.451		14.667	-13		14.667	-14		11.73	6.7314		14.67	46		14.706	-11
19.48	404.802		14.68	-4		14.68	8		11.74	6.65023		14.683	57		14.719	-5
19.5	543.219		14.693	11		14.693	9		11.75	6.58544		14.696	80		14.732	-10
19.52	573.169		14.706	-8		14.706	-2		11.76	6.53572		14.709	129		14.745	-13
19.54	460.202		14.719	0		14.719	-22		11.77	6.50007		14.722	161		14.758	-15
19.56	315.163		14.732	33		14.732	-15		11.78	6.47772		14.735	169		14.771	2
19.58	205.004		14.745	15		14.745	19		11.79	6.46816		14.748	194		14.784	3
19.6	134.656		14.758	2		14.758	2		11.8	6.47104		14.761	213		14.797	-11
19.62	92.6458		14.771	-1		14.771	-32		11.81	6.48618		14.774	227		14.81	-2
19.64	67.5912		14.784	-11		14.784	-2		11.82	6.51359		14.787	228		14.823	7
19.66	51.8699		14.797	-7		14.797	-6		11.83	6.55344		14.8	283		14.836	-1
19.68	41.3002		14.81	-3		14.81	-5		11.84	6.60608		14.813	310		14.849	-5
19.7	33.7811		14.823	-8		14.823	21		11.85	6.67203		14.826	362		14.862	5
19.72	28.227		14.836	14		14.836	-9		11.86	6.752		14.839	421		14.875	8
19.74	24.0202		14.849	0		14.849	-11		11.87	6.8469		14.852	449		14.888	9
19.76	20.7764		14.862	-18		14.862	2		11.88	6.95789		14.865	523		14.901	1
19.78	18.2442		14.875	-3		14.875	-8		11.89	7.08637		14.878	610		14.914	0
19.8	16.2555		14.888	-4		14.888	6		11.9	7.23406		14.891	628		14.927	-4
19.82	14.6992		14.901	9		14.901	14		11.91	7.40304		14.904	705		14.94	5
19.84	13.5537		14.914	-10		14.914	5		11.92	7.59582		14.917	692		14.953	7
19.86	12.7088		14.927	-21		14.927	17		11.93	7.81542		14.93	737		14.966	-20
19.88	12.2436		14.94	-32		14.94	18		11.94	8.06562		14.943	692		14.979	-18
19.9	12.2629		14.953	-31		14.953	29		11.95	8.35082		14.956	650		14.992	2
19.92	12.9238		14.966	-20		14.966	5		11.96	8.67637		14.969	503		15.005	-14
19.94	14.3227		14.979	23		14.979	22		11.97	9.04893		14.982	387		15.018	-31
19.96	16.0683		14.992	4		14.992	1		11.98	9.47674		14.995	301		15.031	-2
19.98	16.6327		15.005	0		15.005	-1		11.99	9.97016		15.008	199		15.044	9
20	15.0121		15.018	11		15.018	1		12	10.5425		15.021	133		15.057	3
20.02	12.654		15.031	-3		15.031	5		12.01	11.211		15.034	72		15.07	12
20.04	10.5011		15.044	0		15.044	21		12.02	11.9991		15.047	0		15.083	7
20.06	9.34877		15.057	-20		15.057	19		12.03	12.9391		15.06	38		15.096	11
20.08	8.74013		15.07	-15		15.07	19		12.04	14.0765		15.073	-45		15.109	-6
20.1	8.50594		15.083	-1		15.083	-32		12.05	15.476		15.086	2		15.122	-3
20.12	8.53374		15.096	28		15.096	30		12.06	17.2286		15.099	34		15.135	24
20.14	8.7717		15.109	41		15.109	-5		12.07	19.4591		15.112	-13		15.148	47
20.16	9.21129		15.122	63		15.122	-3		12.08	22.3321		15.125	-1		15.161	-5
20.18	9.87347		15.135	130		15.135	11		12.09	26.0532		15.138	93		15.174	-3
20.2	10.8047		15.148	119		15.148	21		12.1	30.8621		15.151	48		15.187	-4
20.22	12.0819		15.161	134		15.161	30		12.11	37.0136		15.164	91		15.2	16
20.24	13.8266		15.174	110		15.174	14		12.12	44.7377		15.177	77		15.213	-11
20.26	16.2343		15.187	128		15.187	7		12.13	54.1599		15.19	110		15.226	11
20.28	19.6431		15.2	72		15.2	-2		12.14	65.1377		15.203	125		15.239	5
20.3	24.6999		15.213	39		15.213	-31		12.15	76.9636		15.216	125		15.252	37
20.32	32.6833		15.226	-7		15.226	23		12.16	87.9954		15.229	279		15.265	-11
20.34	46.0216		15.239	23		15.239	32		12.17	95.6573		15.242	266		15.278	-1
20.36	68.562		15.252	0		15.252	-36		12.18	97.5253		15.255	288		15.291	7
20.38	104.757		15.265	-5		15.265	0		12.19	93.1135		15.268	309		15.304	9
20.4	155.408		15.278	21		15.278	10		12.2	84.3292		15.281	306		15.317	-10
20.42	203.538		15.291	18		15.291	-3		12.21	73.9682		15.294	257		15.33	16
20.44	207.386		15.304	0		15.304	80		12.22	64.18		15.307	234		15.343	0
20.46	162.433		15.317	-4		15.317	-1		12.23	56.0933		15.32	166		15.356	12
20.48	110.401		15.33	26		15.33	-30		12.24	50.1078		15.333	116		15.369	-6
20.5	72.0663		15.343	-12		15.343	1		12.25	46.2218		15.346	25		15.382	13
20.52	47.868		15.356	37		15.356	23		12.26	44.1998		15.359	-34		15.395	-4
20.54	33.4582		15.369	-4		15.369	-53		12.27	43.5959		15.372	-51		15.408	3
20.56	24.825		15.382	-13		15.382	-24		12.28	43.7034		15.385	-112		15.421	4
20.58	19.3609		15.395	30		15.395	-22		12.29	43.5833		15.398	-112		15.434	36
20.6	15.6595		15.408	-40		15.408	-21		12.3	42.382		15.411	-123		15.447	25
20.62	13.0169		15.421	16		15.421	46		12.31	39.8305		15.424	-97		15.46	-1
20.64	11.0669		15.434	-35		15.434	-35		12.32	36.3552		15.437	-100		15.473	-1
20.66	9.60071		15.447	3		15.447	2		12.33	32.6394		15.45	-153		15.486	4
20.68	8.4898		15.46	8		15.46	-4		12.34	29.1803		15.463	-135		15.499	6
20.7	8.15125		15.473	9		15.473	-2		12.35	26.1742		15.476	-83		15.512	23
20.72	7.55827		15.486	35		15.486	-14		12.36	23.6073		15.489	-44		15.525	1
20.74	7.17955		15.499	38		15.499	11		12.37	21.3939		15.502	-58		15.538	-8
20.76	7.03961		15.512	9		15.512	-1		12.38	19.4782		15.515	-45		15.551	2
20.78	7.22277		15.525	-34		15.525	12		12.39	17.8511		15.528	-22		15.564	-2
20.8	7.88985		15.538	49		15.538	-4		12.4	16.5124		15.541	-27		15.577	8
20.82	9.25319		15.551	18		15.551	21		12.41	15.4446		15.554	14		15.59	0
20.84	11.4194		15.564	-6		15.564	2		12.42	14.6149		15.567	51		15.603	27
20.86	13.8126		15.577	-14		15.577	-29		12.43	13.986		15.58	40		15.616	2
20.88	14.475		15.59	-35		15.59	16		12.44	13.5241		15.593	24		15.629	18
20.9	12.4705		15.603	-12		15.603	28		12.45	13.2009		15.606	58		15.642	-3
20.92	9.71268		15.616	-18		15.616	24		12.46	12.9945		15.619	99		15.655	11
20.94	7.56776		15.629	-29		15.629	-15		12.47	12.8886		15.632	153		15.668	4
20.96	6.18935		15.642	4		15.642	9		12.48	12.8714		15.645	133		15.681	4
20.98	5.37852		15.655	19		15.655	23		12.49	12.9354		15.658	137		15.694	3
21	4.38317		15.668	-13		15.668	-6		12.5	13.0767		15.671	150		15.707	1
21.02	4.15909		15.681	-30		15.681	-16		12.51	13.2942		15.684	116		15.72	-8
21.04	4.07394		15.694	2		15.694	-19		12.52	13.5902		15.697	118		15.733	-12
21.06	4.09515		15.707	24		15.707	-2		12.53	13.9694		15.71	112		15.746	-2
21.08	4.21409		15.72	-3		15.72	30		12.54	14.4401		15.723	91		15.759	4
21.1	4.84478		15.733	-15		15.733	6		12.55	15.0143		15.736	79		15.772	29
21.12	5.20424		15.746	-16		15.746	4		12.56	15.7089		15.749	91		15.785	-1
21.14	5.72874		15.759	-6		15.759	49		12.57	16.5479		15.762	134		15.798	-27
21.16	6.49147		15.772	-1		15.772	26		12.58	17.5655		15.775	175		15.811	-11
21.18	7.6354		15.785	-3		15.785	-3		12.59	18.8109		15.788	206		15.824	0
21.2	9.44909		15.798	5		15.798	12		12.6	20.3544		15.801	288		15.837	-1
21.22	12.4774		15.811	-1		15.811	-19		12.61	22.2961		15.814	421		15.85	1
21.24	17.5833		15.824	-2		15.824	9		12.62	24.7732		15.827	475		15.863	-15
21.26	25.7603		15.837	-4		15.837	12		12.63	27.9668		15.84	441		15.876	-16
21.28	37.1639		15.85	-18		15.85	-6		12.64	32.103		15.853	408		15.889	-6
21.3	47.9221		15.863	12		15.863	3		12.65	37.4445		15.866	381		15.902	-12
21.32	48.6867		15.876	3		15.876	3		12.66	44.2692		15.879	340		15.915	-1
21.34	38.6351		15.889	16		15.889	-3		12.67	52.8248		15.892	294		15.928	2
21.36	27.1093		15.902	23		15.902	9		12.68	63.2377		15.905	269		15.941	-1
21.38	18.6741		15.915	9		15.915	7		12.69	75.3291		15.918	247		15.954	11
21.4	13.3988		15.928	4		15.928	-14		12.7	88.2799		15.931	197		15.967	-6
21.42	10.3099		15.941	-3		15.941	-2		12.71	100.225		15.944	209		15.98	0
21.44	8.50643		15.954	-34		15.954	21		12.72	108.282		15.957	189		15.993	-2
21.46	7.42739		15.967	-24		15.967	19		12.73	109.793		15.97	209		16.006	-3
21.48	6.75387		15.98	11		15.98	24		12.74	104.282		15.983	236		16.019	14
21.5	6.33162		15.993	0		15.993	26		12.75	93.8716		15.996	197		16.032	3
21.52	6.11028		16.006	-13		16.006	4		12.76	81.5777		16.009	212		16.045	4
21.54	5.99002		16.019	-11		16.019	9		12.77	69.6589		16.022	261		16.058	3
21.56	5.97402		16.032	-2		16.032	29		12.78	59.247		16.035	245		16.071	3
21.58	6.05008		16.045	0		16.045	30		12.79	50.6928		16.048	214		16.084	-2
21.6	6.21696		16.058	6		16.058	-1		12.8	43.9473		16.061	218		16.097	-9
21.62	6.48733		16.071	29		16.071	-25		12.81	38.793		16.074	107		16.11	-3
21.64	6.89506		16.084	44		16.084	-28		12.82	34.9585		16.087	109		16.123	-5
21.66	7.50249		16.097	37		16.097	-13		12.83	32.176		16.1	92		16.136	9
21.68	8.39462		16.11	21		16.11	-29		12.84	30.2094		16.113	18		16.149	16
21.7	9.63114		16.123	6		16.123	-25		12.85	28.8662		16.126	-36		16.162	6
21.72	11.0611		16.136	14		16.136	31		12.86	27.9993		16.139	8		16.175	-8
21.74	12.0217		16.149	47		16.149	29		12.87	27.502		16.152	31		16.188	4
21.76	12.043		16.162	47		16.162	-7		12.88	27.3004		16.165	51		16.201	11
21.78	11.7761		16.175	29		16.175	-30		12.89	27.3448		16.178	11		16.214	-5
21.8	11.8225		16.188	32		16.188	4		12.9	27.6036		16.191	24		16.227	-1
21.82	12.3041		16.201	22		16.201	14		12.91	28.0572		16.204	60		16.24	0
21.84	13.1898		16.214	15		16.214	36		12.92	28.6953		16.217	97		16.253	10
21.86	14.4476		16.227	58		16.227	36		12.93	29.5141		16.23	83		16.266	-5
21.88	16.0862		16.24	61		16.24	10		12.94	30.5153		16.243	112		16.279	-8
21.9	18.1639		16.253	46		16.253	-24		12.95	31.7054		16.256	84		16.292	-3
21.92	20.5951		16.266	105		16.266	-24		12.96	33.0959		16.269	60		16.305	15
21.94	23.9539		16.279	119		16.279	1		12.97	34.7026		16.282	20		16.318	-1
21.96	28.3049		16.292	114		16.292	1		12.98	36.5469		16.295	46		16.331	-15
21.98	34.064		16.305	95		16.305	17		12.99	38.6559		16.308	28		16.344	0
22	41.9236		16.318	73		16.318	-4		13	41.0636		16.321	16		16.357	6
22.02	53.1556		16.331	78		16.331	-15		13.01	43.8122		16.334	-51		16.37	-9
22.04	70.283		16.344	66		16.344	-9		13.02	46.9544		16.347	17		16.383	-20
22.06	98.2048		16.357	41		16.357	-37		13.03	50.5552		16.36	63		16.396	-10
22.08	145.208		16.37	13		16.37	-53		13.04	54.6961		16.373	19		16.409	4
22.1	222.144		16.383	19		16.383	-34		13.05	59.4802		16.386	75		16.422	-9
22.12	335.837		16.396	16		16.396	1		13.06	65.04		16.399	37		16.435	-4
22.14	463.861		16.409	13		16.409	-20		13.07	71.5501		16.412	46		16.448	-13
22.16	516.396		16.422	-23		16.422	23		13.08	79.2465		16.425	15		16.461	2
22.18	435.118		16.435	-11		16.435	16		13.09	88.4568		16.438	5		16.474	17
22.2	306.097		16.448	-15		16.448	22		13.1	99.6445		16.451	23		16.487	0
22.22	202.513		16.461	9		16.461	34		13.11	113.47		16.464	12		16.5	3
22.24	135.291		16.474	12		16.474	14		13.12	130.863		16.477	-50		16.513	15
22.26	95.3522		16.487	-7		16.487	-23		13.13	153.101		16.49	-14		16.526	7
22.28	72.2583		16.5	8		16.5	-57		13.14	181.869		16.503	-7		16.539	6
22.3	58.6783		16.513	-22		16.513	-42		13.15	219.269		16.516	-79		16.552	6
22.32	50.9535		16.526	-5		16.526	14		13.16	267.746		16.529	-64		16.565	-12
22.34	46.2273		16.539	13		16.539	-24		13.17	329.893		16.542	-19		16.578	-1
22.36	44.0391		16.552	16		16.552	-37		13.18	408.034		16.555	-39		16.591	8
22.38	44.0413		16.565	56		16.565	-17		13.19	503.38		16.568	-30		16.604	25
22.4	46.2843		16.578	16		16.578	39		13.2	614.337		16.581	53		16.617	3
22.42	51.2528		16.591	8		16.591	-29		13.21	733.415		16.594	-32		16.63	2
22.44	60.1715		16.604	19		16.604	-15		13.22	843.425		16.607	-24		16.643	-2
22.46	75.699		16.617	3		16.617	0		13.23	917.597		16.62	-26		16.656	-6
22.48	102.917		16.63	-15		16.63	34		13.24	930.911		16.633	-33		16.669	21
22.5	149.772		16.643	20		16.643	-12		13.25	878.417		16.646	-37		16.682	-15
22.52	225.053		16.656	-23		16.656	10		13.26	779.549		16.659	-14		16.695	-9
22.54	328.542		16.669	9		16.669	-2		13.27	662.458		16.672	11		16.708	1
22.56	420.327		16.682	23		16.682	-46		13.28	548.402		16.685	24		16.721	-31
22.58	415.963		16.695	2		16.695	23		13.29	448.11		16.698	20		16.734	21
22.6	319.877		16.708	24		16.708	-22		13.3	364.945		16.711	36		16.747	-14
22.62	216.515		16.721	13		16.721	-24		13.31	298.493		16.724	28		16.76	-11
22.64	142.019		16.734	-44		16.734	-37		13.32	246.728		16.737	50		16.773	21
22.66	95.3582		16.747	-2		16.747	-1		13.33	207.116		16.75	41		16.786	-5
22.68	67.5907		16.76	13		16.76	-28		13.34	177.142		16.763	70		16.799	-6
22.7	50.8664		16.773	-12		16.773	-24		13.35	154.588		16.776	68		16.812	-8
22.72	40.2021		16.786	-5		16.786	-32		13.36	137.638		16.789	74		16.825	-12
22.74	32.9446		16.799	2		16.799	-25		13.37	124.904		16.802	70		16.838	20
22.76	27.7704		16.812	11		16.812	-28		13.38	115.374		16.815	133		16.851	11
22.78	23.9922		16.825	32		16.825	1		13.39	108.348		16.828	140		16.864	-10
22.8	21.1805		16.838	16		16.838	-25		13.4	103.359		16.841	92		16.877	8
22.82	19.2066		16.851	-18		16.851	-29		13.41	100.112		16.854	152		16.89	-5
22.84	17.9315		16.864	-1		16.864	-30		13.42	98.4405		16.867	149		16.903	-7
22.86	17.396		16.877	2		16.877	3		13.43	98.2799		16.88	102		16.916	3
22.88	17.8233		16.89	8		16.89	-24		13.44	99.6603		16.893	98		16.929	-17
22.9	19.6575		16.903	11		16.903	-12		13.45	102.714		16.906	74		16.942	-3
22.92	23.4767		16.916	-2		16.916	-10		13.46	107.697		16.919	49		16.955	37
22.94	29.5098		16.929	11		16.929	14		13.47	115.034		16.932	46		16.968	31
22.96	35.9212		16.942	4		16.942	-56		13.48	125.361		16.945	42		16.981	4
22.98	37.1142		16.955	-7		16.955	2		13.49	139.585		16.958	49		16.994	-14
23	31.0881		16.968	-27		16.968	11		13.5	158.92		16.971	57		17.007	-5
23.02	23.3574		16.981	16		16.981	29		13.51	184.896		16.984	36		17.02	15
23.04	17.4108		16.994	21		16.994	7		13.52	219.295		16.997	61		17.033	2
23.06	13.7406		17.007	45		17.007	-39		13.53	264		17.01	104		17.046	-2
23.08	11.3693		17.02	14		17.02	-9		13.54	320.679		17.023	116		17.059	-7
23.1	9.91088		17.033	15		17.033	38		13.55	390.139		17.036	134		17.072	6
23.12	8.97155		17.046	-1		17.046	2		13.56	471.039		17.049	128		17.085	-2
23.14	8.33396		17.059	17		17.059	5		13.57	557.558		17.062	149		17.098	2
23.16	7.88842		17.072	33		17.072	-26		13.58	636.625		17.075	148		17.111	5
23.18	7.57834		17.085	71		17.085	-12		13.59	688.302		17.088	92		17.124	-5
23.2	7.36819		17.098	69		17.098	25		13.6	694.585		17.101	113		17.137	-1
23.22	7.24656		17.111	22		17.111	6		13.61	652.785		17.114	160		17.15	5
23.24	7.19803		17.124	20		17.124	20		13.62	577.868		17.127	141		17.163	8
23.26	7.21602		17.137	42		17.137	45		13.63	490.506		17.14	135		17.176	8
23.28	7.29762		17.15	66		17.15	49		13.64	405.955		17.153	181		17.189	-1
23.3	7.44287		17.163	79		17.163	27		13.65	331.764		17.166	215		17.202	-5
23.32	7.65439		17.176	76		17.176	42		13.66	270.21		17.179	241		17.215	7
23.34	7.93739		17.189	109		17.189	63		13.67	220.887		17.192	270		17.228	28
23.36	8.29989		17.202	113		17.202	105		13.68	182.263		17.205	267		17.241	15
23.38	8.75315		17.215	117		17.215	114		13.69	152.45		17.218	253		17.254	20
23.4	9.31244		17.228	172		17.228	150		13.7	129.593		17.231	284		17.267	19
23.42	9.99822		17.241	224		17.241	159		13.71	112.055		17.244	272		17.28	15
23.44	10.8378		17.254	238		17.254	180		13.72	98.4982		17.257	267		17.293	14
23.46	11.9138		17.267	283		17.267	195		13.73	87.8936		17.27	235		17.306	28
23.48	13.1854		17.28	336		17.28	174		13.74	79.4845		17.283	157		17.319	13
23.5	14.7657		17.293	441		17.293	197		13.75	72.7337		17.296	140		17.332	-8
23.52	16.7505		17.306	570		17.306	208		13.76	67.2668		17.309	101		17.345	-2
23.54	19.2765		17.319	712		17.319	174		13.77	62.8245		17.322	28		17.358	-5
23.56	22.5442		17.332	852		17.332	137		13.78	59.2268		17.335	23		17.371	0
23.58	26.8583		17.345	959		17.345	151		13.79	56.3483		17.348	-34		17.384	10
23.6	32.7097		17.358	1044		17.358	140		13.8	54.1026		17.361	-76		17.397	-1
23.62	40.4742		17.371	1034		17.371	90		13.81	52.4334		17.374	-112		17.41	-12
23.64	52.8456		17.384	912		17.384	44		13.82	51.31		17.387	-106		17.423	2
23.66	72.6744		17.397	741		17.397	11		13.83	50.7269		17.4	-84		17.436	14
23.68	105.995		17.41	572		17.41	12		13.84	50.7065		17.413	-83		17.449	8
23.7	161.593		17.423	440		17.423	25		13.85	51.306		17.426	-79		17.462	27
23.72	247.75		17.436	305		17.436	19		13.86	52.6277		17.439	-66		17.475	30
23.74	358.133		17.449	193		17.449	14		13.87	54.8324		17.452	-3		17.488	0
23.76	436.187		17.462	135		17.462	29		13.88	58.1544		17.465	-23		17.501	23
23.78	402.443		17.475	93		17.475	0		13.89	62.9124		17.478	30		17.514	25
23.8	295.301		17.488	88		17.488	-11		13.9	69.5123		17.491	36		17.527	12
23.82	195.89		17.501	75		17.501	0		13.91	78.4323		17.504	102		17.54	37
23.84	127.534		17.514	49		17.514	-30		13.92	90.1841		17.517	73		17.553	24
23.86	85.6063		17.527	43		17.527	-50		13.93	105.231		17.53	137		17.566	-15
23.88	60.7915		17.54	27		17.54	-58		13.94	123.826		17.543	178		17.579	-4
23.9	45.7282		17.553	14		17.553	-31		13.95	145.675		17.556	189		17.592	-3
23.92	35.9838		17.566	5		17.566	11		13.96	169.334		17.569	160		17.605	2
23.94	29.258		17.579	2		17.579	49		13.97	191.434		17.582	130		17.618	29
23.96	24.3953		17.592	13		17.592	12		13.98	206.651		17.595	121		17.631	8
23.98	20.7739		17.605	0		17.605	-6		13.99	209.873		17.608	123		17.644	2
24	18.0239		17.618	-9		17.618	-48		14	199.903		17.621	34		17.657	3
24.02	15.91		17.631	-14		17.631	-39		14.01	180.497		17.634	0		17.67	25
24.04	14.2784		17.644	-18		17.644	-18		14.02	157.318		17.647	-11		17.683	20
24.06	12.6346		17.657	-17		17.657	-25		14.03	134.723		17.66	-60		17.696	-6
24.08	11.7218		17.67	19		17.67	-45		14.04	114.95		17.673	-104		17.709	-13
24.1	11.0991		17.683	11		17.683	-69		14.05	98.7284		17.686	-24		17.722	-2
24.12	10.7302		17.696	2		17.696	-29		14.06	86.006		17.699	-103		17.735	23
24.14	10.5071		17.709	-9		17.709	-26		14.07	76.3994		17.712	-93		17.748	16
24.16	10.2255		17.722	-15		17.722	-23		14.08	69.4196		17.725	-101		17.761	-24
24.18	9.87084		17.735	-15		17.735	47		14.09	64.5835		17.738	-95		17.774	-26
24.2	9.65819		17.748	-10		17.748	-6		14.1	61.4708		17.751	-85		17.787	-21
24.22	9.62105		17.761	11		17.761	-33		14.11	59.7491		17.764	-74		17.8	-11
24.24	9.8011		17.774	42		17.774	-19		14.12	59.1797		17.777	-26		17.813	-7
24.26	10.2016		17.787	24		17.787	-33		14.13	59.6122		17.79	-86		17.826	5
24.28	10.8411		17.8	-14		17.8	-46		14.14	60.974		17.803	-6		17.839	-3
24.3	11.7626		17.813	-7		17.813	-90		14.15	63.262		17.816	45		17.852	-1
24.32	13.0427		17.826	-8		17.826	-13		14.16	66.5395		17.829	-9		17.865	2
24.34	14.8042		17.839	-5		17.839	-31		14.17	70.9432		17.842	0		17.878	21
24.36	17.2468		17.852	-5		17.852	-19		14.18	76.701		17.855	56		17.891	-10
24.38	20.7168		17.865	12		17.865	-58		14.19	84.1635		17.868	83		17.904	-1
24.4	25.8757		17.878	38		17.878	-33		14.2	93.8483		17.881	82		17.917	3
24.42	34.0457		17.891	-38		17.891	2		14.21	106.492		17.894	26		17.93	-16
24.44	47.6809		17.904	29		17.904	-12		14.22	123.099		17.907	82		17.943	29
24.46	70.7437		17.917	-5		17.917	-25		14.23	144.97		17.92	30		17.956	18
24.48	107.648		17.93	6		17.93	-19		14.24	173.687		17.933	19		17.969	18
24.5	158.881		17.943	5		17.943	-5		14.25	211.022		17.946	17		17.982	-24
24.52	206.385		17.956	48		17.956	-15		14.26	258.742		17.959	39		17.995	22
24.54	208.152		17.969	41		17.969	-68		14.27	318.211		17.972	33		18.008	-2
24.56	162.335		17.982	18		17.982	-8		14.28	389.572		17.985	72		18.021	25
24.58	110.594		17.995	26		17.995	-27		14.29	470.149		17.998	65		18.034	5
24.6	72.8552		18.008	-17		18.008	-4		14.3	551.88		18.011	13		18.047	29
24.62	49.1892		18.021	-43		18.021	-72		14.31	619.279		18.024	-1		18.06	21
24.64	35.208		18.034	-8		18.034	-50		14.32	652.642		18.037	1		18.073	-3
24.66	26.9425		18.047	32		18.047	-31		14.33	639.508		18.05	-1		18.086	20
24.68	21.8428		18.06	21		18.06	-25		14.34	584.865		18.063	8		18.099	-15
24.7	18.5529		18.073	-17		18.073	-13		14.35	506.83		18.076	6		18.112	-5
24.72	16.415		18.086	75		18.086	-15		14.36	423.749		18.089	-38		18.125	28
24.74	15.1191		18.099	-22		18.099	5		14.37	347.007		18.102	-39		18.138	-25
24.76	14.5464		18.112	23		18.112	6		14.38	281.394		18.115	-24		18.151	-11
24.78	14.7401		18.125	24		18.125	-3		14.39	227.792		18.128	-40		18.164	14
24.8	15.9595		18.138	10		18.138	-10		14.4	185.253		18.141	-35		18.177	-8
24.82	18.7721		18.151	35		18.151	-15		14.41	152.121		18.154	-6		18.19	11
24.84	24.061		18.164	24		18.164	6		14.42	126.583		18.167	2		18.203	-14
24.86	32.6996		18.177	56		18.177	-2		14.43	106.944		18.18	53		18.216	-3
24.88	44.14		18.19	40		18.19	-15		14.44	91.7559		18.193	49		18.229	19
24.9	52.6864		18.203	5		18.203	-36		14.45	79.8663		18.206	25		18.242	-20
24.92	49.6427		18.216	34		18.216	-48		14.46	70.4032		18.219	41		18.255	-2
24.94	38.4447		18.229	70		18.229	-29		14.47	62.7336		18.232	115		18.268	-2
24.96	27.88		18.242	45		18.242	16		14.48	56.4091		18.245	163		18.281	-13
24.98	20.722		18.255	71		18.255	-41		14.49	51.1144		18.258	162		18.294	-20
25	16.5427		18.268	119		18.268	-16		14.5	46.6264		18.271	142		18.307	29
25.02	14.3791		18.281	137		18.281	-5		14.51	42.7838		18.284	112		18.32	-13
25.04	13.4749		18.294	144		18.294	-45		14.52	39.4668		18.297	116		18.333	3
25.06	13.4058		18.307	177		18.307	-18		14.53	36.584		18.31	87		18.346	-21
25.08	14.0102		18.32	210		18.32	-14		14.54	34.0637		18.323	67		18.359	-25
25.1	15.3041		18.333	246		18.333	-1		14.55	31.849		18.336	109		18.372	13
25.12	17.4608		18.346	234		18.346	-46		14.56	29.8937		18.349	58		18.385	8
25.14	20.89		18.359	252		18.359	-7		14.57	28.1602		18.362	-19		18.398	-21
25.16	26.4629		18.372	266		18.372	35		14.58	26.6175		18.375	-30		18.411	-12
25.18	35.8863		18.385	230		18.385	-11		14.59	25.2398		18.388	-41		18.424	-19
25.2	51.9924		18.398	185		18.398	-38		14.6	24.0055		18.401	-49		18.437	-33
25.22	78.3275		18.411	142		18.411	-13		14.61	22.8967		18.414	-42		18.45	-3
25.24	116.142		18.424	84		18.424	-26		14.62	21.898		18.427	-46		18.463	17
25.26	156.649		18.437	85		18.437	-19		14.63	20.9966		18.44	-45		18.476	3
25.28	168.033		18.45	76		18.45	-14		14.64	20.1812		18.453	-35		18.489	-7
25.3	137.269		18.463	56		18.463	-20		14.65	19.4426		18.466	-23		18.502	-20
25.32	95.2898		18.476	2		18.476	10		14.66	18.7725		18.479	-2		18.515	-31
25.34	62.8731		18.489	8		18.489	13		14.67	18.1639		18.492	46		18.528	-18
25.36	42.0756		18.502	7		18.502	-14		14.68	17.6107		18.505	119		18.541	10
25.38	29.6895		18.515	-15		18.515	4		14.69	17.1076		18.518	99		18.554	11
25.4	22.3953		18.528	-32		18.528	-35		14.7	16.65		18.531	110		18.567	0
25.42	17.9392		18.541	-27		18.541	-44		14.71	16.2339		18.544	156		18.58	-19
25.44	15.0826		18.554	-22		18.554	-35		14.72	15.8557		18.557	207		18.593	-15
25.46	13.218		18.567	-27		18.567	-37		14.73	15.5124		18.57	235		18.606	-2
25.48	12.059		18.58	-24		18.58	-57		14.74	15.2011		18.583	265		18.619	-2
25.5	11.4916		18.593	-32		18.593	-47		14.75	14.9195		18.596	294		18.632	10
25.52	11.5391		18.606	-27		18.606	-19		14.76	14.6654		18.609	365		18.645	9
25.54	12.3946		18.619	16		18.619	-16		14.77	14.4371		18.622	366		18.658	8
25.56	14.4691		18.632	19		18.632	-32		14.78	14.2327		18.635	397		18.671	9
25.58	18.3757		18.645	-15		18.645	-27		14.79	14.0508		18.648	393		18.684	-3
25.6	24.5056		18.658	-40		18.658	-11		14.8	13.8903		18.661	366		18.697	14
25.62	31.8593		18.671	-49		18.671	1		14.81	13.7498		18.674	359		18.71	9
25.64	35.5761		18.684	-15		18.684	4		14.82	13.6284		18.687	320		18.723	-17
25.66	31.5312		18.697	5		18.697	-7		14.83	13.5252		18.7	264		18.736	0
25.68	24.163		18.71	-9		18.71	-14		14.84	13.4395		18.713	209		18.749	14
25.7	18.1458		18.723	-28		18.723	-23		14.85	13.3706		18.726	137		18.762	26
25.72	14.3753		18.736	-24		18.736	-22		14.86	13.3179		18.739	116		18.775	27
25.74	12.3933		18.749	-15		18.749	-20		14.87	13.281		18.752	104		18.788	7
25.76	11.6187		18.762	-26		18.762	-19		14.88	13.2594		18.765	67		18.801	2
25.78	11.6583		18.775	-13		18.775	8		14.89	13.2528		18.778	80		18.814	4
25.8	12.3386		18.788	4		18.788	28		14.9	13.261		18.791	33		18.827	3
25.82	13.6606		18.801	13		18.801	28		14.91	13.2838		18.804	25		18.84	-5
25.84	15.7774		18.814	12		18.814	19		14.92	13.3211		18.817	-36		18.853	-8
25.86	19.0532		18.827	16		18.827	-14		14.93	13.3728		18.83	-88		18.866	19
25.88	24.2601		18.84	-3		18.84	-27		14.94	13.439		18.843	-71		18.879	38
25.9	32.9383		18.853	-16		18.853	25		14.95	13.5199		18.856	-13		18.892	14
25.92	47.7555		18.866	-20		18.866	26		14.96	13.6157		18.869	17		18.905	25
25.94	72.3392		18.879	12		18.879	8		14.97	13.7263		18.882	-77		18.918	33
25.96	109.277		18.892	-10		18.892	45		14.98	13.852		18.895	-110		18.931	25
25.98	152.591		18.905	-27		18.905	21		14.99	13.9932		18.908	-55		18.944	32
26	173.941		18.918	-2		18.918	18		15	14.1501		18.921	-157		18.957	39
26.02	149.572		18.931	16		18.931	17		15.01	14.3233		18.934	-80		18.97	24
26.04	105.921		18.944	28		18.944	23		15.02	14.5133		18.947	-88		18.983	13
26.06	69.6218		18.957	12		18.957	-11		15.03	14.7207		18.96	-37		18.996	14
26.08	45.6358		18.97	4		18.97	-5		15.04	14.9462		18.973	-91		19.009	45
26.1	31.1319		18.983	-4		18.983	7		15.05	15.1909		18.986	-74		19.022	16
26.12	22.526		18.996	-28		18.996	19		15.06	15.4554		18.999	-106		19.035	6
26.14	17.22		19.009	-19		19.009	26		15.07	15.7408		19.012	-45		19.048	-4
26.16	13.7238		19.022	14		19.022	26		15.08	16.048		19.025	-36		19.061	4
26.18	11.2809		19.035	-15		19.035	-1		15.09	16.3783		19.038	-16		19.074	-4
26.2	9.51087		19.048	-41		19.048	-54		15.1	16.7331		19.051	-11		19.087	17
26.22	8.21008		19.061	7		19.061	8		15.11	17.1139		19.064	20		19.1	24
26.24	7.26799		19.074	-30		19.074	-32		15.12	17.5225		19.077	52		19.113	32
26.26	6.63777		19.087	-6		19.087	-59		15.13	17.9607		19.09	31		19.126	-17
26.28	6.37669		19.1	42		19.1	-16		15.14	18.4307		19.103	97		19.139	17
26.3	6.42008		19.113	-20		19.113	11		15.15	18.9348		19.116	110		19.152	8
26.32	6.82497		19.126	5		19.126	37		15.16	19.4756		19.129	98		19.165	-16
26.34	7.35146		19.139	16		19.139	-17		15.17	20.056		19.142	134		19.178	13
26.36	7.29076		19.152	45		19.152	-4		15.18	20.6793		19.155	171		19.191	16
26.38	6.32096		19.165	25		19.165	-70		15.19	21.3492		19.168	146		19.204	16
26.4	5.21048		19.178	24		19.178	17		15.2	22.0699		19.181	157		19.217	-33
26.42	4.35627		19.191	117		19.191	39		15.21	22.846		19.194	160		19.23	-12
26.44	3.79683		19.204	60		19.204	-40		15.22	23.6827		19.207	139		19.243	-7
26.46	3.46082		19.217	95		19.217	-3		15.23	24.5862		19.22	137		19.256	3
26.48	3.27792		19.23	149		19.23	11		15.24	25.563		19.233	98		19.269	0
26.5	3.2047		19.243	241		19.243	33		15.25	26.6211		19.246	91		19.282	5
26.52	3.22477		19.256	262		19.256	-2		15.26	27.7693		19.259	53		19.295	-27
26.54	3.34361		19.269	319		19.269	-21		15.27	29.0177		19.272	53		19.308	13
26.56	3.58961		19.282	328		19.282	11		15.28	30.3782		19.285	29		19.321	6
26.58	4.02911		19.295	352		19.295	25		15.29	31.8644		19.298	51		19.334	27
26.6	5.12823		19.308	310		19.308	39		15.3	33.492		19.311	59		19.347	9
26.62	6.4956		19.321	282		19.321	33		15.31	35.2797		19.324	36		19.36	-7
26.64	8.82771		19.334	262		19.334	-11		15.32	37.2494		19.337	51		19.373	10
26.66	12.4946		19.347	195		19.347	3		15.33	39.4266		19.35	65		19.386	-13
26.68	17.2823		19.36	117		19.36	30		15.34	41.8423		19.363	68		19.399	18
26.7	20.8628		19.373	98		19.373	41		15.35	44.533		19.376	101		19.412	-6
26.72	19.6623		19.386	61		19.386	26		15.36	47.5432		19.389	161		19.425	-8
26.74	14.9133		19.399	91		19.399	33		15.37	50.9269		19.402	77		19.438	-11
26.76	10.5571		19.412	37		19.412	14		15.38	54.7508		19.415	86		19.451	-23
26.78	7.57477		19.425	59		19.425	0		15.39	59.0983		19.428	48		19.464	10
26.8	5.78945		19.438	33		19.438	38		15.4	64.0764		19.441	39		19.477	-13
26.82	4.8008		19.451	-37		19.451	-22		15.41	69.8253		19.454	70		19.49	4
26.84	4.29052		19.464	-3		19.464	-32		15.42	76.5347		19.467	62		19.503	-10
26.86	4.0734		19.477	-23		19.477	-9		15.43	84.4668		19.48	80		19.516	18
26.88	4.06779		19.49	18		19.49	54		15.44	93.9908		19.493	83		19.529	0
26.9	4.25962		19.503	16		19.503	18		15.45	105.626		19.506	83		19.542	2
26.92	4.69281		19.516	-30		19.516	21		15.46	120.094		19.519	62		19.555	0
26.94	5.49418		19.529	1		19.529	-15		15.47	138.362		19.532	94		19.568	10
26.96	6.92589		19.542	-25		19.542	-22		15.48	161.676		19.545	44		19.581	-7
26.98	9.41145		19.555	-1		19.555	1		15.49	191.543		19.558	41		19.594	-12
27	13.4582		19.568	20		19.568	31		15.5	229.656		19.571	47		19.607	-8
27.02	19.1898		19.581	-8		19.581	-14		15.51	277.709		19.584	34		19.62	-4
27.04	24.7856		19.594	-5		19.594	-14		15.52	337.035		19.597	53		19.633	-9
27.06	25.5082		19.607	19		19.607	-10		15.53	407.861		19.61	59		19.646	-5
27.08	20.551		19.62	35		19.62	20		15.54	487.834		19.623	51		19.659	0
27.1	14.6142		19.633	17		19.633	-12		15.55	569.662		19.636	59		19.672	-1
27.12	10.2568		19.646	-25		19.646	9		15.56	639.254		19.649	40		19.685	-13
27.14	7.54748		19.659	-38		19.659	57		15.57	678.694		19.662	22		19.698	-25
27.16	6.00016		19.672	-27		19.672	9		15.58	676.84		19.675	25		19.711	2
27.18	5.15904		19.685	-14		19.685	-7		15.59	638.778		19.688	4		19.724	-29
27.2	4.73101		19.698	15		19.698	38		15.6	581.899		19.701	6		19.737	-30
27.22	4.56783		19.711	-2		19.711	39		15.61	524.078		19.714	9		19.75	-8
27.24	4.61436		19.724	-9		19.724	1		15.62	477.147		19.727	-9		19.763	-20
27.26	5.00432		19.737	-20		19.737	-13		15.63	447.308		19.74	18		19.776	-25
27.28	5.56569		19.75	0		19.75	10		15.64	437.644		19.753	11		19.789	-2
27.3	6.59819		19.763	-24		19.763	39		15.65	449.988		19.766	14		19.802	-9
27.32	8.40806		19.776	-21		19.776	30		15.66	485.773		19.779	21		19.815	-5
27.34	11.3815		19.789	26		19.789	13		15.67	546.164		19.792	-36		19.828	8
27.36	15.6919		19.802	6		19.802	5		15.68	631.527		19.805	-5		19.841	0
27.38	20.2446		19.815	10		19.815	24		15.69	739.982		19.818	19		19.854	-16
27.4	21.5669		19.828	18		19.828	68		15.7	864.414		19.831	9		19.867	-23
27.42	18.3078		19.841	7		19.841	51		15.71	988.052		19.844	5		19.88	0
27.44	13.9069		19.854	19		19.854	20		15.72	1082.27		19.857	15		19.893	9
27.46	10.4527		19.867	-10		19.867	11		15.73	1115.05		19.87	13		19.906	-3
27.48	8.50209		19.88	-16		19.88	6		15.74	1071.61		19.883	14		19.919	0
27.5	7.54282		19.893	9		19.893	8		15.75	966.615		19.896	22		19.932	-2
27.52	7.23196		19.906	-10		19.906	-9		15.76	831.609		19.909	-8		19.945	4
27.54	7.3547		19.919	-4		19.919	-5		15.77	694.386		19.922	16		19.958	2
27.56	7.82481		19.932	14		19.932	-20		15.78	570.668		19.935	-9		19.971	-18
27.58	8.65777		19.945	-1		19.945	10		15.79	466.342		19.948	-41		19.984	-12
27.6	9.97421		19.958	-16		19.958	52		15.8	381.86		19.961	-11		19.997	2
27.62	12.0622		19.971	3		19.971	51		15.81	315.236		19.974	-3		20.01	9
27.64	15.4932		19.984	10		19.984	37		15.82	263.606		19.987	-27		20.023	21
27.66	21.203		19.997	-1		19.997	34		15.83	223.99		20	-9		20.036	13
27.68	30.3283		20.01	7		20.01	37		15.84	193.675		20.013	-16		20.049	-9
27.7	43.2743		20.023	-2		20.023	41		15.85	170.391		20.026	-21		20.062	-8
27.72	56.454		20.036	-7		20.036	23		15.86	152.355		20.039	6		20.075	-14
27.74	59.5776		20.049	18		20.049	-13		15.87	138.239		20.052	13		20.088	-18
27.76	49.8413		20.062	14		20.062	7		15.88	127.089		20.065	45		20.101	3
27.78	37.5391		20.075	18		20.075	28		15.89	118.239		20.078	64		20.114	5
27.8	28.7171		20.088	65		20.088	25		15.9	111.233		20.091	76		20.127	-6
27.82	23.8325		20.101	70		20.101	16		15.91	105.752		20.104	142		20.14	-11
27.84	21.93		20.114	59		20.114	15		15.92	101.582		20.117	118		20.153	-20
27.86	22.1114		20.127	90		20.127	44		15.93	98.5768		20.13	153		20.166	-26
27.88	23.903		20.14	128		20.14	31		15.94	96.6437		20.143	215		20.179	-15
27.9	27.2744		20.153	205		20.153	-11		15.95	95.7332		20.156	185		20.192	-21
27.92	32.66		20.166	218		20.166	-6		15.96	95.8348		20.169	177		20.205	-24
27.94	41.0849		20.179	144		20.179	36		15.97	96.9774		20.182	157		20.218	-30
27.96	54.8282		20.192	186		20.192	46		15.98	99.234		20.195	187		20.231	-18
27.98	78.1333		20.205	221		20.205	41		15.99	102.734		20.208	196		20.244	1
28	117.519		20.218	213		20.218	10		16	107.681		20.221	272		20.257	10
28.02	179.956		20.231	228		20.231	24		16.01	114.386		20.234	260		20.27	-8
28.04	264.305		20.244	179		20.244	19		16.02	123.313		20.247	243		20.283	-5
28.06	335.716		20.257	149		20.257	22		16.03	135.132		20.26	220		20.296	-7
28.08	326.937		20.27	96		20.27	8		16.04	150.791		20.273	224		20.309	12
28.1	248.032		20.283	83		20.283	-8		16.05	171.566		20.286	226		20.322	13
28.12	166.35		20.296	68		20.296	-18		16.06	199.094		20.299	179		20.335	-4
28.14	108.245		20.309	39		20.309	11		16.07	235.339		20.312	180		20.348	5
28.16	72.0868		20.322	19		20.322	41		16.08	282.465		20.325	199		20.361	33
28.18	50.6262		20.335	21		20.335	30		16.09	342.567		20.338	183		20.374	-2
28.2	37.7254		20.348	-1		20.348	41		16.1	417.127		20.351	132		20.387	13
28.22	29.502		20.361	-32		20.361	28		16.11	505.896		20.364	115		20.4	-8
28.24	23.8964		20.374	22		20.374	18		16.12	604.748		20.377	143		20.413	-15
28.26	19.8926		20.387	-11		20.387	-39		16.13	702.466		20.39	110		20.426	1
28.28	16.9554		20.4	-36		20.4	-4		16.14	778.927		20.403	95		20.439	-1
28.3	14.7821		20.413	-16		20.413	-27		16.15	810.806		20.416	141		20.452	10
28.32	13.1969		20.426	24		20.426	-23		16.16	786.482		20.429	37		20.465	9
28.34	12.1009		20.439	6		20.439	-2		16.17	715.897		20.442	52		20.478	-6
28.36	11.4293		20.452	12		20.452	-4		16.18	622.139		20.455	52		20.491	18
28.38	11.0673		20.465	-15		20.465	-32		16.19	526.145		20.468	97		20.504	19
28.4	10.7135		20.478	-25		20.478	-4		16.2	439.987		20.481	21		20.517	13
28.42	10.1226		20.491	-10		20.491	-36		16.21	368.204		20.494	70		20.53	5
28.44	9.52164		20.504	-27		20.504	11		16.22	310.954		20.507	39		20.543	-6
28.46	9.16041		20.517	-36		20.517	30		16.23	266.269		20.52	-15		20.556	-19
28.48	9.09765		20.53	35		20.53	7		16.24	231.511		20.533	-16		20.569	-23
28.5	9.33424		20.543	-58		20.543	10		16.25	204.453		20.546	15		20.582	15
28.52	9.88428		20.556	-21		20.556	7		16.26	183.756		20.559	6		20.595	-10
28.54	10.7795		20.569	15		20.569	7		16.27	168.725		20.572	-38		20.608	11
28.56	12.2399		20.582	-13		20.582	5		16.28	158.882		20.585	-21		20.621	1
28.58	14.3563		20.595	-31		20.595	14		16.29	153.766		20.598	-24		20.634	-9
28.6	17.6377		20.608	34		20.608	-3		16.3	152.871		20.611	-63		20.647	18
28.62	22.9967		20.621	22		20.621	17		16.31	155.505		20.624	-52		20.66	-5
28.64	32.1135		20.634	-15		20.634	24		16.32	160.519		20.637	-70		20.673	-4
28.66	47.529		20.647	28		20.647	29		16.33	166.018		20.65	-93		20.686	-10
28.68	71.8812		20.66	35		20.66	-31		16.34	169.603		20.663	-110		20.699	3
28.7	104.396		20.673	9		20.673	2		16.35	169.612		20.676	-133		20.712	-22
28.72	130.793		20.686	3		20.686	-13		16.36	166.5		20.689	-101		20.725	-1
28.74	125.583		20.699	-23		20.699	15		16.37	162.642		20.702	-65		20.738	-42
28.76	94.6647		20.712	-6		20.712	19		16.38	160.847		20.715	-19		20.751	2
28.78	63.6136		20.725	-24		20.725	-5		16.39	163.355		20.728	-33		20.764	-6
28.8	41.7217		20.738	-7		20.738	-30		16.4	171.751		20.741	14		20.777	0
28.82	28.1287		20.751	-74		20.751	40		16.41	187.199		20.754	19		20.79	-19
28.84	20.0487		20.764	12		20.764	18		16.42	210.559		20.767	-8		20.803	-20
28.86	15.1422		20.777	-45		20.777	22		16.43	242.23		20.78	53		20.816	-5
28.88	11.9864		20.79	12		20.79	-9		16.44	281.619		20.793	104		20.829	-9
28.9	9.80936		20.803	-20		20.803	-12		16.45	326.027		20.806	166		20.842	0
28.92	8.22974		20.816	-36		20.816	-4		16.46	369.092		20.819	294		20.855	-41
28.94	7.04475		20.829	-44		20.829	24		16.47	400.293		20.832	392		20.868	-25
28.96	6.135		20.842	-3		20.842	51		16.48	408.581		20.845	480		20.881	-15
28.98	5.42441		20.855	13		20.855	10		16.49	389.856		20.858	557		20.894	-15
29	4.86227		20.868	-30		20.868	62		16.5	350.403		20.871	580		20.907	-10
29.02	4.41389		20.881	-45		20.881	66		16.51	301.594		20.884	578		20.92	4
29.04	4.05521		20.894	-28		20.894	-31		16.52	252.856		20.897	595		20.933	6
29.06	3.76948		20.907	-23		20.907	3		16.53	209.293		20.91	601		20.946	15
29.08	3.54526		20.92	-10		20.92	-3		16.54	172.697		20.923	598		20.959	23
29.1	3.3752		20.933	-42		20.933	25		16.55	143.089		20.936	548		20.972	11
29.12	3.25541		20.946	-23		20.946	15		16.56	119.705		20.949	476		20.985	-13
29.14	3.18536		20.959	-9		20.959	-6		16.57	101.513		20.962	386		20.998	-8
29.16	3.36279		20.972	-30		20.972	-25		16.58	87.462		20.975	350		21.011	4
29.18	3.41189		20.985	5		20.985	-42		16.59	76.6028		20.988	351		21.024	-2
29.2	3.53734		20.998	-17		20.998	-5		16.6	68.1482		21.001	315		21.037	1
29.22	3.71789		21.011	-18		21.011	-28		16.61	61.484		21.014	250		21.05	2
29.24	4.11043		21.024	45		21.024	-11		16.62	56.1545		21.027	194		21.063	-6
29.26	4.7778		21.037	25		21.037	30		16.63	51.8345		21.04	148		21.076	-16
29.28	5.93799		21.05	28		21.05	32		16.64	48.2984		21.053	98		21.089	-21
29.3	7.94306		21.063	-19		21.063	61		16.65	45.3929		21.066	119		21.102	-18
29.32	11.2139		21.076	6		21.076	49		16.66	43.0166		21.079	117		21.115	-28
29.34	15.8777		21.089	41		21.089	3		16.67	41.1065		21.092	73		21.128	-6
29.36	20.519		21.102	35		21.102	36		16.68	39.6285		21.105	83		21.141	-4
29.38	21.2638		21.115	5		21.115	36		16.69	38.5718		21.118	94		21.154	-3
29.4	17.2422		21.128	3		21.128	14		16.7	37.9439		21.131	113		21.167	-3
29.42	12.3167		21.141	14		21.141	31		16.71	37.7647		21.144	137		21.18	-24
29.44	8.63917		21.154	-1		21.154	31		16.72	38.0579		21.157	185		21.193	-8
29.46	6.32455		21.167	-6		21.167	1		16.73	38.8368		21.17	207		21.206	8
29.48	4.99103		21.18	2		21.18	-11		16.74	40.0763		21.183	236		21.219	-2
29.5	4.22809		21.193	-28		21.193	10		16.75	41.6596		21.196	241		21.232	-5
29.52	3.80326		21.206	-17		21.206	-35		16.76	43.302		21.209	232		21.245	-17
29.54	3.58975		21.219	-11		21.219	-6		16.77	44.5092		21.222	214		21.258	-20
29.56	3.22272		21.232	-16		21.232	22		16.78	44.72		21.235	153		21.271	-6
29.58	3.35243		21.245	-13		21.245	-10		16.79	43.6627		21.248	105		21.284	-10
29.6	3.71311		21.258	-19		21.258	23		16.8	41.5795		21.261	66		21.297	-12
29.62	4.41878		21.271	-14		21.271	11		16.81	39.0153		21.274	57		21.31	-15
29.64	5.60575		21.284	3		21.284	-7		16.82	36.4574		21.287	34		21.323	-16
29.66	7.28745		21.297	-14		21.297	48		16.83	34.1836		21.3	0		21.336	6
29.68	8.88651		21.31	-33		21.31	41		16.84	32.2988		21.313	-21		21.349	12
29.7	9.05645		21.323	-24		21.323	37		16.85	30.8119		21.326	-34		21.362	7
29.72	7.73028		21.336	-10		21.336	80		16.86	29.6884		21.339	-28		21.375	-1
29.74	6.26344		21.349	1		21.349	38		16.87	28.8789		21.352	-30		21.388	-3
29.76	5.30448		21.362	3		21.362	5		16.88	28.3317		21.365	-74		21.401	3
29.78	4.91602		21.375	5		21.375	3		16.89	28.0004		21.378	-6		21.414	-7
29.8	4.89887		21.388	-8		21.388	-6		16.9	27.8467		21.391	62		21.427	-17
29.82	5.20572		21.401	-14		21.401	19		16.91	27.8411		21.404	85		21.44	-3
29.84	5.81749		21.414	17		21.414	-11		16.92	27.9628		21.417	173		21.453	9
29.86	6.80011		21.427	28		21.427	-23		16.93	28.1979		21.43	276		21.466	-7
29.88	8.35149		21.44	0		21.44	0		16.94	28.5383		21.443	349		21.479	-28
29.9	10.8896		21.453	2		21.453	14		16.95	28.9803		21.456	446		21.492	-18
29.92	15.1892		21.466	0		21.466	36		16.96	29.5232		21.469	471		21.505	-3
29.94	22.4006		21.479	0		21.479	-3		16.97	30.1694		21.482	517		21.518	-14
29.96	33.6543		21.492	-10		21.492	-46		16.98	30.923		21.495	502		21.531	-27
29.98	48.3144		21.505	1		21.505	-63		16.99	31.7905		21.508	489		21.544	-13
30	59.3214		21.518	-6		21.518	2		17	32.7805		21.521	494		21.557	-10
30.02	55.7525		21.531	-18		21.531	38		17.01	33.9036		21.534	500		21.57	-11
30.04	41.7708		21.544	-1		21.544	49		17.02	35.173		21.547	425		21.583	-8
30.06	28.4159		21.557	-34		21.557	39		17.03	36.6047		21.56	415		21.596	-12
30.08	19.2107		21.57	-20		21.57	2		17.04	38.2179		21.573	326		21.609	-1
30.1	13.605		21.583	2		21.583	25		17.05	40.0357		21.586	304		21.622	-16
30.12	10.3685		21.596	31		21.596	21		17.06	42.0858		21.599	251		21.635	-27
30.14	8.50822		21.609	40		21.609	-22		17.07	44.402		21.612	173		21.648	-20
30.16	7.42657		21.622	25		21.622	-41		17.08	47.0246		21.625	193		21.661	-15
30.18	6.82636		21.635	3		21.635	-11		17.09	50.0031		21.638	123		21.674	-5
30.2	6.46237		21.648	-12		21.648	-10		17.1	53.3978		21.651	51		21.687	-15
30.22	6.57586		21.661	-24		21.661	-9		17.11	57.2835		21.664	96		21.7	-3
30.24	7.11049		21.674	-19		21.674	13		17.12	61.7539		21.677	94		21.713	-4
30.26	8.19413		21.687	-20		21.687	11		17.13	66.9278		21.69	17		21.726	-6
30.28	9.91028		21.7	-32		21.7	-19		17.14	72.9604		21.703	-24		21.739	-4
30.3	11.9381		21.713	-18		21.713	-9		17.15	80.0596		21.716	28		21.752	-2
30.32	13.0151		21.726	-25		21.726	15		17.16	88.5112		21.729	21		21.765	12
30.34	12.3392		21.739	-9		21.739	-23		17.17	98.7175		21.742	8		21.778	-10
30.36	11.1523		21.752	6		21.752	11		17.18	111.25		21.755	5		21.791	-9
30.38	10.5513		21.765	18		21.765	10		17.19	126.919		21.768	-14		21.804	0
30.4	10.6878		21.778	-3		21.778	-19		17.2	146.844		21.781	-7		21.817	-22
30.42	11.549		21.791	18		21.791	-25		17.21	172.519		21.794	-6		21.83	8
30.44	13.1205		21.804	17		21.804	-64		17.22	205.84		21.807	-7		21.843	-3
30.46	15.513		21.817	74		21.817	2		17.23	249.06		21.82	-48		21.856	-2
30.48	19.045		21.83	72		21.83	-31		17.24	304.638		21.833	-59		21.869	-6
30.5	24.4176		21.843	68		21.843	-4		17.25	374.909		21.846	-36		21.882	17
30.52	33.0704		21.856	123		21.856	5		17.26	461.436		21.859	-57		21.895	-10
30.54	47.65		21.869	141		21.869	-15		17.27	563.666		21.872	-55		21.908	-24
30.56	72.1231		21.882	147		21.882	-3		17.28	676.382		21.885	-3		21.921	5
30.58	110.509		21.895	161		21.895	5		17.29	786.044		21.898	-52		21.934	3
30.6	161.169		21.908	201		21.908	27		17.3	869.173		21.911	-55		21.947	-17
30.62	200.9		21.921	197		21.921	15		17.31	899.829		21.924	-40		21.96	30
30.64	190.851		21.934	200		21.934	-12		17.32	866.813		21.937	-36		21.973	-2
30.66	142.609		21.947	129		21.947	-4		17.33	783.24		21.95	-36		21.986	-15
30.68	95.2589		21.96	147		21.96	-14		17.34	675.508		21.963	-3		21.999	13
30.7	62.1857		21.973	127		21.973	-41		17.35	566.458		21.976	-36		22.012	0
30.72	41.7992		21.986	53		21.986	-3		17.36	468.909		21.989	-32		22.025	-3
30.74	29.7959		21.999	58		21.999	-40		17.37	387.689		22.002	1		22.038	-10
30.76	22.6427		22.012	32		22.012	11		17.38	323.279		22.015	13		22.051	2
30.78	18.1825		22.025	-5		22.025	17		17.39	274.264		22.028	-12		22.064	-1
30.8	15.3173		22.038	-10		22.038	3		17.4	238.618		22.041	20		22.077	-3
30.82	13.5655		22.051	6		22.051	-10		17.41	214.341		22.054	-8		22.09	-8
30.84	12.7949		22.064	33		22.064	-28		17.42	199.768		22.067	20		22.103	-3
30.86	13.0861		22.077	-3		22.077	-24		17.43	193.7		22.08	51		22.116	17
30.88	14.6957		22.09	-21		22.09	-20		17.44	195.39		22.093	55		22.129	-7
30.9	17.6294		22.103	26		22.103	-43		17.45	204.413		22.106	49		22.142	-15
30.92	20.7153		22.116	-16		22.116	5		17.46	220.396		22.119	-2		22.155	-15
30.94	20.8547		22.129	-5		22.129	49		17.47	242.535		22.132	38		22.168	-6
30.96	17.3416		22.142	33		22.142	0		17.48	268.749		22.145	76		22.181	0
30.98	13.2488		22.155	19		22.155	-20		17.49	294.567		22.158	101		22.194	14
31	10.2107		22.168	1		22.168	-8		17.5	312.79		22.171	108		22.207	10
31.02	8.34993		22.181	26		22.181	2		17.51	315.957		22.184	135		22.22	18
31.04	7.36481		22.194	51		22.194	-58		17.52	301.373		22.197	148		22.233	-14
31.06	6.98084		22.207	74		22.207	-40		17.53	273.321		22.21	172		22.246	4
31.08	7.0526		22.22	115		22.22	-53		17.54	239.421		22.223	212		22.259	-8
31.1	7.5793		22.233	150		22.233	25		17.55	205.935		22.236	253		22.272	14
31.12	8.7272		22.246	225		22.246	61		17.56	176.225		22.249	292		22.285	11
31.14	10.8992		22.259	254		22.259	18		17.57	151.451		22.262	347		22.298	-7
31.16	14.8021		22.272	234		22.272	12		17.58	131.597		22.275	383		22.311	-11
31.18	21.3466		22.285	315		22.285	33		17.59	116.136		22.288	413		22.324	2
31.2	31.0521		22.298	360		22.298	-25		17.6	104.368		22.301	417		22.337	15
31.22	41.7006		22.311	385		22.311	54		17.61	95.5846		22.314	356		22.35	16
31.24	45.3369		22.324	422		22.324	31		17.62	89.1522		22.327	298		22.363	-8
31.26	37.7405		22.337	463		22.337	28		17.63	84.5495		22.34	274		22.376	14
31.28	26.6408		22.35	383		22.35	55		17.64	81.3756		22.353	223		22.389	29
31.3	17.8955		22.363	301		22.363	41		17.65	79.34		22.366	150		22.402	18
31.32	12.2326		22.376	292		22.376	26		17.66	78.244		22.379	117		22.415	5
31.34	8.84245		22.389	274		22.389	13		17.67	77.9602		22.392	115		22.428	16
31.36	6.84511		22.402	195		22.402	18		17.68	78.415		22.405	108		22.441	9
31.38	5.63503		22.415	129		22.415	1		17.69	79.5757		22.418	93		22.454	-8
31.4	4.88213		22.428	79		22.428	7		17.7	81.4432		22.431	105		22.467	2
31.42	4.43809		22.441	25		22.441	21		17.71	84.0487		22.444	62		22.48	-1
31.44	4.26199		22.454	12		22.454	-5		17.72	87.4564		22.457	37		22.493	-7
31.46	4.38436		22.467	10		22.467	-30		17.73	91.7701		22.47	47		22.506	20
31.48	4.82382		22.48	3		22.48	22		17.74	97.1458		22.483	27		22.519	12
31.5	5.73662		22.493	6		22.493	16		17.75	103.811		22.496	51		22.532	4
31.52	6.83056		22.506	-8		22.506	-11		17.76	112.091		22.509	42		22.545	4
31.54	7.23052		22.519	-23		22.519	-6		17.77	122.436		22.522	61		22.558	-1
31.56	6.52198		22.532	-19		22.532	25		17.78	135.45		22.535	94		22.571	-5
31.58	5.29932		22.545	5		22.545	12		17.79	151.906		22.548	135		22.584	-7
31.6	4.37289		22.558	21		22.558	-13		17.8	172.737		22.561	167		22.597	-11
31.62	3.84852		22.571	-2		22.571	-37		17.81	198.988		22.574	184		22.61	-9
31.64	3.65247		22.584	-9		22.584	-15		17.82	231.716		22.587	148		22.623	0
31.66	3.70917		22.597	-14		22.597	26		17.83	271.772		22.6	222		22.636	-3
31.68	3.99078		22.61	-20		22.61	-13		17.84	319.358		22.613	324		22.649	-10
31.7	4.53762		22.623	-7		22.623	-29		17.85	373.163		22.626	304		22.662	-17
31.72	5.48983		22.636	-10		22.636	6		17.86	429.035		22.639	226		22.675	-7
31.74	7.14643		22.649	-7		22.649	16		17.87	479.165		22.652	271		22.688	10
31.76	10.0152		22.662	9		22.662	22		17.88	514.36		22.665	297		22.701	11
31.78	14.7341		22.675	29		22.675	43		17.89	530.416		22.678	233		22.714	16
31.8	21.6435		22.688	53		22.688	27		17.9	532.843		22.691	177		22.727	7
31.82	29.0691		22.701	81		22.701	12		17.91	533.813		22.704	159		22.74	-4
31.84	31.3517		22.714	108		22.714	34		17.92	545.644		22.717	143		22.753	6
31.86	25.8663		22.727	100		22.727	33		17.93	577.662		22.73	99		22.766	10
31.88	18.1691		22.74	92		22.74	22		17.94	636.523		22.743	20		22.779	7
31.9	12.1744		22.753	102		22.753	-15		17.95	727.184		22.756	-28		22.792	-4
31.92	8.31163		22.766	91		22.766	-9		17.96	853.05		22.769	-16		22.805	4
31.94	6.00211		22.779	72		22.779	21		17.97	1014.74		22.782	20		22.818	4
31.96	4.63468		22.792	69		22.792	26		17.98	1206.8		22.795	-3		22.831	2
31.98	3.79044		22.805	53		22.805	0		17.99	1411.84		22.808	33		22.844	9
32	3.23676		22.818	38		22.818	-18		18	1594.58		22.821	11		22.857	-5
32.02	2.85678		22.831	7		22.831	-18		18.01	1706.17		22.834	36		22.87	-15
32.04	2.59097		22.844	0		22.844	3		18.02	1708.7		22.847	92		22.883	-14
32.06	2.40636		22.857	-19		22.857	10		18.03	1603.21		22.86	186		22.896	1
32.08	2.28329		22.87	-9		22.87	25		18.04	1426.13		22.873	201		22.909	10
32.1	2.01706		22.883	4		22.883	50		18.05	1220.51		22.886	216		22.922	26
32.12	2.01212		22.896	-1		22.896	20		18.06	1017.32		22.899	309		22.935	-1
32.14	2.02651		22.909	-23		22.909	5		18.07	834.022		22.912	280		22.948	-18
32.16	2.08054		22.922	-24		22.922	6		18.08	678.256		22.925	422		22.961	7
32.18	2.17762		22.935	-8		22.935	-19		18.09	551.229		22.938	495		22.974	2
32.2	2.32495		22.948	29		22.948	-33		18.1	450.481		22.951	482		22.987	7
32.22	2.53492		22.961	-23		22.961	-44		18.11	371.958		22.964	545		23	0
32.24	2.82768		22.974	-16		22.974	21		18.12	311.29		22.977	650		23.013	14
32.26	3.23684		22.987	-8		22.987	1		18.13	264.448		22.99	546		23.026	2
32.28	3.8228		23	-32		23	-6		18.14	228.019		23.003	575		23.039	-4
32.3	4.70371		23.013	-31		23.013	12		18.15	199.252		23.016	669		23.052	-3
32.32	6.11464		23.026	28		23.026	89		18.16	176.011		23.029	638		23.065	24
32.34	8.47948		23.039	-13		23.039	27		18.17	156.731		23.042	543		23.078	21
32.36	12.4188		23.052	-9		23.052	17		18.18	140.383		23.055	601		23.091	19
32.38	18.5258		23.065	31		23.065	21		18.19	126.351		23.068	588		23.104	9
32.4	26.3917		23.078	-9		23.078	16		18.2	114.247		23.081	569		23.117	-13
32.42	32.0794		23.091	-13		23.091	-16		18.21	103.778		23.094	528		23.13	0
32.44	29.9205		23.104	-10		23.104	-23		18.22	94.6989		23.107	636		23.143	-2
32.46	22.455		23.117	-25		23.117	19		18.23	86.7942		23.12	733		23.156	6
32.48	15.4756		23.13	-5		23.13	-7		18.24	79.8828		23.133	957		23.169	3
32.5	10.7292		23.143	6		23.143	-13		18.25	73.8116		23.146	1116		23.182	6
32.52	7.90039		23.156	2		23.156	6		18.26	68.4527		23.159	1327		23.195	0
32.54	6.3402		23.169	-28		23.169	32		18.27	63.6991		23.172	1773		23.208	3
32.56	5.5416		23.182	-8		23.182	22		18.28	59.4621		23.185	2246		23.221	-8
32.58	5.2201		23.195	-3		23.195	12		18.29	55.6679		23.198	2808		23.234	11
32.6	5.27488		23.208	1		23.208	-17		18.3	52.2555		23.211	3514		23.247	-3
32.62	5.74528		23.221	-8		23.221	4		18.31	49.1742		23.224	4097		23.26	18
32.64	6.78898		23.234	40		23.234	-31		18.32	46.3816		23.237	4736		23.273	23
32.66	8.63701		23.247	-45		23.247	47		18.33	43.8424		23.25	5123		23.286	9
32.68	11.4146		23.26	1		23.26	-2		18.34	41.5264		23.263	5286		23.299	7
32.7	14.4677		23.273	-37		23.273	-23		18.35	39.4082		23.276	5101		23.312	21
32.72	15.7045		23.286	9		23.286	4		18.36	37.4659		23.289	4895		23.325	8
32.74	14.0111		23.299	11		23.299	-26		18.37	35.6807		23.302	4455		23.338	2
32.76	11.5338		23.312	39		23.312	-25		18.38	34.036		23.315	3946		23.351	5
32.78	9.86358		23.325	10		23.325	-8		18.39	32.5178		23.328	3442		23.364	20
32.8	9.23855		23.338	38		23.338	22		18.4	31.1135		23.341	2899		23.377	7
32.82	9.52141		23.351	55		23.351	35		18.41	29.8121		23.354	2476		23.39	12
32.84	10.6112		23.364	26		23.364	1		18.42	28.6042		23.367	2041		23.403	14
32.86	12.5874		23.377	59		23.377	-22		18.43	27.481		23.38	1751		23.416	3
32.88	15.8336		23.39	102		23.39	-3		18.44	26.4352		23.393	1662		23.429	8
32.9	21.248		23.403	68		23.403	43		18.45	25.4599		23.406	1509		23.442	11
32.92	30.5079		23.416	130		23.416	33		18.46	24.5493		23.419	1486		23.455	-17
32.94	46.0878		23.429	181		23.429	-22		18.47	23.698		23.432	1496		23.468	8
32.96	70.3998		23.442	296		23.442	8		18.48	22.9011		23.445	1394		23.481	14
32.98	101.67		23.455	306		23.455	37		18.49	22.1545		23.458	1328		23.494	6
33	124.141		23.468	281		23.468	3		18.5	21.4543		23.471	1124		23.507	-2
33.02	115.015		23.481	315		23.481	-10		18.51	20.7969		23.484	912		23.52	-25
33.04	84.6472		23.494	359		23.494	9		18.52	20.1793		23.497	782		23.533	0
33.06	56.2091		23.507	327		23.507	20		18.53	19.5985		23.51	658		23.546	26
33.08	36.6337		23.52	319		23.52	-39		18.54	19.0522		23.523	530		23.559	1
33.1	24.6136		23.533	306		23.533	13		18.55	18.5378		23.536	402		23.572	-14
33.12	17.5017		23.546	251		23.546	-4		18.56	18.0534		23.549	290		23.585	-2
33.14	13.1954		23.559	242		23.559	5		18.57	17.5968		23.562	203		23.598	8
33.16	10.4274		23.572	158		23.572	-13		18.58	17.1664		23.575	121		23.611	3
33.18	8.54479		23.585	106		23.585	-4		18.59	16.7606		23.588	46		23.624	12
33.2	7.23112		23.598	114		23.598	19		18.6	16.3778		23.601	23		23.637	-8
33.22	6.33218		23.611	63		23.611	6		18.61	16.0168		23.614	-8		23.65	-2
33.24	5.78269		23.624	43		23.624	-41		18.62	15.6764		23.627	-14		23.663	-4
33.26	5.49532		23.637	41		23.637	-8		18.63	15.3553		23.64	12		23.676	-7
33.28	5.33253		23.65	19		23.65	6		18.64	15.0525		23.653	2		23.689	-12
33.3	4.97555		23.663	20		23.663	29		18.65	14.7673		23.666	-49		23.702	-11
33.32	4.43647		23.676	12		23.676	1		18.66	14.4986		23.679	-61		23.715	-11
33.34	3.93381		23.689	10		23.689	-11		18.67	14.2457		23.692	-28		23.728	-4
33.36	3.59266		23.702	16		23.702	20		18.68	14.0079		23.705	-40		23.741	-6
33.38	3.41818		23.715	-4		23.715	45		18.69	13.7846		23.718	-36		23.754	-15
33.4	3.39436		23.728	-17		23.728	24		18.7	13.5752		23.731	-13		23.767	-3
33.42	3.52097		23.741	-18		23.741	14		18.71	13.3793		23.744	4		23.78	-9
33.44	3.83347		23.754	-12		23.754	-1		18.72	13.1963		23.757	1		23.793	0
33.46	4.43098		23.767	-11		23.767	-10		18.73	13.0259		23.77	32		23.806	12
33.48	5.52085		23.78	-3		23.78	-1		18.74	12.8677		23.783	39		23.819	-9
33.5	7.46065		23.793	4		23.793	35		18.75	12.7213		23.796	19		23.832	2
33.52	10.6895		23.806	-11		23.806	9		18.76	12.5861		23.809	18		23.845	10
33.54	15.448		23.819	-9		23.819	-2		18.77	12.4617		23.822	31		23.858	1
33.56	20.6053		23.832	-18		23.832	-1		18.78	12.3488		23.835	102		23.871	5
33.58	22.2409		23.845	-29		23.845	-18		18.79	12.2461		23.848	157		23.884	2
33.6	18.4352		23.858	-46		23.858	-31		18.8	12.1522		23.861	180		23.897	11
33.62	13.0278		23.871	-27		23.871	-11		18.81	12.0672		23.874	183		23.91	14
33.64	8.79372		23.884	-6		23.884	-4		18.82	11.9916		23.887	118		23.923	3
33.66	6.05234		23.897	-2		23.897	4		18.83	11.9259		23.9	104		23.936	-4
33.68	4.4028		23.91	4		23.91	32		18.84	11.8702		23.913	144		23.949	-5
33.7	3.41693		23.923	7		23.923	9		18.85	11.8246		23.926	181		23.962	-7
33.72	2.80005		23.936	4		23.936	-16		18.86	11.789		23.939	200		23.975	-6
33.74	2.38799		23.949	-11		23.949	-7		18.87	11.7635		23.952	196		23.988	-6
33.76	2.09805		23.962	-24		23.962	-5		18.88	11.7484		23.965	237		24.001	-21
33.78	1.88791		23.975	-31		23.975	4		18.89	11.7434		23.978	338		24.014	-11
33.8	1.80635		23.988	-42		23.988	-11		18.9	11.7487		23.991	352		24.027	-9
33.82	1.69622		24.001	-47		24.001	-21		18.91	11.7647		24.004	427		24.04	-9
33.84	1.61889		24.014	-5		24.014	6		18.92	11.7919		24.017	483		24.053	3
33.86	1.56868		24.027	15		24.027	7		18.93	11.83		24.03	539		24.066	-8
33.88	1.54232		24.04	-7		24.04	17		18.94	11.8793		24.043	542		24.079	-1
33.9	1.50898		24.053	1		24.053	14		18.95	11.9403		24.056	603		24.092	7
33.92	1.52861		24.066	-9		24.066	5		18.96	12.0133		24.069	675		24.105	4
33.94	1.57317		24.079	-28		24.079	11		18.97	12.0989		24.082	634		24.118	-12
33.96	1.64738		24.092	-8		24.092	5		18.98	12.1977		24.095	694		24.131	-2
33.98	1.75999		24.105	7		24.105	23		18.99	12.3104		24.108	622		24.144	-1
34	1.92766		24.118	5		24.118	33		19	12.4378		24.121	547		24.157	-10
34.02	2.18363		24.131	13		24.131	23		19.01	12.581		24.134	448		24.17	-5
34.04	2.59581		24.144	28		24.144	24		19.02	12.7408		24.147	444		24.183	9
34.06	3.2678		24.157	53		24.157	24		19.03	12.9186		24.16	322		24.196	1
34.08	4.3491		24.17	26		24.17	16		19.04	13.1157		24.173	250		24.209	-4
34.1	5.94028		24.183	27		24.183	36		19.05	13.3339		24.186	288		24.222	2
34.12	7.77646		24.196	56		24.196	31		19.06	13.5749		24.199	179		24.235	13
34.14	8.70124		24.209	70		24.209	45		19.07	13.841		24.212	149		24.248	9
34.16	7.87247		24.222	143		24.222	31		19.08	14.1347		24.225	58		24.261	24
34.18	6.387		24.235	142		24.235	-25		19.09	14.4591		24.238	46		24.274	-10
34.2	5.3012		24.248	104		24.248	-33		19.1	14.8178		24.251	82		24.287	-9
34.22	4.79832		24.261	99		24.261	7		19.11	15.215		24.264	-8		24.3	12
34.24	4.80271		24.274	127		24.274	7		19.12	15.6558		24.277	65		24.313	-6
34.26	5.24306		24.287	99		24.287	-4		19.13	16.1465		24.29	13		24.326	11
34.28	6.14676		24.3	75		24.3	17		19.14	16.6948		24.303	49		24.339	-5
34.3	7.71046		24.313	12		24.313	-3		19.15	17.3106		24.316	80		24.352	8
34.32	10.3961		24.326	30		24.326	-39		19.16	18.0066		24.329	106		24.365	6
34.34	15.0219		24.339	12		24.339	-36		19.17	18.7996		24.342	70		24.378	0
34.36	22.6217		24.352	14		24.352	13		19.18	19.7129		24.355	58		24.391	35
34.38	33.8126		24.365	7		24.365	-28		19.19	20.7782		24.368	68		24.404	-4
34.4	46.1721		24.378	7		24.378	1		19.2	22.0398		24.381	25		24.417	-5
34.42	50.7062		24.391	3		24.391	5		19.21	23.5584		24.394	17		24.43	-12
34.44	42.326		24.404	1		24.404	-13		19.22	25.415		24.407	89		24.443	-3
34.46	29.7647		24.417	-27		24.417	-40		19.23	27.7131		24.42	46		24.456	-35
34.48	19.7234		24.43	3		24.43	20		19.24	30.5776		24.433	61		24.469	-18
34.5	13.3452		24.443	-20		24.443	16		19.25	34.1478		24.446	45		24.482	-19
34.52	9.60433		24.456	-19		24.456	-1		19.26	38.5601		24.459	16		24.495	-31
34.54	7.50754		24.469	18		24.469	15		19.27	43.915		24.472	-15		24.508	-4
34.56	6.38703		24.482	-16		24.482	2		19.28	50.2181		24.485	7		24.521	-7
34.58	5.93611		24.495	3		24.495	23		19.29	57.2879		24.498	4		24.534	-4
34.6	6.07042		24.508	24		24.508	-22		19.3	64.6182		24.511	0		24.547	-33
34.62	6.93174		24.521	2		24.521	-14		19.31	71.228		24.524	5		24.56	-7
34.64	8.73917		24.534	-7		24.534	6		19.32	75.7244		24.537	9		24.573	15
34.66	11.5455		24.547	5		24.547	14		19.33	76.9466		24.55	48		24.586	-1
34.68	14.4163		24.56	-25		24.56	26		19.34	74.8826		24.563	15		24.599	-13
34.7	14.8061		24.573	1		24.573	-17		19.35	70.7361		24.576	-18		24.612	4
34.72	12.0985		24.586	-21		24.586	38		19.36	66.0285		24.589	26		24.625	8
34.74	8.80919		24.599	13		24.599	27		19.37	61.8477		24.602	28		24.638	-4
34.76	6.36046		24.612	45		24.612	13		19.38	58.7327		24.615	75		24.651	10
34.78	4.83177		24.625	16		24.625	56		19.39	56.8637		24.628	46		24.664	2
34.8	3.96818		24.638	-25		24.638	11		19.4	56.248		24.641	104		24.677	1
34.82	3.52506		24.651	9		24.651	-10		19.41	56.831		24.654	143		24.69	-17
34.84	3.37215		24.664	13		24.664	14		19.42	58.5534		24.667	214		24.703	14
34.86	3.42323		24.677	2		24.677	-42		19.43	61.3837		24.68	200		24.716	15
34.88	3.72293		24.69	-23		24.69	41		19.44	65.3416		24.693	270		24.729	25
34.9	4.35855		24.703	5		24.703	62		19.45	70.5178		24.706	344		24.742	-6
34.92	5.43316		24.716	24		24.716	3		19.46	77.0986		24.719	428		24.755	4
34.94	6.91213		24.729	-10		24.729	-24		19.47	85.397		24.732	469		24.768	12
34.96	8.19252		24.742	-44		24.742	27		19.48	95.8948		24.745	416		24.781	1
34.98	8.19712		24.755	-12		24.755	21		19.49	109.294		24.758	396		24.794	0
35	7.18727		24.768	-19		24.768	15		19.5	126.568		24.771	393		24.807	25
35.02	6.27451		24.781	-44		24.781	11		19.51	149.001		24.784	389		24.82	-9
35.04	5.87039		24.794	-43		24.794	4		19.52	178.182		24.797	386		24.833	10
35.06	6.03528		24.807	-7		24.807	5		19.53	215.948		24.81	343		24.846	19
35.08	6.72109		24.82	-17		24.82	2		19.54	264.218		24.823	313		24.859	7
35.1	7.99551		24.833	-20		24.833	-20		19.55	324.66		24.836	285		24.872	-11
35.12	10.1308		24.846	-33		24.846	-24		19.56	398.019		24.849	275		24.885	-3
35.14	13.735		24.859	-25		24.859	1		19.57	482.739		24.862	271		24.898	-4
35.16	19.9149		24.872	25		24.872	8		19.58	572.563		24.875	253		24.911	8
35.18	30.1852		24.885	18		24.885	2		19.59	653.976		24.888	228		24.924	-12
35.2	45.6814		24.898	10		24.898	-19		19.6	707.466		24.901	199		24.937	10
35.22	64.0219		24.911	-15		24.911	24		19.61	717.329		24.914	224		24.95	4
35.24	73.4477		24.924	13		24.924	39		19.62	684.141		24.927	239		24.963	-14
35.26	63.6367		24.937	-12		24.937	-18		19.63	624.611		24.94	250		24.976	3
35.28	45.2447		24.95	22		24.95	1		19.64	558.836		24.953	241		24.989	9
35.3	29.8269		24.963	6		24.963	13		19.65	500.156		24.966	227		25.002	-1
35.32	19.6252		24.976	49		24.976	6		19.66	453.272		24.979	270		25.015	15
35.34	13.4748		24.989	74		24.989	32		19.67	416.104		24.992	268		25.028	6
35.36	9.86195		25.002	91		25.002	-2		19.68	382.529		25.005	238		25.041	-16
35.38	7.68845		25.015	83		25.015	-24		19.69	346.441		25.018	214		25.054	-15
35.4	6.41549		25.028	85		25.028	16		19.7	305.922		25.031	193		25.067	-8
35.42	5.6021		25.041	33		25.041	14		19.71	263.64		25.044	179		25.08	-3
35.44	5.22332		25.054	44		25.054	-14		19.72	223.555		25.057	176		25.093	-6
35.46	5.26012		25.067	88		25.067	-18		19.73	188.253		25.07	180		25.106	1
35.48	5.6648		25.08	37		25.08	-7		19.74	158.583		25.083	131		25.119	20
35.5	6.1085		25.093	0		25.093	-12		19.75	134.327		25.096	69		25.132	9
35.52	5.89015		25.106	8		25.106	20		19.76	114.812		25.109	95		25.145	-10
35.54	4.96794		25.119	-25		25.119	16		19.77	99.2502		25.122	113		25.158	1
35.56	4.01099		25.132	-19		25.132	-28		19.78	86.8764		25.135	98		25.171	3
35.58	3.33192		25.145	-13		25.145	7		19.79	77.0146		25.148	79		25.184	3
35.6	2.92555		25.158	-12		25.158	3		19.8	69.099		25.161	54		25.197	-4
35.62	2.74198		25.171	-11		25.171	2		19.81	62.6778		25.174	75		25.21	-12
35.64	2.72956		25.184	-3		25.184	9		19.82	57.4039		25.187	147		25.223	-7
35.66	2.89387		25.197	-2		25.197	-18		19.83	53.0184		25.2	150		25.236	-3
35.68	3.28988		25.21	-1		25.21	-39		19.84	49.3313		25.213	181		25.249	-3
35.7	4.06093		25.223	3		25.223	-17		19.85	46.2039		25.226	206		25.262	-19
35.72	5.40506		25.236	1		25.236	-14		19.86	43.5337		25.239	296		25.275	-21
35.74	7.46812		25.249	16		25.249	3		19.87	41.2438		25.252	305		25.288	-13
35.76	9.91311		25.262	13		25.262	30		19.88	39.2755		25.265	335		25.301	-1
35.78	11.1427		25.275	-21		25.275	10		19.89	37.5824		25.278	348		25.314	13
35.8	9.81985		25.288	-15		25.288	9		19.9	36.1277		25.291	305		25.327	1
35.82	7.41304		25.301	13		25.301	-10		19.91	34.8819		25.304	318		25.34	-2
35.84	5.44885		25.314	29		25.314	-8		19.92	33.8208		25.317	314		25.353	3
35.86	4.21968		25.327	43		25.327	14		19.93	32.9246		25.33	294		25.366	1
35.88	3.53303		25.34	14		25.34	-2		19.94	32.1781		25.343	237		25.379	-6
35.9	3.31048		25.353	11		25.353	-10		19.95	31.5682		25.356	201		25.392	12
35.92	3.46301		25.366	11		25.366	1		19.96	31.0836		25.369	147		25.405	-3
35.94	3.90023		25.379	-14		25.379	26		19.97	30.7157		25.382	165		25.418	-9
35.96	4.82213		25.392	9		25.392	0		19.98	30.458		25.395	168		25.431	16
35.98	6.49002		25.405	0		25.405	-29		19.99	30.3056		25.408	137		25.444	34
36	9.18013		25.418	-2		25.418	-3		20	30.2552		25.421	54		25.457	9
36.02	12.7755		25.431	6		25.431	-12		20.01	30.3046		25.434	98		25.47	5
36.04	15.6354		25.444	10		25.444	-38		20.02	30.4533		25.447	57		25.483	13
36.06	14.9882		25.457	-4		25.457	-15		20.03	30.7018		25.46	-6		25.496	9
36.08	11.6336		25.47	3		25.47	8		20.04	31.052		25.473	0		25.509	8
36.1	8.36428		25.483	-5		25.483	-4		20.05	31.5072		25.486	-10		25.522	-10
36.12	6.15361		25.496	6		25.496	-26		20.06	32.0722		25.499	-18		25.535	-25
36.14	4.90732		25.509	9		25.509	-17		20.07	32.7532		25.512	-20		25.548	-4
36.16	4.35996		25.522	-4		25.522	-30		20.08	33.5586		25.525	-25		25.561	-2
36.18	4.27609		25.535	0		25.535	-26		20.09	34.4984		25.538	-41		25.574	0
36.2	4.64663		25.548	-10		25.548	-41		20.1	35.5855		25.551	-31		25.587	-5
36.22	5.58531		25.561	-3		25.561	-55		20.11	36.8357		25.564	-55		25.6	0
36.24	7.38387		25.574	-19		25.574	-6		20.12	38.2688		25.577	-5		25.613	-1
36.26	10.4122		25.587	-22		25.587	-37		20.13	39.9097		25.59	-4		25.626	-2
36.28	14.7546		25.6	18		25.6	-28		20.14	41.7888		25.603	-26		25.639	-10
36.3	19.0074		25.613	43		25.613	-10		20.15	43.9447		25.616	20		25.652	-13
36.32	19.5324		25.626	46		25.626	-1		20.16	46.4254		25.629	-12		25.665	15
36.34	15.7111		25.639	47		25.639	-43		20.17	49.2901		25.642	-6		25.678	1
36.36	11.1702		25.652	68		25.652	-12		20.18	52.6101		25.655	-19		25.691	2
36.38	7.82628		25.665	70		25.665	-28		20.19	56.4705		25.668	-3		25.704	2
36.4	5.76626		25.678	92		25.678	-3		20.2	60.9704		25.681	-5		25.717	-19
36.42	4.59686		25.691	65		25.691	-19		20.21	66.2218		25.694	-14		25.73	6
36.44	3.97985		25.704	90		25.704	-42		20.22	72.345		25.707	-44		25.743	0
36.46	3.71437		25.717	102		25.717	-62		20.23	79.4564		25.72	11		25.756	0
36.48	3.70867		25.73	134		25.73	8		20.24	87.6527		25.733	32		25.769	-9
36.5	3.96512		25.743	102		25.743	-22		20.25	97.0272		25.746	14		25.782	10
36.52	4.53473		25.756	117		25.756	29		20.26	107.787		25.759	-17		25.795	1
36.54	5.44756		25.769	69		25.769	-17		20.27	120.465		25.772	42		25.808	-1
36.56	6.50761		25.782	75		25.782	-7		20.28	136.039		25.785	10		25.821	-16
36.58	7.04158		25.795	52		25.795	-13		20.29	155.843		25.798	43		25.834	-3
36.6	6.72441		25.808	27		25.808	-24		20.3	181.405		25.811	42		25.847	-9
36.62	6.24502		25.821	31		25.821	-71		20.31	214.343		25.824	41		25.86	-13
36.64	6.12704		25.834	38		25.834	-22		20.32	256.273		25.837	53		25.873	4
36.66	6.48909		25.847	61		25.847	-7		20.33	308.574		25.85	126		25.886	-5
36.68	7.36568		25.86	34		25.86	-22		20.34	371.844		25.863	113		25.899	8
36.7	8.80377		25.873	15		25.873	-19		20.35	444.749		25.876	95		25.912	-4
36.72	11.276		25.886	1		25.886	44		20.36	522.202		25.889	138		25.925	13
36.74	15.4245		25.899	-7		25.899	-22		20.37	594.144		25.902	191		25.938	-23
36.76	22.499		25.912	-24		25.912	0		20.38	648.41		25.915	145		25.951	26
36.78	34.1641		25.925	-18		25.925	17		20.39	679.112		25.928	164		25.964	-8
36.8	51.5186		25.938	-11		25.938	-11		20.4	692.683		25.941	171		25.977	0
36.82	71.32		25.951	11		25.951	-22		20.41	702.994		25.954	217		25.99	-18
36.84	79.9423		25.964	21		25.964	-17		20.42	720.999		25.967	189		26.003	25
36.86	67.8021		25.977	-7		25.977	-23		20.43	748.132		25.98	158		26.016	-20
36.88	47.8178		25.99	-35		25.99	30		20.44	774.484		25.993	209		26.029	-8
36.9	31.6079		26.003	55		26.003	-35		20.45	781.765		26.006	189		26.042	-7
36.92	21.0333		26.016	40		26.016	3		20.46	753.746		26.019	170		26.055	-4
36.94	14.74		26.029	10		26.029	-26		20.47	688.885		26.032	162		26.068	-5
36.96	11.0793		26.042	15		26.042	13		20.48	600.985		26.045	143		26.081	-3
36.98	8.93286		26.055	-8		26.055	2		20.49	507.673		26.058	123		26.094	5
37	7.68434		26.068	1		26.068	3		20.5	421.118		26.071	129		26.107	31
37.02	7.08138		26.081	2		26.081	-12		20.51	346.765		26.084	123		26.12	-19
37.04	7.05025		26.094	10		26.094	9		20.52	285.722		26.097	106		26.133	-5
37.06	7.56747		26.107	21		26.107	-34		20.53	237.016		26.11	101		26.146	-16
37.08	8.40949		26.12	-16		26.12	13		20.54	198.879		26.123	84		26.159	-26
37.1	8.78341		26.133	0		26.133	-6		20.55	169.366		26.136	68		26.172	-26
37.12	8.09496		26.146	-6		26.146	28		20.56	146.656		26.149	66		26.185	-11
37.14	7.06146		26.159	-10		26.159	5		20.57	129.189		26.162	43		26.198	-19
37.16	6.38463		26.172	12		26.172	-25		20.58	115.726		26.175	39		26.211	-23
37.18	6.21501		26.185	8		26.185	-12		20.59	105.335		26.188	53		26.224	-10
37.2	6.54494		26.198	-23		26.198	-32		20.6	97.3566		26.201	75		26.237	-34
37.22	7.41292		26.211	-1		26.211	0		20.61	91.348		26.214	86		26.25	-25
37.24	9.01073		26.224	-16		26.224	-25		20.62	87.0207		26.227	65		26.263	-12
37.26	11.8453		26.237	-1		26.237	-36		20.63	84.1866		26.24	45		26.276	-22
37.28	16.7819		26.25	9		26.25	5		20.64	82.7018		26.253	44		26.289	-23
37.3	24.9869		26.263	-5		26.263	1		20.65	82.397		26.266	35		26.302	-18
37.32	37.2071		26.276	-15		26.276	36		20.66	82.9767		26.279	31		26.315	-6
37.34	51.0564		26.289	-35		26.289	17		20.67	83.8929		26.292	34		26.328	2
37.36	56.8352		26.302	-29		26.302	23		20.68	84.3106		26.305	38		26.341	-3
37.38	48.0713		26.315	-21		26.315	35		20.69	83.3867		26.318	43		26.354	-2
37.4	34.0289		26.328	4		26.328	24		20.7	80.8216		26.331	39		26.367	1
37.42	22.7352		26.341	-4		26.341	19		20.71	77.0848		26.344	27		26.38	-1
37.44	15.4427		26.354	27		26.354	17		20.72	73.0046		26.357	10		26.393	-8
37.46	11.1513		26.367	34		26.367	34		20.73	69.2593		26.37	-15		26.406	1
37.48	8.77238		26.38	36		26.38	-2		20.74	66.2179		26.383	-58		26.419	1
37.5	7.56868		26.393	55		26.393	6		20.75	64.0215		26.396	-36		26.432	-6
37.52	7.20368		26.406	37		26.406	40		20.76	62.6981		26.409	-20		26.445	9
37.54	7.69526		26.419	40		26.419	32		20.77	62.2383		26.422	2		26.458	-5
37.56	9.18952		26.432	42		26.432	13		20.78	62.6355		26.435	-1		26.471	-6
37.58	11.7567		26.445	32		26.445	36		20.79	63.9075		26.448	-3		26.484	11
37.6	14.6235		26.458	7		26.458	25		20.8	66.1066		26.461	8		26.497	-2
37.62	15.3311		26.471	-7		26.471	34		20.81	69.3213		26.474	-8		26.51	-9
37.64	12.7983		26.484	2		26.484	55		20.82	73.6686		26.487	-5		26.523	-8
37.66	9.41837		26.497	8		26.497	42		20.83	79.2737		26.5	14		26.536	-8
37.68	6.82779		26.51	0		26.51	57		20.84	86.2301		26.513	16		26.549	-10
37.7	5.2059		26.523	-16		26.523	42		20.85	94.5182		26.526	-11		26.562	-12
37.72	4.31793		26.536	5		26.536	1		20.86	103.855		26.539	23		26.575	-7
37.74	3.93649		26.549	28		26.549	0		20.87	113.495		26.552	17		26.588	-9
37.76	3.95432		26.562	14		26.562	40		20.88	122.201		26.565	-20		26.601	-8
37.78	4.40885		26.575	-11		26.575	26		20.89	128.753		26.578	-48		26.614	8
37.8	5.45057		26.588	3		26.588	1		20.9	132.929		26.591	-3		26.627	15
37.82	7.34043		26.601	18		26.601	30		20.91	135.884		26.604	5		26.64	-6
37.84	10.0879		26.614	8		26.614	29		20.92	139.461		26.617	0		26.653	-19
37.86	12.709		26.627	24		26.627	38		20.93	145.372		26.63	-28		26.666	2
37.88	12.8221		26.64	8		26.64	42		20.94	155.009		26.643	-34		26.679	7
37.9	10.1888		26.653	2		26.653	19		20.95	169.664		26.656	-33		26.692	-5
37.92	7.2105		26.666	23		26.666	8		20.96	190.792		26.669	-27		26.705	1
37.94	4.99419		26.679	23		26.679	-3		20.97	220.172		26.682	-22		26.718	-5
37.96	3.59004		26.692	32		26.692	-23		20.98	259.944		26.695	28		26.731	-7
37.98	2.74971		26.705	15		26.705	7		20.99	312.511		26.708	-10		26.744	6
38	2.24501		26.718	-5		26.718	31		21	380.263		26.721	5		26.757	-4
38.02	1.92799		26.731	1		26.731	11		21.01	465.008		26.734	-42		26.77	4
38.04	1.71562		26.744	22		26.744	16		21.02	566.781		26.747	7		26.783	-1
38.06	1.57579		26.757	42		26.757	11		21.03	681.521		26.76	-3		26.796	-21
38.08	1.48508		26.77	56		26.77	14		21.04	797.386		26.773	-11		26.809	-7
38.1	1.43316		26.783	58		26.783	6		21.05	891.991		26.786	-28		26.822	-13
38.12	1.41502		26.796	19		26.796	0		21.06	937.378		26.799	-66		26.835	-2
38.14	1.42943		26.809	-7		26.809	2		21.07	916.591		26.812	-21		26.848	11
38.16	1.4785		26.822	7		26.822	39		21.08	837.653		26.825	-17		26.861	-5
38.18	1.58389		26.835	3		26.835	-4		21.09	726.622		26.838	14		26.874	-2
38.2	1.72594		26.848	3		26.848	-17		21.1	609.275		26.851	9		26.887	-17
38.22	1.94023		26.861	-1		26.861	7		21.11	501.383		26.864	-34		26.9	-18
38.24	2.26528		26.874	-14		26.874	-2		21.12	409.472		26.877	29		26.913	-17
38.26	2.77851		26.887	27		26.887	43		21.13	334.66		26.89	20		26.926	-10
38.28	3.63199		26.9	-10		26.9	35		21.14	275.547		26.903	3		26.939	7
38.3	5.01057		26.913	-26		26.913	40		21.15	229.772		26.916	-33		26.952	-9
38.32	7.41935		26.926	-22		26.926	50		21.16	194.768		26.929	27		26.965	-33
38.34	11.0263		26.939	-35		26.939	8		21.17	168.152		26.942	12		26.978	-15
38.36	15.2158		26.952	-15		26.952	17		21.18	147.898		26.955	-2		26.991	-27
38.38	17.201		26.965	-20		26.965	16		21.19	132.401		26.968	8		27.004	-33
38.4	14.8054		26.978	-21		26.978	11		21.2	120.459		26.981	-43		27.017	-8
38.42	10.6048		26.991	-11		26.991	20		21.21	111.211		26.994	-27		27.03	-10
38.44	7.15045		27.004	-31		27.004	8		21.22	104.066		27.007	12		27.043	2
38.46	4.89076		27.017	-12		27.017	-17		21.23	98.6275		27.02	6		27.056	-4
38.48	3.54849		27.03	-24		27.03	-1		21.24	94.6477		27.033	-23		27.069	-23
38.5	2.78317		27.043	-34		27.043	-1		21.25	91.9896		27.046	7		27.082	-27
38.52	2.35538		27.056	-44		27.056	-15		21.26	90.6116		27.059	-37		27.095	-26
38.54	2.13967		27.069	-22		27.069	33		21.27	90.5629		27.072	-7		27.108	5
38.56	2.08541		27.082	-31		27.082	-11		21.28	91.9887		27.085	4		27.121	0
38.58	2.19449		27.095	-21		27.095	24		21.29	95.1361		27.098	55		27.134	-6
38.6	2.44734		27.108	-17		27.108	29		21.3	100.356		27.111	-30		27.147	-7
38.62	2.72033		27.121	-38		27.121	44		21.31	108.089		27.124	-5		27.16	-14
38.64	2.74387		27.134	-16		27.134	33		21.32	118.835		27.137	7		27.173	-14
38.66	2.51126		27.147	-4		27.147	15		21.33	133.077		27.15	-3		27.186	-13
38.68	2.28253		27.16	-35		27.16	-12		21.34	151.146		27.163	-1		27.199	1
38.7	2.19895		27.173	-25		27.173	24		21.35	172.933		27.176	37		27.212	-1
38.72	2.28137		27.186	-4		27.186	40		21.36	197.346		27.189	7		27.225	7
38.74	2.54096		27.199	-14		27.199	-1		21.37	221.517		27.202	-20		27.238	-7
38.76	3.03087		27.212	20		27.212	-19		21.38	240.415		27.215	-7		27.251	-5
38.78	3.89005		27.225	4		27.225	5		21.39	248.385		27.228	10		27.264	-10
38.8	5.38143		27.238	-30		27.238	0		21.4	242.858		27.241	2		27.277	-7
38.82	7.82344		27.251	-8		27.251	-13		21.41	226.564		27.254	6		27.29	-22
38.84	11.6244		27.264	-20		27.264	35		21.42	205.263		27.267	-9		27.303	-24
38.86	16.2257		27.277	-40		27.277	-27		21.43	184.06		27.28	13		27.316	29
38.88	18.8342		27.29	-27		27.29	2		21.44	165.925		27.293	-9		27.329	2
38.9	16.6881		27.303	-31		27.303	16		21.45	152.108		27.306	-7		27.342	-14
38.92	12.168		27.316	-23		27.316	8		21.46	142.956		27.319	-43		27.355	-14
38.94	8.31034		27.329	11		27.329	-7		21.47	138.467		27.332	-46		27.368	15
38.96	5.77154		27.342	-6		27.342	-19		21.48	138.585		27.345	-23		27.381	8
38.98	4.28676		27.355	12		27.355	14		21.49	143.344		27.358	-32		27.394	9
39	3.48848		27.368	-11		27.368	-10		21.5	152.922		27.371	-55		27.407	3
39.02	3.12004		27.381	-21		27.381	15		21.51	167.63		27.384	-29		27.42	10
39.04	3.06578		27.394	-9		27.394	-8		21.52	187.829		27.397	-20		27.433	20
39.06	3.31792		27.407	20		27.407	-16		21.53	213.734		27.41	-30		27.446	13
39.08	3.90751		27.42	15		27.42	-20		21.54	244.991		27.423	-19		27.459	-8
39.1	4.84398		27.433	25		27.433	0		21.55	279.944		27.436	-3		27.472	3
39.12	5.74751		27.446	27		27.446	-33		21.56	314.827		27.449	-4		27.485	-4
39.14	5.8427		27.459	-10		27.459	-9		21.57	344.14		27.462	7		27.498	-14
39.16	5.10576		27.472	5		27.472	-11		21.58	363.704		27.475	31		27.511	8
39.18	4.35878		27.485	31		27.485	-43		21.59	374.655		27.488	5		27.524	-1
39.2	3.97885		27.498	46		27.498	10		21.6	383.44		27.501	13		27.537	6
39.22	4.0027		27.511	38		27.511	-15		21.61	397.632		27.514	42		27.55	0
39.24	4.42564		27.524	23		27.524	2		21.62	422.308		27.527	16		27.563	-6
39.26	5.33112		27.537	3		27.537	-10		21.63	458.69		27.54	23		27.576	-9
39.28	6.97916		27.55	-10		27.55	31		21.64	503.326		27.553	50		27.589	15
39.3	9.86553		27.563	10		27.563	8		21.65	546.957		27.566	32		27.602	2
39.32	14.6615		27.576	-14		27.576	-6		21.66	575.317		27.579	46		27.615	2
39.34	21.7953		27.589	14		27.589	-13		21.67	575.482		27.592	79		27.628	-1
39.36	29.8569		27.602	17		27.602	-2		21.68	544.913		27.605	71		27.641	6
39.38	33.2471		27.615	20		27.615	11		21.69	492.676		27.618	64		27.654	-1
39.4	28.2015		27.628	43		27.628	21		21.7	431.504		27.631	53		27.667	-18
39.42	20.1408		27.641	34		27.641	-13		21.71	371.072		27.644	32		27.68	-19
39.44	13.7083		27.654	46		27.654	-27		21.72	316.851		27.657	11		27.693	-18
39.46	9.6206		27.667	68		27.667	-28		21.73	271.253		27.67	13		27.706	-10
39.48	7.33752		27.68	71		27.68	8		21.74	234.736		27.683	8		27.719	1
39.5	6.26017		27.693	97		27.693	22		21.75	206.652		27.696	-8		27.732	3
39.52	6.04533		27.706	111		27.706	15		21.76	185.862		27.709	12		27.745	10
39.54	6.65055		27.719	142		27.719	1		21.77	171.131		27.722	-22		27.758	-5
39.56	8.26281		27.732	152		27.732	-7		21.78	161.337		27.735	-16		27.771	-14
39.58	11.1109		27.745	162		27.745	-17		21.79	155.576		27.748	-4		27.784	-6
39.6	14.9032		27.758	180		27.758	-4		21.8	153.186		27.761	0		27.797	0
39.62	17.5279		27.771	166		27.771	4		21.81	153.756		27.774	22		27.81	-5
39.64	16.1131		27.784	166		27.784	11		21.82	157.104		27.787	0		27.823	-18
39.66	12.1637		27.797	161		27.797	4		21.83	163.275		27.8	-17		27.836	-12
39.68	8.57839		27.81	119		27.81	8		21.84	172.555		27.813	-18		27.849	9
39.7	6.17764		27.823	127		27.823	6		21.85	185.51		27.826	-4		27.862	19
39.72	4.79151		27.836	118		27.836	6		21.86	203.056		27.839	16		27.875	11
39.74	4.11278		27.849	65		27.849	30		21.87	226.552		27.852	-16		27.888	5
39.76	3.94071		27.862	75		27.862	40		21.88	257.885		27.865	-13		27.901	2
39.78	4.23707		27.875	81		27.875	15		21.89	299.529		27.878	-10		27.914	-6
39.8	5.10669		27.888	42		27.888	-6		21.9	354.52		27.891	-25		27.927	0
39.82	6.71315		27.901	34		27.901	-24		21.91	426.289		27.904	13		27.94	5
39.84	9.0065		27.914	32		27.914	-19		21.92	518.282		27.917	18		27.953	1
39.86	11.1327		27.927	8		27.927	33		21.93	633.183		27.93	15		27.966	-2
39.88	10.9489		27.94	0		27.94	13		21.94	771.367		27.943	13		27.979	1
39.9	8.68201		27.953	-5		27.953	-34		21.95	928.003		27.956	-22		27.992	12
39.92	6.29788		27.966	-19		27.966	-7		21.96	1088.62		27.969	-15		28.005	9
39.94	4.62064		27.979	3		27.979	23		21.97	1225.47		27.982	-18		28.018	0
39.96	3.62678		27.992	16		27.992	9		21.98	1301.81		27.995	41		28.031	2
[truncated: 2,153 more rows]
