# Supplementary material for: Bottom-up computational design of shape-selective organic macrocycles for humid CO2 capture
Source: Nat Chem. 2025 Jul 22;17(11):1696–704. doi: 10.1038/s41557-025-01873-1 (PMC12580339; doi:10.1038/s41557-025-01873-1)
Supplement: Supplementary file 12 — Data to reproduce Fig. 4. [file 41557_2025_1873_MOESM12_ESM.xlsx]

## Sheet: Sheet1
Fig.4a CO2 (273 K and 298 K) and N2 (298 K) isotherms for (+)-NDI-△									Fig.4b. CO2 (273 K and 298 K) and N2 (298 K) isotherms for P4-am									Fig.4c Calculated experimental isosteric heat of adsorption for CO2									Fig4d.Experimental breakthrough curves for CO2/N2 separations under dry and humid conditions (75% relative humidity) for (+)-NDI-△ (left) and P4-am (right)																Fig.4e Working CO2 capture capacity profiles for (+)-NDI-△and P4-am
CO2 @ 273K			CO2 @298 K			N2 @ 298K			CO2 @ 273K			CO2 @298 K			N2 @ 298K			(+)-NDI-△			P4-am			P4-α				(+)-NDI-△ N2 dry	(+)-NDI-△ CO2 dry			(+)-NDI-△ N2 wet	(+)-NDI-△ CO2 wet			P4-am N2 dry	P4-am -CO2 dry			P4-am N2 wet	P4-am CO2 wet		(+)-NDI-△ CO2 dry			(+)-NDI-△ CO2 wet			P4-am CO2 dry
1.67999	0.02543		2.02359	0.00919		2.22793	-0.000106703		1.60885	0.06052		1.98756	0.0228		2.21542	0.000331816		0.00919	32.5091		0.0228	34.5071		0.00455	33.3435		0.04342	0.00438	0.000138014		0.00465	0.02248	0.00151		0.06598	0.00699	0.000414464		0.04207	0.0141	0.000764616		0.04342	-0.00944		0.00465	-0.00944		0.06571
4.62329	0.06779		5.20057	0.02403		5.51277	0.000195975		4.7081	0.14133		5.17701	0.05636		5.49516	0.00131		0.02403	32.4416		0.05636	33.8749		0.02664	33.1429		0.09991	0.01515	7.15753e-05		0.06084	0.04071	0.00157		0.16921	0.00679	0.000414464		0.14476	0.02047	0.000680455		0.09991	-0.0056		0.06084	-0.00534		0.16852
4.98507	0.07252		34.8338	0.14374		9.08227	0.000656113		7.67177	0.19545		35.4597	0.24445		9.09913	0.00202		0.14374	31.8748		0.24445	29.9963		0.13039	31.832		0.15521	0.04943	0.000280479		0.11672	0.099	0.00162		0.27302	0.00679	0.000407042		0.45503	0.07895	0.000703734		0.15521	-0.00183		0.11672	-0.00126		0.2719
32.5958	0.34601		68.3575	0.25368		13.0006	0.00125		35.5977	0.41477		67.9013	0.3532		12.9534	0.0036		0.25368	31.3266		0.3532	27.6636		0.25416	29.7083		0.21079	0.13593	0.000110616		0.2291	0.27757	0.00134		0.37625	0.00788	0.000552619		0.55938	0.13239	0.000661653		0.21079	0.00195		0.2291	0.00693		0.3747
68.314	0.56667		131.206	0.41498		20.842	0.00201		145.66	0.68888		99.2366	0.42431		20.8389	0.00577		0.41498	30.4889		0.42431	26.1587		0.33093	28.2132		0.26639	0.23936	0.000257877		0.28409	0.37842	0.00152		0.48116	0.01994	0.000556044		0.66315	0.19614	0.000787895		0.26639	0.00573		0.28409	0.01095		0.47918
128.689	0.8136		193.817	0.54234		36.5027	0.00396		240.629	0.81617		130.991	0.4815		36.5026	0.0095		0.54234	29.8075		0.4815	24.9749		0.46172	25.5309		0.32198	0.34828	0.000303767		0.33938	0.47835	0.0015		0.58275	0.06258	0.000556044		0.76528	0.23659	0.000860417		0.32198	0.00951		0.33938	0.01498		0.58035
193.106	0.99257		256.66	0.64878		52.2429	0.00662		335.766	0.92015		162.628	0.5304		52.1923	0.0148		0.64878	29.2276		0.5304	23.9866		0.54297	23.8474		0.37785	0.46224	0.00032226		0.39556	0.55977	0.00141		0.6865	0.06258	0.000576596		0.86963	0.27459	0.000710001		0.37785	0.01332		0.39556	0.01908		0.68367
255.892	1.12802		319.726	0.7414		67.9955	0.00866		382.447	0.97202		194.073	0.57378		68.063	0.01905		0.7414	28.716		0.57378	23.1313		0.60524	22.5711		0.43404	0.51716	0.000308562		0.45115	0.61529	0.00144		0.78919	0.08512	0.000702191		0.97236	0.30524	0.000794162		0.43404	0.01714		0.45115	0.02313		0.78594
319.607	1.23886		382.806	0.82274		99.26	0.01334		445.673	1.03151		257.137	0.64583		99.342	0.02726		0.82274	28.2614		0.64583	21.7595		0.65943	21.4772		0.48963	0.64989	0.000278425		0.50734	0.65322	0.00163		0.89354	0.25931	0.000616558		1.07615	0.33956	0.000710001		0.48963	0.02092		0.50734	0.02723		0.88986
382.584	1.3343		445.766	0.89468		130.744	0.01796		508.233	1.088		319.815	0.70737		130.786	0.03525		0.89468	27.8551		0.70737	20.639		0.70666	20.5392		0.54552	0.72769	0.000308562		0.56204	0.68468	0.00137		0.99735	0.37833	0.000702191		1.17936	0.38247	0.000710001		0.54552	0.02472		0.56204	0.03122		0.99324
445.452	1.41736		508.225	0.96033		162.093	0.0228		571.183	1.14259		382.824	0.76437		162.155	0.04324		0.96033	27.4807		0.76437	19.6442		0.74958	19.7005		0.60022	0.78719	0.000383562		0.61853	0.71336	0.00187		1.10114	0.6203	0.000622267		1.28371	0.43641	0.000824604		0.60022	0.02844		0.61853	0.03535		1.0966
508.324	1.49133		571.218	1.02155		193.43	0.02773		634.103	1.19539		445.76	0.81532		193.537	0.0517		1.02155	27.1282		0.81532	18.7903		0.78954	18.9312		0.65641	0.82838	0.00032911		0.67411	0.73834	0.00213		1.20549	0.71961	0.000719318		1.38692	0.49402	0.000806697		0.65641	0.03227		0.67411	0.0394		1.20052
571.226	1.55778		634.154	1.07945		256.155	0.03651		697.119	1.24312		508.325	0.86295		257.043	0.06657		1.07945	26.7917		0.86295	18.0212		0.82768	18.2073		0.7123	0.87414	0.000308562		0.7294	0.7698	0.00227		1.30874	0.79607	0.000776406		1.49017	0.54919	0.000787895		0.7123	0.03607		0.7294	0.04343		1.30334
634.077	1.62259		697.06	1.13185		319.262	0.0459		759.801	1.29157		571.15	0.91329		318.965	0.07995		1.13185	26.4845		0.91329	17.2382		0.86421	17.5232		0.76787	0.91076	0.000410959		0.78559	0.79571	0.00253		1.41248	0.85912	0.000713609		1.59395	0.59945	0.000913242		0.76787	0.03985		0.78559	0.04752		1.40666
697.331	1.68036		759.794	1.18084		382.088	0.05535		822.732	1.34117		634.214	0.9585		381.797	0.09434		1.18084	26.1951		0.9585	16.5599		0.9001	16.8591		0.82377	0.92906	0.000441781		0.84147	0.81884	0.00358		1.51464	0.89853	0.000764989		1.6983	0.64481	0.000830871		0.82377	0.04365		0.84147	0.0516		1.50839
759.972	1.73346		822.878	1.22698		446.427	0.06455		885.689	1.38552		697.016	1.00041		446.327	0.10816		1.22698	25.9203		1.00041	15.9512		0.93513	16.2179		0.87935	0.95652	0.000410959		0.89736	0.84012	0.00465		1.61787	0.94582	0.000696482		1.80099	0.69139	0.00122		0.87935	0.04743		0.89736	0.05566		1.6112
822.698	1.7882		885.718	1.27098		508.839	0.07345		948.416	1.43368		759.772	1.04461		508.847	0.12067		1.27098	25.6565		1.04461	15.3287		0.96792	15.6233		0.93525	0.97483	0.000383562		0.95326	0.85585	0.0057		1.72168	0.97735	0.00090771		1.90424	0.73184	0.00131		0.93525	0.05124		0.95326	0.05972		1.71458
885.805	1.83755		948.673	1.31339		572.173	0.08251		1011.32	1.48563		822.821	1.08666		572.256	0.13307		1.31339	25.4005		1.08666	14.7542		1.00023	15.0421		0.99114	0.99314	0.000414384		1.00795	0.87435	0.00738		1.82547	1.00887	0.000902002		2.00749	0.77107	0.00148		0.99114	0.05504		1.00795	0.06369		1.81794
948.25	1.88829		1011.5	1.35421		635.413	0.09173		1074.16	1.53129		885.691	1.12912		634.485	0.14461		1.35421	25.1526		1.12912	14.1904		1.03522	14.4172		1.04732	1.00686	0.000465753		1.06414	0.89471	0.00973		1.92872	1.02464	0.00090771		2.1118	0.81275	0.00223		1.04732	0.05886		1.06414	0.06776		1.92076
1011.48	1.93019		1074.38	1.39424		697.713	0.10078		1136.95	1.57458		948.449	1.17138		697.635	0.15522		1.39424	24.908		1.17138	13.6443					1.10262	1.01602	0.000626712		1.11971	0.91692	0.01312		2.03358	1.0404	0.00090771		2.21559	0.85075	0.00295		1.10262	0.06262		1.11971	0.07178		2.0252
1073.81	1.97766		1137.23	1.43279		760.835	0.10991		1020.61	1.54057		1011.36	1.21427		760.198	0.1662		1.43279	24.6714		1.21427	13.1046					1.15789	1.02975	0.0005		1.17531	0.9345	0.01756		2.13571	1.06405	0.00090771		2.3194	0.8814	0.0041		1.15789	0.06638		1.17531	0.07578		2.12691
1137.25	2.02059		1021.58	1.38365		823.368	0.11875		900.847	1.49869		1074.26	1.25637		823.406	0.17717					1.25637	12.5881					1.21349	1.0389	0.000493151		1.23149	0.96225	0.02343		2.2395	1.06405	0.00113		2.42097	0.91572	0.00592		1.21349	0.07016		1.23149	0.0798		2.23027
1021.74	1.96372		901.825	1.32297		886.306	0.12809		780.897	1.44769		1137.22	1.29804		886.209	0.18839					1.29804	12.089					1.26938	1.04348	0.000506849		1.28738	0.98076	0.03087		2.34551	1.08769	0.00113		2.52644	0.95005	0.00878		1.26938	0.07397		1.28738	0.08377		2.33584
901.914	1.89698		782.24	1.25315		948.845	0.13756		740.092	1.4334		1020.56	1.27264		948.824	0.19935											1.32497	1.05721	0.000527397		1.34328	0.99926	0.04119		2.4471	1.08769	0.00122		2.62801	0.97334	0.01468		1.32497	0.07775		1.34328	0.08771		2.43701
782.158	1.81931		740.067	1.22762		1012.37	0.14661		620.837	1.36797		900.676	1.24165		1011.75	0.2099											1.38057	1.05721	0.000743151		1.39886	1.00852	0.05379		2.54979	1.08769	0.00156		2.73348	0.97334	0.01468		1.38057	0.08153		1.39886	0.09158		2.53928
740.187	1.78995		620.614	1.14259		1074.85	0.15611		500.381	1.28718		780.698	1.19853		1074.64	0.22047											1.43645	1.07094	0.000732877		1.45387	1.02702	0.07507		2.65358	1.11134	0.00179		2.83503	1.00031	0.02283		1.43645	0.08533		1.45387	0.09534		2.64264
620.819	1.69352		499.676	1.03859		1137.4	0.1658		379.644	1.19065		740.147	1.18604		1137.48	0.23076											1.49203	1.07551	0.000777397		1.50973	1.02702	0.07507		2.75791	1.11134	0.00236		2.94048	1.02237	0.03501		1.49203	0.08911		1.50973	0.09911		2.74654
500.766	1.57689		379.873	0.91337		1020.72	0.1602		260.249	1.06904		620.712	1.13041		1020.76	0.2185											1.54822	1.08009	0.000797945		1.56563	1.03627	0.10313		2.8617	1.1271	0.00299		3.04373	1.0285	0.05112		1.54822	0.09293		1.56563	0.10283		2.8499
380.075	1.42964		260.303	0.75403		901.397	0.1536		199.926	0.98876		500.341	1.06278		900.91	0.20429											1.6041	1.08467	0.00106		1.62122	1.03627	0.13708		2.96329	1.13498	0.00299		3.14696	1.0334	0.07163		1.6041	0.09673		1.62122	0.10641		2.95107
260.405	1.23668		140.739	0.53485		781.397	0.14512		169.867	0.94036		379.692	0.9789		781.026	0.18816											1.6597	1.08924	0.000969178		1.6774	1.04552	0.17493		3.06874	1.13498	0.00389		3.25077	1.0334	0.07163		1.6597	0.10051		1.6774	0.10987		3.05608
141.214	0.94793		18.1523	0.13309		740.798	0.14329		139.99	0.88861		259.983	0.87427		741.268	0.18361											1.71559	1.0984	0.00105		1.733	1.04552	0.21606		3.17199	1.13498	0.00524		3.354	1.04444	0.0967		1.71559	0.10431		1.733	0.11314		3.15891
22.5645	0.32388					621.24	0.13339		110.104	0.82839		199.844	0.80628		621.299	0.16592											1.77148	1.0984	0.00122		1.78829	1.04552	0.21606		3.27522	1.14287	0.00668		3.4572	1.05547	0.12714		1.77148	0.10811		1.78829	0.11631		3.26171
						499.426	0.12046		80.1559	0.7568		140.066	0.72121		499.412	0.14511											1.82796	1.0984	0.00157		1.84417	1.04552	0.25718		3.37903	1.14287	0.00839		3.56046	1.05179	0.15758		1.82796	0.11195		1.84417	0.11942		3.36509
						379.457	0.10662		50.3065	0.65834		80.2685	0.60279		379.628	0.12182											1.88205	1.10297	0.00162		1.89975	1.04552	0.29504		3.48168	1.14287	0.00839		3.66424	1.04566	0.1916		1.88205	0.11562		1.89975	0.12236		3.46732
						259.915	0.09107		27.8108	0.53886		50.0998	0.50751		259.883	0.09633											1.93883	1.0984	0.00187		1.95624	1.03627	0.3329		3.58658	1.14287	0.01113		3.76754	1.04566	0.1916		1.93883	0.11948		1.95624	0.1252		3.57179
						140.122	0.0732		6.54598	0.30016		27.6126	0.39773		140.162	0.06634											1.99502	1.10297	0.00243		2.01213	1.03627	0.3329		3.68981	1.15075	0.01416		3.87184	1.04689	0.22742		1.99502	0.1233		2.01213	0.12792		3.6746
						23.6604	0.04699								23.3209	0.02513											2.04972	1.11213	0.00259		2.06683	1.02702	0.37402		3.79251	1.15075	0.01804		3.97509	1.04812	0.26412		2.04972	0.12701		2.06683	0.1305		3.77687
																											2.10561	1.11213	0.00259		2.12391	1.02702	0.41384		3.8952	1.15075	0.02249		4.07944	1.05057	0.29904		2.10561	0.1308		2.12391	0.13303		3.87913
																											2.16329	1.10755	0.00317		2.17862	1.02702	0.44974		3.99901	1.15075	0.02249		4.18209	1.04199	0.33575		2.16329	0.13472		2.17862	0.1353		3.98252
																											2.21709	1.10755	0.0038		2.23419	1.02702	0.48042		4.10222	1.15075	0.02826		4.28644	1.04199	0.33575		2.21709	0.13837		2.23419	0.13747		4.0853
																											2.27297	1.11213	0.00473		2.28978	1.02702	0.48042		4.20594	1.15075	0.03465		4.38969	1.03953	0.37156		2.27297	0.14215		2.28978	0.13958		4.1886
																											2.32915	1.11213	0.00568		2.34567	1.02702	0.50979		4.30925	1.15075	0.04242		4.49292	1.04444	0.40469		2.32915	0.14596		2.34567	0.14165		4.29148
																											2.38475	1.11213	0.00568		2.40156	1.02702	0.53525		4.4147	1.15075	0.04242		4.59617	1.03463	0.43603		2.38475	0.14972		2.40156	0.1436		4.39649
																											2.44033	1.1167	0.00682		2.45716	1.01777	0.56005		4.51849	1.15075	0.05172		4.69942	1.03463	0.43603		2.44033	0.15348		2.45716	0.14543		4.49986
																											2.49563	1.1167	0.00836		2.51334	1.01777	0.58094		4.62174	1.15075	0.0628		4.80431	1.03708	0.46647		2.49563	0.15721		2.51334	0.1472		4.60268
																											2.55153	1.11213	0.01		2.56864	1.01777	0.58094		4.72443	1.15075	0.07479		4.90586	1.03095	0.49423		2.55153	0.16098		2.56864	0.14889		4.70495
																											2.60771	1.1167	0.01209		2.6245	1.01777	0.60183		4.82764	1.15075	0.0902		5.00967	1.02482	0.52198		2.60771	0.16476		2.6245	0.15056		4.80773
																											2.66388	1.1167	0.01209		2.68069	1.01777	0.61749		4.93199	1.14287	0.0902		5.1129	1.02973	0.54526		2.66388	0.16854		2.68069	0.15216		4.91165
																											2.71918	1.12128	0.01435		2.73659	1.00852	0.63185		5.03412	1.14287	0.10561		5.21619	1.02973	0.54526		2.71918	0.17225		2.73659	0.15369		5.01336
																											2.77506	1.1167	0.01685		2.79188	1.00852	0.63185		5.13793	1.15075	0.12445		5.32106	1.02237	0.57033		2.77506	0.176		2.79188	0.15518		5.11674
																											2.83007	1.12128	0.0201		2.84836	1.01777	0.64556		5.24116	1.14287	0.14386		5.42429	1.01502	0.59182		2.83007	0.17967		2.84836	0.15667		5.21955
																											2.88625	1.12128	0.0201		2.90396	1.00852	0.65927		5.34497	1.14287	0.16613		5.52749	1.02115	0.6151		2.88625	0.18342		2.90396	0.15808		5.32293
																											2.94244	1.12128	0.02366		2.95984	1.00852	0.69191		5.44932	1.14287	0.16613		5.63075	1.01379	0.633		2.94244	0.18716		2.95984	0.15941		5.42685
																											2.99833	1.12128	0.02747		3.01453	1.00852	0.70496		5.55253	1.14287	0.19068		5.734	1.01379	0.633		2.99833	0.19087		3.01453	0.16061		5.52963
																											3.05331	1.1167	0.0324		3.07042	1.00852	0.71149		5.65631	1.13498	0.21808		5.83888	1.01624	0.65001		3.05331	0.1945		3.07042	0.1618		5.63299
																											3.1095	1.1167	0.03733		3.12601	1.00852	0.73107		5.75957	1.13498	0.24434		5.94545	1.01379	0.66523		3.1095	0.19819		3.12601	0.16294		5.73581
																											3.16479	1.1167	0.03733		3.1828	1.00852	0.72454		5.8617	1.1271	0.24434		6.04427	1.00398	0.67956		3.16479	0.20181		3.1828	0.16407		5.83753
																											3.22038	1.12128	0.04349		3.24077	0.99926	0.71802		5.96549	1.1271	0.27403		6.14861	1.00521	0.6912		3.22038	0.20544		3.24077	0.16525		5.94089
																											3.27598	1.12128	0.04932		3.29398	0.99926	0.73107		6.07095	1.1271	0.30086		6.25513	1.00521	0.6912		3.27598	0.20905		3.29398	0.16632		6.04592
																											3.33186	1.11213	0.05582		3.34955	0.99926	0.7376		6.17364	1.1271	0.32883		6.35673	1.01011	0.70373		3.33186	0.21265		3.34955	0.1674		6.14819
																											3.38744	1.11213	0.06541		3.40544	1.00852	0.74413		6.27739	1.11922	0.35738		6.45942	1.01134	0.71448		3.38744	0.2162		3.40544	0.16845		6.25151
																											3.44333	1.11213	0.06541		3.46134	1.00852	0.75718		6.37954	1.11922	0.35738		6.56433	0.99908	0.72074		3.44333	0.21976		3.46134	0.16947		6.35324
																											3.49981	1.12586	0.07397		3.51663	0.99926	0.76371		6.48389	1.11922	0.3882		6.66536	1.00766	0.72701		3.49981	0.22334		3.51663	0.17044		6.45715
																											3.55602	1.12128	0.08253		3.57282	0.99926	0.75718		6.58824	1.11134	0.41789		6.77081	1.00766	0.72701		3.55602	0.22686		3.57282	0.17142		6.56107
																											3.61129	1.1167	0.09315		3.62812	1.00852	0.75718		6.69203	1.11134	0.44758		6.87458	1.00521	0.73417		3.61129	0.23029		3.62812	0.1724		6.66443
																											3.6663	1.1167	0.09315		3.6837	1.00852	0.76371		6.79472	1.10346	0.47612		6.97671	1.00031	0.73955		3.6663	0.23369		3.6837	0.17338		6.7667
																											3.72278	1.11213	0.10411		3.73958	1.00852	0.77023		6.89683	1.10346	0.47612		7.07996	1.00889	0.7476		3.72278	0.23715		3.73958	0.17433		6.86839
																											3.77837	1.1167	0.11644		3.79487	1.00852	0.77676		7.00118	1.10346	0.50124		7.18319	1.00889	0.7476		3.77837	0.24052		3.79487	0.17524		6.97231
																											3.83425	1.11213	0.12911		3.85136	1.00852	0.78982		7.10553	1.09558	0.5275		7.287	1.00153	0.7476		3.83425	0.24385		3.85136	0.17614		7.07623
																											3.89013	1.11213	0.14212		3.90695	0.99926	0.78982		7.21263	1.09558	0.55148		7.39354	0.99908	0.75298		3.89013	0.24714		3.90695	0.17699		7.18289
																											3.94513	1.11213	0.14212		3.96313	0.99926	0.78982		7.31642	1.08769	0.5766		7.49569	1.01011	0.75924		3.94513	0.25035		3.96313	0.17786		7.28625
																											4.00103	1.11213	0.15651		4.01903	0.99926	0.79634		7.41911	1.08769	0.60514		7.59778	1.00153	0.76014		4.00103	0.25359		4.01903	0.1787		7.38852
																											4.05721	1.11213	0.17226		4.07343	0.99926	0.78982		7.52292	1.08769	0.63939		7.70213	1.00153	0.76014		4.05721	0.25678		4.07343	0.17952		7.4919
																											4.11191	1.11213	0.1887		4.13049	0.99926	0.79634		7.62723	1.08769	0.63368		7.80594	1.00031	0.76193		4.11191	0.25983		4.13049	0.18039		7.59577
																											4.16867	1.11213	0.20411		4.18489	0.99926	0.8094		7.73048	1.08769	0.66223		7.90807	1.01134	0.77088		4.16867	0.26294		4.18489	0.18117		7.6986
																											4.22338	1.11213	0.20411		4.24078	0.99926	0.81593		7.83371	1.07981	0.67365		8.01186	0.99785	0.76999		4.22338	0.2659		4.24078	0.18193		7.8014
																											4.28046	1.10297	0.22055		4.29727	0.99926	0.81593		7.93805	1.07981	0.69077		8.11567	1.00398	0.77447		4.28046	0.26896		4.29727	0.18269		7.90532
																											4.33515	1.10755	0.24007		4.35315	0.99926	0.80287		8.03965	1.07981	0.69648		8.21946	1.00398	0.77447		4.33515	0.27183		4.35315	0.18347		8.00649
																											4.39134	1.10755	0.25685		4.40875	1.00852	0.8094		8.144	1.07193	0.71932		8.32323	1.00521	0.77536		4.39134	0.2747		4.40875	0.18426		8.11041
																											4.44663	1.10755	0.25685		4.46464	0.99926	0.81593		8.24669	1.07193	0.72503		8.42702	0.99785	0.77805		4.44663	0.2775		4.46464	0.18502		8.21268
																											4.50251	1.10297	0.27568		4.52021	1.00852	0.8094		8.35155	1.07193	0.73644		8.53027	0.99908	0.77984		4.50251	0.28029		4.52021	0.18578		8.31711
																											4.56018	1.0984	0.29452		4.57581	1.00852	0.82245		8.4548	1.06405	0.74215		8.63406	0.99908	0.78252		4.56018	0.28309		4.57581	0.18653		8.41994
																											4.61667	1.10297	0.31301		4.632	1.00852	0.82898		8.55803	1.06405	0.77641		8.73731	0.99908	0.78252		4.61667	0.28577		4.632	0.18725		8.52274
																											4.67018	1.10297	0.33219		4.68699	1.00852	0.82898		8.66072	1.06405	0.7707		8.84	0.99785	0.787		4.67018	0.28824		4.68699	0.18794		8.62501
																											4.72606	1.10297	0.33219		4.74259	0.99926	0.82245		8.76729	1.06405	0.78212		8.94435	1.00398	0.78879		4.72606	0.29078		4.74259	0.18864		8.73113
																											4.78077	1.09382	0.34932		4.79847	1.00852	0.82245		8.86998	1.06405	0.79353		9.047	0.99663	0.79148		4.78077	0.29323		4.79847	0.18937		8.8334
																											4.83666	1.09382	0.38356		4.85435	0.99926	0.82898		8.97097	1.06405	0.79924		9.15025	0.99663	0.79416		4.83666	0.29564		4.85435	0.19008		8.93398
																											4.89253	1.09382	0.39726		4.90994	1.00852	0.82898		9.07478	1.06405	0.81637		9.25513	0.99663	0.79416		4.89253	0.29796		4.90994	0.19077		9.03736
																											4.94902	1.09382	0.41096		4.96583	1.00852	0.82898		9.17857	1.05617	0.81066		9.35839	1.00153	0.79327		4.94902	0.30025		4.96583	0.19147		9.14072
																											5.00491	1.09382	0.42808		5.02172	1.00852	0.83551		9.28292	1.05617	0.82208		9.46052	0.99663	0.80043		5.00491	0.30246		5.02172	0.19216		9.24464
																											5.05961	1.09382	0.43836		5.07731	0.99926	0.83551		9.38617	1.05617	0.82779		9.56542	1.00398	0.80133		5.05961	0.30457		5.07731	0.19283		9.34746
																											5.11639	1.08924	0.46918		5.13291	1.00852	0.84204		9.48996	1.05617	0.84491		9.66754	1.00031	0.80222		5.11639	0.30668		5.13291	0.19348		9.45082
																											5.17227	1.09382	0.4863		5.1888	1.00852	0.82898		9.59321	1.04828	0.8392		9.77408	1.00031	0.80222		5.17227	0.30867		5.1888	0.19415		9.55365
																											5.22787	1.08467	0.5		5.24437	1.00852	0.83551		9.69696	1.04828	0.85062		9.87789	0.99908	0.8058		5.22787	0.31058		5.24437	0.19483		9.65697
																											5.28255	1.08009	0.50685		5.30026	1.00852	0.83551		9.79965	1.04828	0.86204		9.97946	1.00521	0.8067		5.28255	0.31243		5.30026	0.19551		9.75924
																											5.33933	1.08467	0.52055		5.35615	0.99926	0.84856		9.90346	1.04828	0.86204		10.0828	0.99295	0.81207		5.33933	0.31431		5.35615	0.19615		9.86262
																											5.39493	1.08009	0.53082		5.41174	0.99926	0.84856		10.0078	1.04828	0.87346		10.1871	0.99295	0.81207		5.39493	0.31611		5.41174	0.19677		9.96654
																											5.45022	1.08009	0.55137		5.46734	1.00852	0.84856		10.1116	1.04828	0.86204		10.2897	1.00398	0.81296		5.45022	0.31783		5.46734	0.19738		10.0699
																											5.50611	1.08009	0.56164		5.52263	1.00852	0.84856		10.2137	1.05617	0.87346		10.3935	0.99295	0.81565		5.50611	0.31952		5.52263	0.19799		10.1716
																											5.56111	1.07551	0.57534		5.57971	1.00852	0.86162		10.318	1.04828	0.86775		10.4984	1.00276	0.81834		5.56111	0.32113		5.57971	0.1986		10.2755
																											5.6173	1.07551	0.58219		5.63528	1.00852	0.86162		10.4207	1.04828	0.89058		10.6006	0.99785	0.82192		5.6173	0.32275		5.63528	0.19916		10.3778
																											5.67317	1.08009	0.60616		5.69028	0.99926	0.86162		10.5245	1.0404	0.88487		10.7033	0.99785	0.82192		5.67317	0.32429		5.69028	0.19971		10.4811
																											5.72906	1.07551	0.61644		5.74618	1.00852	0.86162		10.6289	1.0404	0.89058		10.807	0.99663	0.8246		5.72906	0.32577		5.74618	0.20028		10.5851
																											5.78525	1.07551	0.62329		5.80206	1.00852	0.85509		10.7316	1.0404	0.89058		10.9119	1.00276	0.82819		5.78525	0.32722		5.80206	0.20086		10.6873
																											5.84055	1.08009	0.64384		5.85795	1.00852	0.85509		10.8359	1.0404	0.902		11.014	0.99418	0.82998		5.84055	0.3286		5.85795	0.20145		10.7912
																											5.89613	1.07551	0.64384		5.91414	1.00852	0.86162		10.9392	1.0404	0.91342		11.1184	1.00276	0.83356		5.89613	0.32995		5.91414	0.20203		10.8941
																											5.95262	1.07094	0.65068		5.96884	1.00852	0.86162		11.0429	1.0404	0.90771		11.2222	1.00276	0.83356		5.95262	0.3313		5.96884	0.20258		10.9974
																											6.007	1.07094	0.66096		6.02561	1.00852	0.87467		11.1467	1.0404	0.91342		11.3271	0.99785	0.83803		6.007	0.33258		6.02561	0.20313		11.1008
																											6.06319	1.07094	0.67466		6.0803	1.00852	0.8812		11.2494	1.0404	0.91913		11.4292	1.00031	0.83803		6.06319	0.33385		6.0803	0.20362		11.203
																											6.11968	1.07094	0.68151		6.13679	1.00852	0.87467		11.3532	1.0404	0.90771		11.5325	0.99295	0.84251		6.11968	0.33508		6.13679	0.20412		11.3064
																											6.17438	1.06636	0.69178		6.19239	1.00852	0.87467		11.4565	1.0404	0.91342		11.6363	0.99908	0.84251		6.17438	0.33625		6.19239	0.20463		11.4092
																											6.23057	1.06636	0.70205		6.24975	1.00852	0.87467		11.5602	1.0404	0.92484		11.7384	0.99908	0.84251		6.23057	0.33741		6.24975	0.20516		11.5126
																											6.28615	1.06178	0.71233		6.30446	1.00852	0.86815		11.6635	1.03252	0.91913		11.8416	0.99295	0.8452		6.28615	0.33852		6.30446	0.20567		11.6154
																											6.34175	1.06636	0.71918		6.35884	1.00852	0.88773		11.7673	1.0404	0.93055		11.9465	0.99785	0.85146		6.34175	0.33959		6.35884	0.20616		11.7187
																											6.39792	1.06636	0.72945		6.41474	1.00852	0.88773		11.8711	1.0404	0.91913		12.0503	0.9954	0.85057		6.39792	0.34065		6.41474	0.20662		11.8221
																											6.45351	1.06636	0.7363		6.47093	1.00852	0.89426		11.9748	1.0404	0.92484		12.1541	1.00031	0.85684		6.45351	0.34166		6.47093	0.20706		11.9255
																											6.50881	1.07094	0.74315		6.52681	1.00852	0.88773		12.0775	1.03252	0.92484		12.2574	1.00031	0.85684		6.50881	0.34264		6.52681	0.20751		12.0277
																											6.56559	1.06636	0.74658		6.58389	1.00852	0.88773		12.1813	1.03252	0.94196		12.3611	0.99418	0.85594		6.56559	0.34362		6.58389	0.20798		12.1311
																											6.62118	1.06636	0.76027		6.63829	1.00852	0.8812		12.2835	1.0404	0.94196		12.4633	1.00031	0.85952		6.62118	0.34456		6.63829	0.20844		12.2328
																											6.67678	1.06636	0.7637		6.69359	0.99926	0.88773		12.3917	1.0404	0.93625		12.5682	0.99295	0.86221		6.67678	0.34546		6.69359	0.2089		12.3406
																											6.73177	1.05721	0.77055		6.74946	1.01777	0.90078		12.4916	1.0404	0.94196		12.6697	0.99295	0.86221		6.73177	0.34633		6.74946	0.20933		12.4401
																											6.78765	1.05721	0.7774		6.80505	1.00852	0.90078		12.5948	1.03252	0.94196		12.773	1.00031	0.8631		6.78765	0.34719		6.80505	0.20974		12.5429
																											6.84562	1.06178	0.78425		6.86184	1.01777	0.90078		12.6986	1.0404	0.94767		12.8801	0.9954	0.87206		6.84562	0.34805		6.86184	0.21015		12.6463
																											6.90002	1.06178	0.79452		6.91653	1.01777	0.89426		12.803	1.03252	0.95338		12.9839	1.00153	0.87027		6.90002	0.34883		6.91653	0.21056		12.7502
																											6.95561	1.06636	0.80822		6.97243	1.00852	0.90078		12.9056	1.0404	0.95909		13.0893	0.99418	0.86937		6.95561	0.34958		6.97243	0.21098		12.8524
																											7.01269	1.06636	0.81164		7.02832	1.00852	0.90731		13.0105	1.03252	0.94767		13.1909	0.99785	0.87206		7.01269	0.35032		7.02832	0.21137		12.9569
																											7.0668	1.05721	0.80822		7.0842	1.00852	0.90731		13.1121	1.03252	0.95338		13.2958	0.99785	0.87206		7.0668	0.35102		7.0842	0.21175		13.058
																											7.12269	1.06178	0.82192		7.13949	1.01777	0.91384		13.2154	1.03252	0.95338		13.3996	0.99418	0.87564		7.12269	0.35173		7.13949	0.21211		13.1609
																											7.18004	1.06636	0.82877		7.19567	1.00852	0.89426		13.3186	1.03252	0.94767		13.5017	0.99663	0.87653		7.18004	0.35241		7.19567	0.2125		13.2637
																											7.23386	1.06636	0.82877		7.25156	1.01777	0.90078		13.4235	1.02464	0.9648		13.605	0.9905	0.87653		7.23386	0.35303		7.25156	0.21292		13.3681
																											7.28944	1.06636	0.83562		7.30716	1.00852	0.92037		13.5273	1.03252	0.95338		13.7104	1.00276	0.87832		7.28944	0.35367		7.30716	0.21328		13.4715
																											7.34504	1.06178	0.84247		7.36274	1.00852	0.90731		13.6294	1.03252	0.95338		13.8136	1.00276	0.87832		7.34504	0.35428		7.36274	0.21363		13.5732
																											7.40123	1.05721	0.83904		7.41893	1.01777	0.92037		13.7338	1.02464	0.9648		13.9169	0.99173	0.88011		7.40123	0.35489		7.41893	0.21399		13.6771
																											7.45741	1.05721	0.84247		7.47453	1.01777	0.92037		13.8375	1.03252	0.9648		14.0201	1.00031	0.88549		7.45741	0.3555		7.47453	0.21431		13.7805
																											7.5133	1.05721	0.84932		7.53012	1.01777	0.91384		13.9402	1.03252	0.97051		14.1234	0.99295	0.8828		7.5133	0.35608		7.53012	0.21465		13.8827
																											7.56798	1.06178	0.85274		7.58629	1.01777	0.92037		14.0457	1.03252	0.95909		14.2266	0.99295	0.8837		7.56798	0.35664		7.58629	0.21499		13.9878
																											7.62388	1.05721	0.85959		7.64128	1.00852	0.92037		14.1484	1.03252	0.97051		14.3304	0.99295	0.8837		7.62388	0.35718		7.64128	0.21531		14.09
																											7.67977	1.05263	0.85616		7.69718	1.00852	0.91384		14.2511	1.03252	0.95909		14.4364	0.9954	0.88549		7.67977	0.35772		7.69718	0.21565		14.1923
																											7.73536	1.05263	0.86644		7.75276	1.00852	0.92037		14.3554	1.02464	0.97051		14.5374	0.99295	0.89086		7.73536	0.35825		7.75276	0.21598		14.2962
																											7.79125	1.05721	0.86986		7.80895	1.00852	0.92037		14.4581	1.02464	0.97051		14.6418	0.99785	0.89175		7.79125	0.35875		7.80895	0.21631		14.3985
																											7.84774	1.05721	0.87671		7.86394	1.00852	0.93342		14.5613	1.03252	0.97622		14.745	0.99785	0.89175		7.84774	0.35924		7.86394	0.2166		14.5013
																											7.90332	1.05263	0.88014		7.92071	1.01777	0.92689		14.6662	1.03252	0.97622		14.8477	0.98927	0.89175		7.90332	0.3597		7.92071	0.21689		14.6057
																											7.9589	1.05721	0.88014		7.97572	1.00852	0.92037		14.77	1.02464	0.97051		14.9515	1.00031	0.89534		7.9589	0.36015		7.97572	0.2172		14.7091
																											8.0139	1.05263	0.88699		8.03339	1.00852	0.93342		14.8733	1.02464	0.97622		15.0547	0.9905	0.89086		8.0139	0.36059		8.03339	0.21751		14.8119
																											8.07068	1.05263	0.88699		8.0869	1.01777	0.92037		14.9765	1.02464	0.97622		15.1591	0.99663	0.89444		8.07068	0.36102		8.0869	0.21779		14.9147
																											8.12628	1.05263	0.89726		8.14279	1.01777	0.92037		15.0798	1.02464	0.9648		15.2623	0.99663	0.89444		8.12628	0.36143		8.14279	0.21812		15.0176
																											8.18186	1.05263	0.89384		8.19868	1.00852	0.93342		15.1841	1.02464	0.97622		15.3666	0.9954	0.89534		8.18186	0.36183		8.19868	0.21842		15.1214
																											8.23716	1.05263	0.89041		8.25485	1.00852	0.93342		15.2862	1.02464	0.97051		15.4688	0.98805	0.89534		8.23716	0.36223		8.25485	0.21869		15.2232
																											8.29333	1.05263	0.90068		8.31074	1.01777	0.93995		15.3894	1.02464	0.97622		15.5726	0.99663	0.89534		8.29333	0.36263		8.31074	0.21895		15.326
																											8.34863	1.05721	0.90068		8.36692	1.00852	0.93342		15.4938	1.02464	0.97622		15.6758	0.98682	0.89534		8.34863	0.36301		8.36692	0.21921		15.4299
																											8.40511	1.05263	0.90411		8.42282	1.01777	0.92037		15.5976	1.03252	0.98193		15.779	0.98682	0.89534		8.40511	0.36338		8.42282	0.21951		15.5333
																											8.4607	1.05263	0.90753		8.47812	1.01777	0.92689		15.7014	1.02464	0.97622		15.8834	0.9954	0.90429		8.4607	0.36374		8.47812	0.21982		15.6366
																											8.5157	1.05263	0.91438		8.53341	1.01777	0.93342		15.8029	1.03252	0.97622		15.9866	0.99295	0.90429		8.5157	0.36407		8.53341	0.2201		15.7378
																											8.57249	1.05263	0.91781		8.5893	1.01777	0.93995		15.9073	1.01676	0.98193		16.0904	0.99418	0.93115		8.57249	0.3644		8.5893	0.22036		15.8417
																											8.62748	1.05263	0.92466		8.64487	1.00852	0.93342		16.0105	1.03252	0.97051		16.1931	0.99295	0.93115		8.62748	0.36469		8.64487	0.22061		15.9445
																											8.68305	1.05263	0.91781		8.70076	1.00852	0.93995		16.1143	1.02464	0.99334		16.2975	0.9905	0.93115		8.68305	0.36499		8.70076	0.22087		16.0479
																											8.73865	1.05263	0.91781		8.75635	1.01777	0.93995		16.2176	1.02464	0.98193		16.3996	0.99173	0.93115		8.73865	0.3653		8.75635	0.22112		16.1507
																											8.79454	1.05263	0.92466		8.81224	1.01777	0.93995		16.323	1.02464	0.98193		16.5045	0.99418	0.9401		8.79454	0.3656		8.81224	0.22136		16.2557
																											8.85042	1.05263	0.92466		8.86814	1.01777	0.93342		16.4246	1.01676	0.98193		16.6121	0.99663	0.94906		8.85042	0.36589		8.86814	0.22162		16.3569
																											8.90632	1.05263	0.93151		8.92402	1.01777	0.93995		16.5295	1.03252	0.98193		16.7115	1.00153	0.95801		8.90632	0.36616		8.92402	0.22188		16.4613
																											8.96162	1.05263	0.92466		8.97962	1.01777	0.94648		16.6321	1.02464	0.98763		16.8158	0.99418	0.94906		8.96162	0.36643		8.97962	0.22211		16.5636
																											9.0178	1.05263	0.93836		9.03548	1.01777	0.94648		16.7371	1.02464	0.97622		16.918	0.99418	0.9401		9.0178	0.36669		9.03548	0.22233		16.668
																											9.07308	1.05263	0.93836		9.09108	1.01777	0.953		16.8381	1.02464	0.97622		17.0212	0.98805	0.9222		9.07308	0.36692		9.09108	0.22253		16.7687
																											9.12896	1.05263	0.94178		9.14697	1.01777	0.94648		16.9474	1.02464	0.98763		17.1256	0.98805	0.93115		9.12896	0.36715		9.14697	0.22274		16.8775
																											9.18515	1.05263	0.94178		9.20197	1.01777	0.94648		17.0474	1.02464	0.98763		17.2294	0.99663	0.9401		9.18515	0.36737		9.20197	0.22295		16.977
																											9.24075	1.05263	0.94863		9.25816	1.01777	0.94648		17.1489	1.02464	0.98763		17.3331	0.99785	0.94906		9.24075	0.36758		9.25816	0.22317		17.0782
																											9.29931	1.05263	0.94521		9.31405	1.01777	0.94648		17.2527	1.02464	0.98193		17.4364	0.9954	0.9401		9.29931	0.36779		9.31405	0.22339		17.1816
																											9.35253	1.05263	0.94521		9.36993	1.01777	0.93995		17.357	1.02464	0.97622		17.5396	0.98927	0.93115		9.35253	0.36799		9.36993	0.22362		17.2855
																											9.4081	1.05263	0.95205		9.42611	1.02702	0.93342		17.4603	1.02464	0.99334		17.6423	0.99418	0.93115		9.4081	0.36819		9.42611	0.22388		17.3883
																											9.46429	1.05263	0.94863		9.4808	1.01777	0.93995		17.5641	1.01676	0.98193		17.7456	0.9954	0.94906		9.46429	0.36838		9.4808	0.22414		17.4916
																											9.51929	1.05263	0.95205		9.5364	1.01777	0.94648		17.6673	1.01676	0.98763		17.8493	1.00153	0.94906		9.51929	0.36856		9.5364	0.22437		17.5945
																											9.57547	1.05263	0.95205		9.59229	1.01777	0.94648		17.7717	1.02464	0.99334		17.9542	0.99173	0.94906		9.57547	0.36874		9.59229	0.22459		17.6984
																											9.63166	1.05263	0.96233		9.64788	1.01777	0.953		17.876	1.01676	0.97622		18.0574	0.9905	0.9401		9.63166	0.36891		9.64788	0.22479		17.8023
																											9.68637	1.05263	0.96233		9.70407	1.01777	0.953		17.977	1.01676	0.98763		18.1601	0.99295	0.94906		9.68637	0.36905		9.70407	0.22498		17.9029
																											9.74225	1.05263	0.96233		9.75964	1.01777	0.94648		18.0852	1.01676	0.98193		18.2639	0.9905	0.9401		9.74225	0.36919		9.75964	0.22519		18.0107
																											9.79813	1.05263	0.96233		9.81583	1.01777	0.93995		18.1846	1.02464	0.97622		18.3672	0.9954	0.95801		9.79813	0.36934		9.81583	0.22542		18.1096
																											9.85401	1.04805	0.96918		9.87202	1.01777	0.94648		18.289	1.02464	0.99334		18.471	0.99663	0.94906		9.85401	0.36947		9.87202	0.22565		18.2136
																											9.90961	1.05263	0.96575		9.92731	1.01777	0.953		18.3922	1.01676	0.97622		18.5742	0.9905	0.9401		9.90961	0.36959		9.92731	0.22586		18.3163
																											9.9655	1.04805	0.96918		9.9832	1.01777	0.953		18.4949	1.02464	0.99334		18.6791	0.98927	0.9401		9.9655	0.36971		9.9832	0.22605		18.4186
																											10.0205	1.04805	0.96918		10.0388	1.01777	0.95953		18.5986	1.02464	0.99905		18.7812	0.99173	0.94906		10.0205	0.36983		10.0388	0.22623		18.522
																											10.0773	1.04805	0.96918		10.0947	1.01777	0.95953		18.703	1.01676	0.99334		18.885	0.99173	0.94906		10.0773	0.36995		10.0947	0.22639		18.6259
																											10.1329	1.04805	0.9726		10.1506	1.01777	0.953		18.8068	1.01676	0.98763		18.9927	0.99785	0.97592		10.1329	0.37006		10.1506	0.22657		18.7292
																											10.1882	1.04805	0.9726		10.2053	1.01777	0.94648		18.9095	1.02464	0.98763		19.0915	0.9954	0.96696		10.1882	0.37016		10.2053	0.22677		18.8315
																											10.2443	1.04805	0.9726		10.2617	1.01777	0.953		19.0171	1.01676	0.98763		19.1953	0.98805	0.94906		10.2443	0.37026		10.2617	0.22698		18.9387
																											10.3002	1.05263	0.96918		10.3176	1.01777	0.93995		19.1165	1.02464	0.98763		19.2991	0.98927	0.9401		10.3002	0.37038		10.3176	0.2272		19.0377
																											10.3558	1.05263	0.97603		10.3729	1.00852	0.94648		19.2214	1.02464	0.98763		19.4023	0.99173	0.94906		10.3558	0.37048		10.3729	0.22743		19.1421
																											10.4114	1.04805	0.96918		10.4285	1.00852	0.94648		19.323	1.01676	0.99334		19.505	0.99785	0.95801		10.4114	0.37058		10.4285	0.22764		19.2433
																											10.4673	1.05263	0.9726		10.4847	1.01777	0.95953		19.4268	1.01676	0.98193		19.6094	0.9954	0.96696		10.4673	0.37069		10.4847	0.22784		19.3467
																											10.5223	1.05263	0.9726		10.5406	1.01777	0.953		19.5317	1.01676	0.99905		19.7131	0.99173	0.9401		10.5223	0.3708		10.5406	0.22801		19.4511
																											10.5788	1.04348	0.9726		10.5962	1.01777	0.96606		19.6349	1.02464	0.99905		19.818	0.9905	0.94906		10.5788	0.3709		10.5962	0.22818		19.554
																											10.6349	1.04805	0.97945		10.6512	1.01777	0.95953		19.7382	1.01676	0.99334		19.9213	0.99295	0.94906		10.6349	0.37099		10.6512	0.22833		19.6568
																											10.6899	1.04805	0.97945		10.7074	1.01777	0.95953		19.842	1.01676	0.99334		20.0245	0.99785	0.95801		10.6899	0.37107		10.7074	0.22849		19.7601
																											10.7464	1.05263	0.98288		10.7636	1.02702	0.96606		19.9441	1.01676	0.97622		20.1288	0.99663	0.95801		10.7464	0.37114		10.7636	0.22865		19.8618
																											10.8017	1.04805	0.98288		10.8194	1.01777	0.94648		20.0473	1.01676	0.99334		20.2304	0.99418	0.95801		10.8017	0.37121		10.8194	0.22883		19.9646
																											10.8567	1.04805	0.98973		10.8747	1.01777	0.95953		20.1522	1.01676	0.99334						10.8567	0.37126		10.8747	0.22902		20.0691
																											10.9135	1.04348	0.99315		10.9309	1.01777	0.97911										10.9135	0.37129		10.9309	0.22914		20.173
																											10.9691	1.04348	0.97603		10.9868	1.01777	0.97258										10.9691	0.37135		10.9868	0.22924
																											11.0247	1.04805	0.97945		11.0415	1.01777	0.95953										11.0247	0.37143		11.0415	0.22938
																											11.0806	1.04805	0.98288		11.0971	1.01777	0.96606										11.0806	0.37151		11.0971	0.22953
																											11.1359	1.04805	0.98288		11.1539	1.00852	0.953										11.1359	0.37157		11.1539	0.22969
																											11.1918	1.04805	0.98973		11.2086	1.01777	0.953										11.1918	0.37162		11.2086	0.22988
																											11.2474	1.04348	0.98973		11.2647	1.01777	0.96606										11.2474	0.37166		11.2647	0.23005
																											11.3029	1.04805	0.99315		11.32	1.00852	0.97258										11.3029	0.37169		11.32	0.23017
																											11.3609	1.04805	0.98973		11.3768	1.01777	0.96606										11.3609	0.37173		11.3768	0.2303
																											11.4144	1.04805	0.99658		11.4318	1.01777	0.96606										11.4144	0.37175		11.4318	0.23044
																											11.47	1.04805	0.99658		11.488	1.00852	0.953										11.47	0.37176		11.488	0.2306
																											11.5256	1.04348	0.99658		11.5436	1.01777	0.96606										11.5256	0.37178		11.5436	0.23077
																											11.5824	1.04348	0.99315		11.5998	1.02702	0.96606										11.5824	0.3718		11.5998	0.23091
																											11.6374	1.0389	1.00342		11.6545	1.01777	0.95953										11.6374	0.3718		11.6545	0.23105
																											11.6953	1.04805	0.99658		11.7112	1.01777	0.96606										11.6953	0.3718		11.7112	0.23121
																											11.7488	1.04348	0.99315		11.7662	1.01777	0.96606										11.7488	0.37182		11.7662	0.23135
																											11.8044	1.04348	0.98973		11.8218	1.01777	0.95953										11.8044	0.37185		11.8218	0.2315
																											11.86	1.04348	0.99658		11.8783	1.02702	0.96606										11.86	0.37188		11.8783	0.23165
																											11.9165	1.04348	0.99315		11.9342	1.01777	0.96606										11.9165	0.3719		11.9342	0.23179
																											11.9727	1.04805	0.99658		11.9898	1.01777	0.97258										11.9727	0.37192		11.9898	0.23191
																											12.0283	1.04348	1		12.0451	1.01777	0.96606										12.0283	0.37193		12.0451	0.23204
																											12.083	1.04805	1.00342		12.101	1.01777	0.95953										12.083	0.37192		12.101	0.23219
																											12.1388	1.04805	1.00685		12.1563	1.01777	0.97258										12.1388	0.3719		12.1563	0.23233
																											12.1947	1.04348	1		12.2125	1.02702	0.97258										12.1947	0.37189		12.2125	0.23244
																											12.2503	1.0389	0.99658		12.2683	1.01777	0.96606										12.2503	0.37189		12.2683	0.23256
																											12.3071	1.04348	0.99658		12.3239	1.01777	0.95953										12.3071	0.37191		12.3239	0.23272
																											12.3618	1.04348	1		12.3798	1.01777	0.96606										12.3618	0.37191		12.3798	0.23287
																											12.4177	1.04348	1		12.4378	1.01777	0.97258										12.4177	0.37191		12.4378	0.233
																											12.4733	1.04805	1.00342		12.491	1.01777	0.97911										12.4733	0.37191		12.491	0.23309
																											12.5301	1.04805	1.00685		12.5475	1.01777	0.97258										12.5301	0.37189		12.5475	0.23319
																											12.5856	1.04348	1.00342		12.6028	1.01777	0.97258										12.5856	0.37187		12.6028	0.2333
																											12.6407	1.0389	1.00342		12.6578	1.01777	0.96606										12.6407	0.37186		12.6578	0.23342
																											12.6962	1.0389	0.99658		12.7137	1.01777	0.97911										12.6962	0.37186		12.7137	0.23354
																											12.7527	1.04348	0.99658		12.7698	1.01777	0.97911										12.7527	0.37187		12.7698	0.23362
																											12.8086	1.0389	1		12.8254	1.01777	0.97258										12.8086	0.37187		12.8254	0.23372
																											12.8645	1.04348	1.01027		12.8816	1.01777	0.97911										12.8645	0.37186		12.8816	0.23382
																											12.9201	1.04348	1.01027		12.9378	1.01777	0.97258										12.9201	0.37182		12.9378	0.23392
																											12.9757	1.0389	1.00342		12.9931	1.01777	0.97258										12.9757	0.37179		12.9931	0.23403
																											13.0307	1.0389	1		13.049	1.01777	0.97911										13.0307	0.37178		13.049	0.23413
																											13.0869	1.04348	1		13.1046	1.02702	0.97258										13.0869	0.37178		13.1046	0.23423
																											13.1427	1.0389	1.01027		13.1595	1.01777	0.96606										13.1427	0.37176		13.1595	0.23435
																											13.1986	1.0389	1.01027		13.2157	1.01777	0.953										13.1986	0.37173		13.2157	0.23452
																											13.2545	1.0389	1		13.2713	1.02702	0.97911										13.2545	0.37171		13.2713	0.23465
																											13.3101	1.0389	1		13.327	1.01777	0.98564										13.3101	0.37171		13.327	0.23473
																											13.3654	1.04348	1.0137		13.3831	1.01777	0.97911										13.3654	0.37168		13.3831	0.2348
																											13.4222	1.04348	1.0137		13.439	1.02702	0.96606										13.4222	0.37163		13.439	0.23491
																											13.4793	1.0389	1.00685		13.4946	1.01777	0.97258										13.4793	0.37159		13.4946	0.23503
																											13.5328	1.0389	1		13.5508	1.01777	0.96606										13.5328	0.37157		13.5508	0.23516
																											13.5889	1.04348	1.01027		13.6052	1.01777	0.98564										13.5889	0.37156		13.6052	0.23526
																											13.644	1.04348	1.0137		13.6614	1.01777	0.98564										13.644	0.37151		13.6614	0.23531
																											13.7004	1.0389	1.01027		13.717	1.02702	0.97911										13.7004	0.37146		13.717	0.23539
																											13.7551	1.0389	1.00685		13.7725	1.01777	0.97911										13.7551	0.37143		13.7725	0.23547
																											13.8113	1.0389	1.00685		13.8293	1.01777	0.97258										13.8113	0.37141		13.8293	0.23557
																											13.8669	1.0389	1.0137		13.884	1.02702	0.97258										13.8669	0.37137		13.884	0.23568
																											13.9234	1.0389	1.0137		13.9402	1.02702	0.97911										13.9234	0.37131		13.9402	0.23578
																											13.9793	1.0389	1.0137		13.9967	1.02702	0.98564										13.9793	0.37126		13.9967	0.23585
																											14.0355	1.04348	1.0137		14.0514	1.02702	0.99217										14.0355	0.37121		14.0514	0.2359
																											14.0899	1.04348	1.02397		14.1073	1.01777	0.98564										14.0899	0.37114		14.1073	0.23594
																											14.1457	1.0389	1.00685		14.1638	1.01777	0.98564										14.1457	0.37108		14.1638	0.236
																											14.2016	1.04348	1.00342		14.2196	1.01777	0.97258										14.2016	0.37106		14.2196	0.23609
																											14.2578	1.0389	1.00685		14.2749	1.01777	0.97911										14.2578	0.37104		14.2749	0.23618
																											14.3137	1.0389	1.0137		14.3299	1.02702	0.97911										14.3137	0.371		14.3299	0.23627
																											14.3696	1.0389	1.01027		14.3864	1.01777	0.97911										14.3696	0.37096		14.3864	0.23635
																											14.4249	1.0389	1.00685		14.4417	1.02702	0.97258										14.4249	0.37093		14.4417	0.23645
																											14.4799	1.04348	1.0137		14.4985	1.02702	0.99217										14.4799	0.37089		14.4985	0.23653
																											14.5358	1.0389	1.0137		14.5532	1.01777	0.98564										14.5358	0.37084		14.5532	0.23657
																											14.5922	1.0389	1.01027		14.6097	1.02702	0.96606										14.5922	0.37079		14.6097	0.23667
																											14.6472	1.0389	1.0137		14.6649	1.01777	0.97911										14.6472	0.37074		14.6649	0.23678
																											14.7028	1.0389	1.01712		14.7208	1.01777	0.99217										14.7028	0.37069		14.7208	0.23684
																											14.7587	1.0389	1.0137		14.7767	1.01777	0.97911										14.7587	0.37063		14.7767	0.2369
																											14.8146	1.0389	1.0137		14.8326	1.02702	0.97911										14.8146	0.37058		14.8326	0.23698
																											14.8705	1.0389	1.0137		14.8882	1.01777	0.98564										14.8705	0.37052		14.8882	0.23705
																											14.9264	1.0389	1.01027		14.9432	1.01777	0.98564										14.9264	0.37048		14.9432	0.23711
																											14.982	1.0389	1.0137		14.9994	1.01777	0.98564										14.982	0.37043		14.9994	0.23717
																											15.0388	1.0389	1.00685		15.055	1.01777	0.97258										15.0388	0.37039		15.055	0.23726
																											15.0931	1.0389	1.0137		15.1117	1.02702	0.98564										15.0931	0.37035		15.1117	0.23734
																											15.1487	1.0389	1.01712		15.1661	1.01777	0.98564										15.1487	0.3703		15.1661	0.2374
																											15.2052	1.0389	1.0137		15.2226	1.01777	0.97911										15.2052	0.37024		15.2226	0.23747
																											15.2611	1.04348	1.02055		15.2785	1.01777	0.97258										15.2611	0.37017		15.2785	0.23757
																											15.3167	1.0389	1.0137		15.3335	1.01777	0.99869										15.3167	0.37011		15.3335	0.23763
																											15.3729	1.0389	1.00685		15.3894	1.01777	0.98564										15.3729	0.37007		15.3894	0.23766
																											15.4276	1.0389	1.02055		15.4459	1.01777	0.97911										15.4276	0.37002		15.4459	0.23773
																											15.4841	1.0389	1.0137		15.5006	1.01777	0.99217										15.4841	0.36995		15.5006	0.23779
																											15.5394	1.03432	1.01027		15.5574	1.01777	0.98564										15.5394	0.36991		15.5574	0.23784
																											15.5958	1.0389	1.0137		15.6123	1.01777	0.97911										15.5958	0.36986		15.6123	0.23791
																											15.6511	1.03432	1.0137		15.6683	1.01777	0.99869										15.6511	0.36981		15.6683	0.23795
																											15.7067	1.0389	1.00685		15.7241	1.01777	0.99869										15.7067	0.36977		15.7241	0.23796
																											15.7626	1.0389	1.01712		15.78	1.01777	0.98564										15.7626	0.36972		15.78	0.23799
																											15.8185	1.03432	1.0137		15.8362	1.01777	0.99217										15.8185	0.36967		15.8362	0.23804
																											15.8738	1.0389	1.01712		15.8912	1.01777	0.99217										15.8738	0.36961		15.8912	0.23807
																											15.9294	1.0389	1.02055		15.9468	1.01777	0.97911										15.9294	0.36954		15.9468	0.23813
																											15.9856	1.03432	1.01027		16.0024	1.02702	0.99217										15.9856	0.36948		16.0024	0.23818
																											16.0418	1.0389	1.02055		16.0586	1.01777	0.98564										16.0418	0.36942		16.0586	0.23823
																											16.0965	1.0389	1.0137		16.1145	1.01777	0.99217										16.0965	0.36935		16.1145	0.23827
																											16.1523	1.02975	1.00685		16.17	1.01777	0.99217										16.1523	0.36932		16.17	0.23831
																											16.2082	1.03432	1.01027		16.2253	1.00852	0.98564										16.2082	0.36928		16.2253	0.23835
																											16.2638	1.03432	1.0137		16.2815	1.01777	0.98564										16.2638	0.36924		16.2815	0.23841
																											16.32	1.03432	1.01027		16.3374	1.01777	0.98564										16.32	0.36919		16.3374	0.23847
																											16.3756	1.03432	1.0137		16.3936	1.01777	0.99217										16.3756	0.36915		16.3936	0.23851
																											16.4309	1.02975	1.00342		16.4492	1.02702	0.99217										16.4309	0.36911		16.4492	0.23855
																											16.4877	1.03432	1.01027		16.5051	1.01777	0.99217										16.4877	0.36909		16.5051	0.23858
																											16.5433	1.02975	1.01027		16.5598	1.01777	0.98564										16.5433	0.36905		16.5598	0.23862
																											16.5991	1.03432	1.00685		16.6153	1.01777	0.97911										16.5991	0.36902		16.6153	0.23869
																											16.6547	1.02975	1.0137		16.6721	1.01777	0.98564										16.6547	0.36898		16.6721	0.23877
																											16.7127	1.02517	1.01027		16.7271	1.01777	0.99869										16.7127	0.36893		16.7271	0.2388
																											16.7656	1.02975	1.01027		16.7836	1.01777	0.99217										16.7656	0.36889		16.7836	0.23882
																											16.8215	1.02517	1.01027		16.8386	1.01777	0.99869										16.8215	0.36885		16.8386	0.23884
																											16.878	1.02975	1.00685		16.8948	1.02702	0.97258										16.878	0.36882		16.8948	0.2389
																											16.9333	1.03432	1.0137		16.9501	1.01777	0.99869										16.9333	0.36878		16.9501	0.23895
																											16.9888	1.02975	1.0137		17.0069	1.01777	0.99217										16.9888	0.36873		17.0069	0.23897
																											17.0445	1.03432	1.01712		17.0613	1.01777	0.97911										17.0445	0.36867		17.0613	0.23903
																											17.101	1.02975	1.01027		17.1183	1.01777	0.99217										17.101	0.36862		17.1183	0.23909
																											17.1562	1.02517	1.01027		17.1733	1.01777	0.98564										17.1562	0.36858		17.1733	0.23913
																											17.2112	1.02517	1.01027		17.2307	1.01777	0.99869										17.2112	0.36854		17.2307	0.23917
																											17.268	1.02975	1.00685		17.2854	1.00852	0.99217										17.268	0.36851		17.2854	0.23918
																											17.3236	1.02975	1.02055		17.341	1.01777	0.99217										17.3236	0.36846		17.341	0.23922
																											17.3792	1.02517	1.00685		17.3963	1.02702	0.99869										17.3792	0.36841		17.3963	0.23924
																											17.4348	1.02975	1.00685		17.4522	1.01777	0.99869										17.4348	0.36838		17.4522	0.23924
																											17.4904	1.02517	1.01712		17.5072	1.01777	0.99869										17.4904	0.36833		17.5072	0.23925
																											17.5456	1.02517	1.00342		17.5634	1.02702	1.00522										17.5456	0.3683		17.5634	0.23924
																											17.6021	1.0389	1.02055		17.6198	1.02702	0.98564										17.6021	0.36825		17.6198	0.23926
																											17.6577	1.02975	1.0137		17.6751	1.02702	0.99869										17.6577	0.36818		17.6751	0.23929
																											17.713	1.02975	1.00342		17.731	1.02702	0.99869										17.713	0.36815		17.731	0.23929
																											17.7689	1.02975	1.01712		17.7866	1.01777	0.98564										17.7689	0.36811		17.7866	0.23933
																											17.8242	1.02975	1.0137		17.8419	1.01777	0.99869										17.8242	0.36806		17.8419	0.23936
																											17.8804	1.02517	1.01027		17.8996	1.01777	0.98564										17.8804	0.36801		17.8996	0.23939
																											17.9363	1.02517	1.0137		17.9537	1.01777	0.99217										17.9363	0.36796		17.9537	0.23943
																											17.9925	1.02517	1.00342		18.0093	1.01777	0.99217										17.9925	0.36793		18.0093	0.23947
																											18.0478	1.02975	1.0137		18.0651	1.01777	0.99869										18.0478	0.3679		18.0651	0.23948
																											18.1039	1.02517	1.01027		18.121	1.01777	0.99869										18.1039	0.36785		18.121	0.23949
																											18.1619	1.02517	1.00685		18.1772	1.01777	0.98564										18.1619	0.36782		18.1772	0.23952
																											18.2151	1.02517	1.00342		18.2322	1.01777	1.00522										18.2151	0.3678		18.2322	0.23954
																											18.2704	1.02059	1.00342		18.2875	1.01777	0.99217										18.2704	0.36779		18.2875	0.23955
																											18.3272	1.03432	1.00342		18.3434	1.01777	0.99217										18.3272	0.36777		18.3434	0.23958
																											18.3828	1.02517	1.0137		18.3993	1.01777	0.99217										18.3828	0.36774		18.3993	0.23961
																											18.4393	1.02517	1		18.4552	1.01777	0.99217										18.4393	0.36772		18.4552	0.23964
																											18.4936	1.02517	1.01027		18.5116	1.01777	0.99869										18.4936	0.3677		18.5116	0.23966
																											18.5498	1.02517	1.00685		18.5663	1.01777	0.99217										18.5498	0.36766		18.5663	0.23968
																											18.6051	1.02517	1.00342		18.6225	1.02702	0.99869										18.6051	0.36765		18.6225	0.2397
																											18.661	1.02517	1.00685		18.6796	1.01777	1.00522										18.661	0.36763		18.6796	0.23969
																											18.7172	1.02517	1.00685		18.7346	1.01777	0.98564										18.7172	0.3676		18.7346	0.23971
																											18.7725	1.02517	1.01027		18.7893	1.01777	1.00522										18.7725	0.36757		18.7893	0.23973
																											18.8284	1.02517	1.01027		18.8461	1.01777	0.99869										18.8284	0.36753		18.8461	0.23972
																											18.884	1.02517	1.00685		18.9014	1.01777	0.99217										18.884	0.3675		18.9014	0.23974
																											18.9396	1.02517	1.01027		18.9567	1.01777	0.98564										18.9396	0.36746		18.9567	0.23978
																											18.9955	1.01602	1		19.0129	1.01777	0.99217										18.9955	0.36744		19.0129	0.23983
																											19.0513	1.02517	1.01027		19.0688	1.01777	0.99217										19.0513	0.36742		19.0688	0.23986
																											19.1069	1.02517	1.0137		19.1249	1.01777	0.99869										19.1069	0.36738		19.1249	0.23988
																											19.1622	1.02059	1.00342		19.1796	1.01777	0.98564										19.1622	0.36735		19.1796	0.23991
																											19.219	1.02517	1.00685		19.2355	1.01777	0.99869										19.219	0.36733		19.2355	0.23994
																											19.2743	1.02517	1		19.2911	1.01777	0.99869										19.2743	0.36731		19.2911	0.23995
																											19.3293	1.02975	1.00685		19.347	1.00852	1.00522										19.3293	0.3673		19.347	0.23994
																											19.3855	1.02059	1.01027		19.4035	1.01777	1.00522										19.3855	0.36727		19.4035	0.23992
																											19.4417	1.02517	1.00342		19.4591	1.01777	0.98564										19.4417	0.36724		19.4591	0.23993
																											19.4976	1.02517	1.01027		19.5144	1.01777	0.99869										19.4976	0.36722		19.5144	0.23997
																											19.5528	1.02059	1.00342		19.5705	1.01777	0.98564										19.5528	0.36719		19.5705	0.24
																											19.6087	1.02517	1.00685		19.6264	1.01777	0.99869										19.6087	0.36717		19.6264	0.24003
																											19.664	1.02059	1.00685		19.6817	1.01777	0.99869										19.664	0.36714		19.6817	0.24004
																											19.7196	1.02517	0.99658		19.7376	1.01777	0.99869										19.7196	0.36714		19.7376	0.24004
																											19.7752	1.02059	1.00685		19.7935	1.01777	1.00522										19.7752	0.36713		19.7935	0.24003
																											19.832	1.02059	1.00342		19.8485	1.01777	0.99217										19.832	0.36711		19.8485	0.24004
																											19.8879	1.02059	1.00342		19.9041	1.02702	1.00522										19.8879	0.3671		19.9041	0.24004
																											19.9426	1.02517	1.00342		19.96	1.01777	0.98564										19.9426	0.36709		19.96	0.24006
																											19.999	1.02059	1.00342		20.0164	1.01777	0.99217										19.999	0.36707		20.0164	0.24011
																											20.0558	1.02517	1.0137														20.0558	0.36704		20.0717	0.24014
																											20.1108	1.02059	1																	20.1282	0.24016
																											20.1655	1.02059	1
[truncated: 8 more columns]
